# Supplementary material for: Comparative single-nucleus RNA-seq analysis revealed localized and cell type-specific pathways governing root-microbiome interactions
Source: Nat Commun. 2025 Apr 3;16:3169. doi: 10.1038/s41467-025-58395-0 (PMC11965305; doi:10.1038/s41467-025-58395-0)
Supplement: Supplementary file 3 — Supplementary Data 1 [file 41467_2025_58395_MOESM3_ESM.xlsx]

## Sheet: Sheet1
Supplementary Data 1. Representative marker genes generated by CELLEX from our data.
gene	Gene name	Cell cluster	enrichScore
AT1G05200	GLR3.4	0	0.927665
AT1G05320	AT1G05320	0	0.901189
AT1G05700	AT1G05700	0	0.96122
AT1G07550	AT1G07550	0	0.947946
AT1G07560	AT1G07560	0	0.983451
AT1G07620	ATOBGM	0	0.949336
AT1G13080	CYP71B2	0	0.980702
AT1G13500	AT1G13500	0	0.946413
AT1G13510	AT1G13510	0	0.938171
AT1G15890	AT1G15890	0	0.942448
AT1G17230	AT1G17230	0	0.909518
AT1G18200	RABA6B	0	0.953536
AT1G18860	WRKY61	0	0.974946
AT1G21360	GLTP2	0	0.91156
AT1G25520	AT1G25520	0	0.908278
AT1G29600	AT1G29600	0	0.980983
AT1G30650	WRKY14	0	0.945233
AT1G30720	AT1G30720	0	0.92811
AT1G31540	AT1G31540	0	0.90639
AT1G49310	AT1G49310	0	0.967951
AT1G51270	AT1G51270	0	0.95496
AT1G51480	AT1G51480	0	0.928109
AT1G51790	AT1G51790	0	0.966418
AT1G51840	AT1G51840	0	0.970013
AT1G51850	AT1G51850	0	0.948851
AT1G51860	AT1G51860	0	0.978796
AT1G51870	AT1G51870	0	0.926025
AT1G51890	AT1G51890	0	0.972512
AT1G52200	PCR8	0	0.950408
AT1G53970	AT1G53970	0	0.931956
AT1G53990	GLIP3	0	0.985117
AT1G54740	AT1G54740	0	0.949587
AT1G61560	MLO6	0	0.947136
AT1G64210	AT1G64210	0	0.934857
AT1G64480	CBL8	0	0.959827
AT1G65850	AT1G65850	0	0.945126
AT1G68150	WRKY9	0	0.9609
AT1G71697	CK1	0	0.927807
AT1G73300	SCPL2	0	0.933384
AT1G77145	AT1G77145	0	0.991481
AT1G78000	SULTR1%3B2	0	0.925895
AT1G78340	GSTU22	0	0.919227
AT2G02310	PP2B6	0	0.91816
AT2G04090	DTX5	0	0.901386
AT2G05180	CYP705A6	0	0.936983
AT2G14510	AT2G14510	0	0.943469
AT2G17060	AT2G17060	0	0.985954
AT2G19130	AT2G19130	0	0.902538
AT2G20030	ATL12	0	0.902839
AT2G21045	HAC1	0	0.952012
AT2G26820	ATPP2-A3	0	0.910394
AT2G28160	FIT	0	0.913488
AT2G28960	AT2G28960	0	0.982978
AT2G28970	AT2G28970	0	0.963774
AT2G28990	AT2G28990	0	0.98698
AT2G30840	AT2G30840	0	0.929986
AT2G37750	AT2G37750	0	0.907292
AT2G37820	AT2G37820	0	0.909954
AT2G38640	AT2G38640	0	0.921723
AT2G42350	ATL40	0	0.928055
AT2G44380	AT2G44380	0	0.907935
AT2G46430	CNGC3	0	0.972464
AT3G01290	HIR3	0	0.941256
AT3G04060	anac046	0	0.926905
AT3G04110	GLR1.1	0	0.959396
AT3G07195	AT3G07195	0	0.925388
AT3G09220	LAC7	0	0.924305
AT3G10320	AT3G10320	0	0.921915
AT3G11402	AT3G11402	0	0.919279
AT3G12977	AT3G12977	0	0.96308
AT3G13040	PHL6	0	0.910549
AT3G13840	SCL29	0	0.907444
AT3G14185	AT3G14185	0	0.93553
AT3G14680	CYP72A14	0	0.909316
AT3G26210	CYP71B23	0	0.971458
AT3G28345	ABCB15	0	0.947175
AT3G45390	LECRK12	0	0.943018
AT3G45410	LECRK13	0	0.938981
AT3G46690	UGT76E4	0	0.92944
AT3G46710	RPP13L2	0	0.978058
AT3G46730	RPP13L3	0	0.957432
AT3G46900	COPT2	0	0.953096
AT3G48080	EDS1B	0	0.910202
AT3G49120	PER34	0	0.914933
AT3G49780	PSK3	0	0.908546
AT3G50460	HR2	0	0.909042
AT3G50740	UGT72E1	0	0.923243
AT3G51360	AT3G51360	0	0.931285
AT3G54420	EP3	0	0.914854
AT3G55150	ATEXO70H1	0	0.934664
AT3G55890	AT3G55890	0	0.946321
AT3G55910	AT3G55910	0	0.905642
AT3G57380	AT3G57380	0	0.931698
AT3G61390	PUB36	0	0.921971
AT3G61410	AT3G61410	0	0.923394
AT4G06534	AT4G06534	0	0.915901
AT4G08450	AT4G08450	0	0.968666
AT4G09300	AT4G09300	0	0.945114
AT4G09420	AT4G09420	0	0.919724
AT4G09770	AT4G09770	0	0.913469
AT4G09780	AT4G09780	0	0.920787
AT4G10510	SBT3.7	0	0.900995
AT4G11530	CRK34	0	0.900137
AT4G14780	AT4G14780	0	0.962069
AT4G15417	ATRTL1	0	0.907828
AT4G19370	AT4G19370	0	0.908483
AT4G23550	WRKY29	0	0.906263
AT4G25350	PHO1-H4	0	0.905398
AT4G25940	AT4G25940	0	0.950483
AT4G28530	anac074	0	0.931802
AT4G29340	PRO3	0	0.991555
AT4G30120	HMA3	0	0.951695
AT4G32650	KAT3	0	0.94271
AT4G35380	BIG4	0	0.934997
AT4G35770	STR15	0	0.934269
AT4G37390	YDK1	0	0.900189
AT4G39860	AT4G39860	0	0.932093
AT5G06230	TBL9	0	0.912041
AT5G06570	AT5G06570	0	0.956093
AT5G07100	WRKY26	0	0.939564
AT5G07650	AT5G07650	0	0.951883
AT5G07680	NAC079	0	0.921951
AT5G07770	AT5G07770	0	0.960738
AT5G07780	FH19	0	0.914847
AT5G12340	AT5G12340	0	0.971918
AT5G13200	AT5G13200	0	0.919337
AT5G13210	AT5G13210	0	0.938112
AT5G15130	WRKY72	0	0.923907
AT5G20470	AT5G20470	0	0.978052
AT5G22890	STOP2	0	0.91837
AT5G23950	AT5G23950	0	0.935421
AT5G24230	AT5G24230	0	0.966136
AT5G24530	DMR6	0	0.902295
AT5G25910	AtRLP52	0	0.921388
AT5G36870	CALS4	0	0.982301
AT5G38100	AT5G38100	0	0.963568
AT5G43350	PHT1-1	0	0.941468
AT5G43580	AT5G43580	0	0.970495
AT5G44610	PCAP2	0	0.912319
AT5G45380	DUR3	0	0.96009
AT5G47740	AT5G47740	0	0.972583
AT5G47950	AT5G47950	0	0.903447
AT5G48657	AT5G48657	0	0.912894
AT5G49770	AT5G49770	0	0.921426
AT5G52830	WRKY27	0	0.940039
AT5G53110	AT5G53110	0	0.928321
AT5G54040	AT5G54040	0	0.917422
AT5G59270	AT5G59270	0	0.930641
AT5G59680	AT5G59680	0	0.93573
AT5G60270	LECRK17	0	0.9381
AT5G61250	AtGUS1	0	0.940758
AT5G62480	GSTU9	0	0.916692
AT5G65170	AT5G65170	0	0.935838
AT5G09415	0	0	0.949357
AT5G66480	AT5G66480	0	0.932885
AT5G66790	WAKL21	0	0.92828
AT1G01420	UGT72B3	1	0.904811
AT1G02340	HFR1	1	0.954463
AT1G03340	AT1G03340	1	0.942975
AT1G05000	AT1G05000	1	0.912963
AT1G12110	NPF6.3	1	0.905044
AT1G15125	AT1G15125	1	0.940501
AT1G16110	WAKL6	1	0.918304
AT1G18020	AT1G18020	1	0.931458
AT1G18870	ICS2	1	0.934541
AT1G21110	IGMT3	1	0.975763
AT1G21130	IGMT4	1	0.940327
AT1G30260	AT1G30260	1	0.942635
AT1G30370	AT1G30370	1	0.963449
AT1G33100	DTX20	1	0.979951
AT1G44030	AT1G44030	1	0.955098
AT1G44160	AT1G44160	1	0.965796
AT1G48700	AT1G48700	1	0.940634
AT1G49390	AT1G49390	1	0.911523
AT1G49860	GSTF14	1	0.916106
AT1G50280	AT1G50280	1	0.907915
AT1G51170	UNC	1	0.907897
AT1G51820	AT1G51820	1	0.941912
AT1G55110	IDD7	1	0.98368
AT1G55550	KIN14T	1	0.947452
AT1G58602	AT1G58602	1	0.962908
AT1G61810	BGLU45	1	0.947521
AT1G62262	SLAH4	1	0.9372
AT1G63350	AT1G63350	1	0.934317
AT1G63880	RLM1B	1	0.953597
AT1G65486	AT1G65486	1	0.93886
AT1G65970	PRXIIC	1	0.972694
AT1G66870	AT1G66870	1	0.92841
AT1G67520	AT1G67520	1	0.915732
AT1G69550	AT1G69550	1	0.964261
AT1G74430	MYB95	1	0.920043
AT1G77990	SULTR2%3B2	1	0.99476
AT2G01430	ATHB-17	1	0.930755
AT2G01900	AT2G01900	1	0.967284
AT2G02080	IDD4	1	0.900332
AT2G05180	CYP705A6	1	0.949747
AT2G13360	AGT1	1	0.914056
AT2G14510	AT2G14510	1	0.908553
AT2G17050	AT2G17050	1	0.935541
AT2G17055	AT2G17055	1	0.962946
AT2G18590	AT2G18590	1	0.917186
AT2G19900	NADP-ME1	1	0.958215
AT2G23170	GH3.3	1	0.909438
AT2G25000	WRKY60	1	0.931564
AT2G25090	CIPK16	1	0.957389
AT2G28700	AGL46	1	0.912992
AT2G29320	AT2G29320	1	0.99551
AT2G31110	TBL40	1	0.925849
AT2G36090	AT2G36090	1	0.911928
AT2G36470	AT2G36470	1	0.941012
AT2G36690	AT2G36690	1	0.990188
AT2G38940	PHT1-4	1	0.908959
AT2G39380	ATEXO70H2	1	0.94313
AT2G40260	AT2G40260	1	0.953823
AT2G41120	AT2G41120	1	0.905666
AT2G41560	ACA4	1	0.913914
AT2G42430	LBD16	1	0.926916
AT2G46750	GULLO2	1	0.935731
AT3G02910	AT3G02910	1	0.908622
AT3G04530	PPCK2	1	0.944975
AT3G05400	SUGTL5	1	0.946834
AT3G08860	PYD4	1	0.942287
AT3G13840	SCL29	1	0.90967
AT3G14620	CYP72A8	1	0.92957
AT3G14680	CYP72A14	1	0.931273
AT3G15840	PIFI	1	0.943288
AT3G20110	CYP705A20	1	0.905232
AT3G20380	AT3G20380	1	0.902023
AT3G23510	AT3G23510	1	0.94555
AT3G25510	AT3G25510	1	0.974242
AT3G26230	CYP71B24	1	0.901077
AT3G26290	CYP71B26	1	0.991967
AT3G26300	CYP71B34	1	0.967482
AT3G26590	DTX29	1	0.933294
AT3G32040	AT3G32040	1	0.950211
AT3G44300	NIT2	1	0.946657
AT3G46330	MEE39	1	0.979838
AT3G46500	AT3G46500	1	0.962577
AT3G46530	RPP13	1	0.933698
AT3G48920	AtMYB45	1	0.916803
AT3G49570	LSU3	1	0.901931
AT3G49580	LSU1	1	0.959191
AT3G51420	SSL4	1	0.909707
AT3G51860	CAX3	1	0.910293
AT3G53200	MYB27	1	0.96138
AT3G53820	AT3G53820	1	0.949462
AT3G55700	UGT76F1	1	0.937623
AT3G56080	AT3G56080	1	0.916886
AT3G61060	AtPP2-A13	1	0.900092
AT3G62270	BOR2	1	0.935054
AT4G00700	AT4G00700	1	0.924986
AT4G01010	CNGC13	1	0.959408
AT4G01720	WRKY47	1	0.924095
AT4G01970	AtSTS	1	0.907951
AT4G02520	GSTF2	1	0.916358
AT4G04745	AT4G04745	1	0.947898
AT4G04750	AT4G04750	1	0.9156
AT4G04972	AT4G04972	1	0.913892
AT4G09760	AT4G09760	1	0.915196
AT4G12470	AZI1	1	0.982898
AT4G12480	EARLI1	1	0.972477
AT4G15270	AT4G15270	1	0.903022
AT4G15380	CYP705A4	1	0.94762
AT4G15390	AT4G15390	1	0.939543
AT4G15393	CYP702A5	1	0.989222
AT4G16860	RPP4	1	0.959066
AT4G16890	SNC1	1	0.957473
AT4G16950	RPP5	1	0.959047
AT4G18010	IP5P2	1	0.970064
AT4G18210	PUP10	1	0.912184
AT4G20820	AT4G20820	1	0.932322
AT4G23260	CRK18	1	0.928553
AT4G23700	CHX17	1	0.98133
AT4G24660	ATHB22	1	0.952702
AT4G27300	SD11	1	0.949664
AT4G28040	AT4G28040	1	0.927506
AT4G36220	CYP84A1	1	0.988367
AT4G36670	PLT6	1	0.992963
AT4G36870	BLH2	1	0.956457
AT4G37310	CYP81H1	1	0.9842
AT4G37320	CYP81D5	1	0.964984
AT5G03570	IREG2	1	0.966016
AT5G04950	NAS1	1	0.934051
AT5G05860	UGT76C2	1	0.947584
AT5G10570	BHLH61	1	0.912841
AT5G11610	AT5G11610	1	0.958508
AT5G17800	MYB56	1	0.92136
AT5G25120	CYP71B11	1	0.906732
AT5G25140	CYP71B13	1	0.993283
AT5G26660	MYB86	1	0.912615
AT5G27930	PPC6-7	1	0.901928
AT5G36220	CYP81D1	1	0.93206
AT5G36870	CALS4	1	0.92252
AT5G38340	AT5G38340	1	0.939717
AT5G38540	AT5G38540	1	0.971686
AT5G38550	JAL44	1	0.944966
AT5G38780	AT5G38780	1	0.90744
AT5G39020	AT5G39020	1	0.901851
AT5G39090	AT5G39090	1	0.925972
AT5G40060	AT5G40060	1	0.975805
AT5G41410	BEL1	1	0.984481
AT5G42250	AT5G42250	1	0.907483
AT5G43740	AT5G43740	1	0.979679
AT5G44574	AT5G44574	1	0.971728
AT5G44575	AT5G44575	1	0.966359
AT5G44870	LAZ5	1	0.96444
AT5G45080	PP2A6	1	0.953835
AT5G46260	AT5G46260	1	0.975963
AT5G46270	AT5G46270	1	0.927667
AT5G46450	AT5G46450	1	0.917043
AT5G46490	AT5G46490	1	0.949018
AT5G47000	PER65	1	0.971839
AT5G47100	CBL9	1	0.905196
AT5G47560	TDT	1	0.922461
AT5G52450	DTX16	1	0.966667
AT5G53990	UGT79B9	1	0.925794
AT5G57785	AT5G57785	1	0.991402
AT5G59540	AT5G59540	1	0.918623
AT5G61430	NAC100	1	0.983399
AT5G63600	FLS5	1	0.941511
AT5G65380	DTX27	1	0.909872
AT5G66690	UGT72E2	1	0.944201
AT5G67430	AT5G67430	1	0.961844
AT1G01560	MPK11	10	0.950806
AT1G01680	PUB54	10	0.962256
AT1G02700	AT1G02700	10	0.937491
AT1G03070	LFG4	10	0.928916
AT1G05880	ARI12	10	0.974272
AT1G06135	AT1G06135	10	0.961204
AT1G06137	AT1G06137	10	0.951547
AT1G07135	AT1G07135	10	0.926539
AT1G07400	HSP17.8	10	0.945293
AT1G07500	SMR5	10	0.955009
AT1G08860	BON3	10	0.971406
AT1G09930	OPT2	10	0.927876
AT1G13310	AT1G13310	10	0.923759
AT1G13520	AT1G13520	10	0.936615
AT1G14540	PER4	10	0.916213
AT1G14550	PER5	10	0.916508
AT1G15010	AT1G15010	10	0.942789
AT1G16030	HSP70-5	10	0.952192
AT1G17420	LOX3	10	0.952163
AT1G17615	AT1G17615	10	0.946943
AT1G19210	ERF017	10	0.927648
AT1G21120	AT1G21120	10	0.906489
AT1G21240	WAK3	10	0.900924
AT1G21529	AT1G21529	10	0.909858
AT1G21910	ERF012	10	0.937853
AT1G24145	AT1G24145	10	0.94642
AT1G26240	AT1G26240	10	0.945765
AT1G26380	FOX1	10	0.952197
AT1G26390	FOX2	10	0.914515
AT1G30070	AT1G30070	10	0.925407
AT1G30190	AT1G30190	10	0.902782
AT1G31370	AT1G31370	10	0.920485
AT1G33760	ERF022	10	0.913094
AT1G36622	AT1G36622	10	0.955996
AT1G06983	0	10	0.954555
AT1G36640	AT1G36640	10	0.944893
AT1G44130	AT1G44130	10	0.962077
AT1G44414	AT1G44414	10	0.929312
AT1G48980	AT1G48980	10	0.939224
AT1G51913	AT1G51913	10	0.961262
AT1G51915	AT1G51915	10	0.972087
AT1G52560	HSP26.5	10	0.930613
AT1G53540	HSP17.6C	10	0.963425
AT1G07917	0	10	0.947038
AT1G53620	AT1G53620	10	0.950333
AT1G53625	AT1G53625	10	0.926005
AT1G54050	HSP17.4B	10	0.931803
AT1G54957	AT1G54957	10	0.965897
AT1G55775	AT1G55775	10	0.954578
AT1G56060	AT1G56060	10	0.916098
AT1G56250	VBF	10	0.901347
AT1G57630	AT1G57630	10	0.988767
AT1G57650	AT1G57650	10	0.941704
AT1G59860	HSP17.6A	10	0.957318
AT1G59865	AT1G59865	10	0.926369
AT1G61340	AT1G61340	10	0.918016
AT1G63750	AT1G63750	10	0.915106
AT1G65481	AT1G65481	10	0.943389
AT1G08763	0	10	0.989063
AT1G66090	AT1G66090	10	0.973468
AT1G66510	AT1G66510	10	0.900734
AT1G67000	LRK10L-2.8	10	0.909282
AT1G70390	AT1G70390	10	0.968318
AT1G71000	AT1G71000	10	0.972278
AT1G72660	DRG2	10	0.930737
AT2G01300	AT2G01300	10	0.933154
AT2G04495	AT2G04495	10	0.933691
AT2G17040	anac036	10	0.960776
AT2G18680	AT2G18680	10	0.902726
AT2G22240	IPS2	10	0.94674
AT2G23270	AT2G23270	10	0.913463
AT2G25297	AT2G25297	10	0.965059
AT2G26150	HSFA2	10	0.923238
AT2G26560	PLP2	10	0.904855
AT2G27389	AT2G27389	10	0.931865
AT2G29110	ATGLR2.8	10	0.963239
AT2G29150	AT2G29150	10	0.928641
AT2G29500	HSP17.6B	10	0.917145
AT2G30660	AT2G30660	10	0.967993
AT2G30750	CYP71A12	10	0.948705
AT2G32120	HSP70-8	10	0.915709
AT2G32130	AT2G32130	10	0.918314
AT2G32140	AT2G32140	10	0.900286
AT2G32290	BAM6	10	0.90254
AT2G36770	UGT73C4	10	0.936962
AT2G40740	WRKY55	10	0.983908
AT2G43000	JUB1	10	0.904778
AT2G45760	BAP2	10	0.933866
AT2G46400	WRKY46	10	0.970551
AT3G01830	CML40	10	0.97136
AT3G02840	AT3G02840	10	0.964714
AT3G03670	PER28	10	0.941265
AT3G05660	AtRLP33	10	0.925495
AT3G07150	AT3G07150	10	0.941275
AT3G08970	ERDJ3A	10	0.909728
AT3G09350	Fes1A	10	0.917969
AT3G09640	APX2	10	0.958053
AT3G12910	AT3G12910	10	0.90832
AT3G02705	0	10	0.914662
AT3G13433	AT3G13433	10	0.976917
AT3G21080	AT3G21080	10	0.902643
AT3G21320	AT3G21320	10	0.963661
AT3G23250	MYB15	10	0.91217
AT3G28210	SAP12	10	0.929776
AT3G46070	AT3G46070	10	0.90066
AT3G46090	ZAT7	10	0.971471
AT3G46230	HSP17.4A	10	0.926335
AT3G47480	CML47	10	0.932995
AT3G48640	AT3G48640	10	0.977991
AT3G50480	HR4	10	0.919973
AT3G53590	AT3G53590	10	0.956536
AT3G56891	HIPP45	10	0.913804
AT3G60966	AT3G60966	10	0.929829
AT3G61390	PUB36	10	0.904529
AT3G63350	HSFA7B	10	0.965802
AT4G00970	CRK41	10	0.917985
AT4G01360	AT4G01360	10	0.92918
AT4G01535	AT4G01535	10	0.917414
AT4G04540	CRK39	10	0.91872
AT4G05760	0	10	0.905643
AT4G10250	HSP22.0	10	0.957131
AT4G11070	WRKY41	10	0.958303
AT4G11170	AT4G11170	10	0.933302
AT4G11340	AT4G11340	10	0.96946
AT4G11470	CRK31	10	0.945156
AT4G05890	0	10	0.919918
AT4G14365	XBAT34	10	0.95264
AT4G14450	AT4G14450	10	0.926972
AT4G18450	ERF091	10	0.960736
AT4G21380	SD18	10	0.954009
AT4G23230	CRK15	10	0.919632
AT4G23810	WRKY53	10	0.901657
AT4G24570	PUMP4	10	0.940693
AT4G25200	HSP23.6	10	0.962077
AT4G25380	SAP10	10	0.905442
AT4G26120	AT4G26120	10	0.932377
AT4G27654	AT4G27654	10	0.93252
AT4G27657	AT4G27657	10	0.937327
AT4G27670	HSP21	10	0.977794
AT4G28460	PIP1	10	0.951469
AT4G29780	AT4G29780	10	0.905289
AT4G30430	TET9	10	0.952939
AT4G38420	sks9	10	0.945881
AT4G38560	AT4G38560	10	0.911449
AT4G39830	AT4G39830	10	0.903769
AT5G01180	NPF8.2	10	0.926425
AT5G02490	MED37D	10	0.946771
AT5G05220	AT5G05220	10	0.978337
AT5G07330	AT5G07330	10	0.944721
AT5G09876	AT5G09876	10	0.965723
AT5G09930	ABCF2	10	0.913311
AT5G11140	AT5G11140	10	0.930811
AT5G11210	GLR2.5	10	0.928929
AT5G12020	HSP17.6	10	0.953418
AT5G12030	HSP17.7	10	0.935496
AT5G13320	PBS3	10	0.984683
AT5G15450	CLPB3	10	0.925096
AT5G17350	AT5G17350	10	0.932263
AT5G20230	BCB	10	0.930569
AT5G22380	NAC090	10	0.956037
AT5G25250	FLOT1	10	0.962275
AT5G25260	FLOT2	10	0.965
AT5G26920	CBP60G	10	0.949808
AT5G27765	AT5G27765	10	0.985295
AT5G37670	HSP15.7	10	0.909982
AT5G39670	CML46	10	0.933046
AT5G41740	AT5G41740	10	0.968434
AT5G41750	AT5G41750	10	0.957037
AT5G42380	CML37	10	0.976509
AT5G43068	AT5G43068	10	0.938497
AT5G44690	AT5G44690	10	0.916344
AT5G44990	AT5G44990	10	0.933614
AT5G45630	AT5G45630	10	0.938755
AT5G46295	AT5G46295	10	0.910568
AT5G47850	CCR4	10	0.961343
AT5G48400	GLR1.2	10	0.916535
AT5G51465	AT5G51465	10	0.968784
AT5G52760	HIPP14	10	0.953993
AT5G53680	AT5G53680	10	0.936206
AT5G57220	CYP81F2	10	0.905971
AT5G57260	CYP71B10	10	0.902195
AT5G58120	AT5G58120	10	0.904529
AT5G59720	HSP18.1	10	0.932807
AT5G64790	AT5G64790	10	0.918142
AT5G64870	FLOT3	10	0.967288
AT1G02070	AT1G02070	11	0.939233
AT1G02390	GPAT2	11	0.940202
AT1G02430	ATARFD1B	11	0.936395
AT1G04610	YUC3	11	0.964434
AT1G05280	AT1G05280	11	0.964608
AT1G05530	UGT75B2	11	0.993396
AT1G05540	AT1G05540	11	0.979403
AT1G05660	AT1G05660	11	0.973451
AT1G06120	AT1G06120	11	0.935877
AT1G06320	AT1G06320	11	0.967331
AT1G06330	AT1G06330	11	0.97669
AT1G06350	AT1G06350	11	0.926304
AT1G06930	AT1G06930	11	0.910449
AT1G07175	AT1G07175	11	0.985795
AT1G04703	0	11	0.964995
AT1G10560	PUB18	11	0.91337
AT1G11000	MLO4	11	0.928985
AT1G11250	SYP125	11	0.947023
AT1G11490	AT1G11490	11	0.935718
AT1G13590	PSK1	11	0.91781
AT1G14220	AT1G14220	11	0.970528
AT1G15175	AT1G15175	11	0.906427
AT1G15630	AT1G15630	11	0.937028
AT1G17840	ABCG11	11	0.903231
AT1G25450	KCS5	11	0.962969
AT1G26700	MLO14	11	0.974304
AT1G26945	PRE6	11	0.948037
AT1G27140	GSTU14	11	0.947346
AT1G06047	0	11	0.922331
AT1G27950	LTPG1	11	0.909259
AT1G28010	ABCB14	11	0.962913
AT1G29660	AT1G29660	11	0.95713
AT1G31772	AT1G31772	11	0.971545
AT1G31950	AT1G31950	11	0.917288
AT1G33280	BRN1	11	0.926188
AT1G33610	AT1G33610	11	0.914801
AT1G33750	TPS22	11	0.93634
AT1G06773	0	11	0.908184
AT1G38131	OFUT11	11	0.902237
AT1G45010	AT1G45010	11	0.926538
AT1G47510	IP5P11	11	0.914295
AT1G47620	CYP96A8	11	0.972523
AT1G48330	AT1G48330	11	0.943781
AT1G49030	PCR6	11	0.961051
AT1G50060	AT1G50060	11	0.923438
AT1G50090	BCAT7	11	0.968904
AT1G52050	JAL8	11	0.936418
AT1G52060	JAL9	11	0.941303
AT1G52070	JAL10	11	0.941708
AT1G52690	LEA7	11	0.927178
AT1G53130	GRI	11	0.995019
AT1G53700	WAG1	11	0.96066
AT1G53708	RTFL9	11	0.936388
AT1G54870	AT1G54870	11	0.960794
AT1G54890	AT1G54890	11	0.968762
AT1G56680	AT1G56680	11	0.916142
AT1G57590	PAE2	11	0.964909
AT1G58037	AT1G58037	11	0.936093
AT1G60787	AT1G60787	11	0.932916
AT1G64920	UGT79B11	11	0.913165
AT1G65310	ATXTH17	11	0.936096
AT1G65730	YSL7	11	0.901671
AT1G66950	ABCG39	11	0.932712
AT1G67270	AT1G67270	11	0.95296
AT1G09293	0	11	0.915519
AT1G73160	AT1G73160	11	0.980528
AT1G74490	AT1G74490	11	0.961234
AT1G75710	AT1G75710	11	0.91281
AT1G76620	AT1G76620	11	0.924047
AT1G77200	ERF037	11	0.94791
AT1G79580	SMB	11	0.920835
AT1G79840	GL2	11	0.92841
AT1G80240	AT1G80240	11	0.917163
AT2G02620	AT2G02620	11	0.964468
AT2G02690	AT2G02690	11	0.914232
AT2G04160	AIR3	11	0.917584
AT2G14920	SOT10	11	0.9561
AT2G17070	AT2G17070	11	0.913933
AT2G17280	PGM	11	0.905528
AT2G19460	AT2G19460	11	0.928603
AT2G19660	AT2G19660	11	0.957439
AT2G23630	sks16	11	0.927898
AT2G24800	PER18	11	0.936692
AT2G25220	AT2G25220	11	0.923448
AT2G25810	TIP4-1	11	0.916916
AT2G25980	JAL20	11	0.93242
AT2G27120	POL2B	11	0.964036
AT2G27430	AT2G27430	11	0.921679
AT2G30130	LBD12	11	0.938517
AT2G30340	LBD13	11	0.942709
AT2G30680	AT2G30680	11	0.938998
AT2G31540	AT2G31540	11	0.949201
AT2G33790	AGP30	11	0.968032
AT2G37260	WRKY44	11	0.956706
AT2G37700	AT2G37700	11	0.948796
AT2G39040	PER24	11	0.970817
AT2G40470	LBD15	11	0.920343
AT2G40475	AT2G40475	11	0.969242
AT2G41800	AT2G41800	11	0.914791
AT2G42380	BZIP34	11	0.915654
AT2G43600	AT2G43600	11	0.988073
AT2G43610	AT2G43610	11	0.942719
AT2G43880	AT2G43880	11	0.964952
AT2G45450	ZPR1	11	0.918986
AT2G47140	SDR3B	11	0.918916
AT2G47245	AT2G47245	11	0.901389
AT3G04320	AT3G04320	11	0.961118
AT3G04330	AT3G04330	11	0.930238
AT3G05390	AT3G05390	11	0.918662
AT3G06868	AT3G06868	11	0.906867
AT3G07000	AT3G07000	11	0.901408
AT3G09330	AVT1G	11	0.967682
AT3G10720	PME25	11	0.950809
AT3G11385	AT3G11385	11	0.969134
AT3G12240	SCPL15	11	0.962277
AT3G02615	0	11	0.916841
AT3G14300	PME26	11	0.934797
AT3G14450	CID9	11	0.932727
AT3G14510	AT3G14510	11	0.952438
AT3G14530	GGPPS9	11	0.968017
AT3G14540	TPS19	11	0.91032
AT3G15370	ATEXPA12	11	0.905696
AT3G16370	APG	11	0.924382
AT3G16380	PAB6	11	0.913441
AT3G19320	AT3G19320	11	0.957813
AT3G20360	AT3G20360	11	0.970609
AT3G20395	AT3G20395	11	0.949394
AT3G20400	EMB2743	11	0.90984
AT3G20590	AT3G20590	11	0.914967
AT3G21680	AT3G21680	11	0.915647
AT3G24750	AT3G24750	11	0.960199
AT3G27950	AT3G27950	11	0.903367
AT3G29110	TPS16	11	0.978069
AT3G29430	AT3G29430	11	0.933866
AT3G43720	LTPG2	11	0.937725
AT3G44710	AT3G44710	11	0.904384
AT3G46280	AT3G46280	11	0.916615
AT3G46400	AT3G46400	11	0.918765
AT3G46613	RTFL4	11	0.912563
AT3G47600	MYB94	11	0.925422
AT3G47710	PRE4	11	0.915563
AT3G48260	WNK3	11	0.960792
AT3G48290	CYP71A24	11	0.972846
AT3G48460	AT3G48460	11	0.9105
AT3G49630	AT3G49630	11	0.983942
AT3G50150	AT3G50150	11	0.961848
AT3G50900	AT3G50900	11	0.920422
AT3G51410	AT3G51410	11	0.903368
AT3G51600	LTP5	11	0.931036
AT3G51680	SDR2A	11	0.915177
AT3G54510	AT3G54510	11	0.951229
AT3G08410	0	11	0.904484
AT3G58850	PAR2	11	0.938963
AT3G58910	AT3G58910	11	0.911211
AT3G59130	AT3G59130	11	0.953149
AT3G59850	AT3G59850	11	0.967859
AT3G60470	AT3G60470	11	0.952967
AT3G61897	AT3G61897	11	0.924912
AT3G63470	SCPL40	11	0.944054
AT4G00080	UNE11	11	0.937267
AT4G00730	ANL2	11	0.918116
AT4G01230	RTNLB7	11	0.912665
AT4G01240	AT4G01240	11	0.976811
AT4G01335	AT4G01335	11	0.914333
AT4G01760	AT4G01760	11	0.916663
AT4G01770	RGXT1	11	0.954194
AT4G01780	AT4G01780	11	0.966841
AT4G01890	AT4G01890	11	0.91032
AT4G01950	ATGPAT3	11	0.934777
AT4G02650	AT4G02650	11	0.937225
AT4G04890	PDF2	11	0.936331
AT4G05120	ENT3	11	0.90874
AT4G10350	BRN2	11	0.930482
AT4G11050	AtGH9C3	11	0.921874
AT4G11610	AT4G11610	11	0.965181
AT4G11780	AT4G11780	11	0.959238
AT4G14640	CML8	11	0.957685
AT4G06280	0	11	0.941389
AT4G15300	CYP702A2	11	0.95565
AT4G15310	CYP702A3	11	0.96039
AT4G15370	BARS1	11	0.970073
AT4G15630	AT4G15630	11	0.926962
AT4G16220	AT4G16220	11	0.941639
AT4G16230	AT4G16230	11	0.935074
AT4G16233	AT4G16233	11	0.936043
AT4G19030	NIP1-1	11	0.95263
AT4G21750	ATML1	11	0.935331
AT4G21902	AT4G21902	11	0.934629
AT4G22217	AT4G22217	11	0.93559
AT4G22235	AT4G22235	11	0.94974
AT4G23590	AT4G23590	11	0.968955
AT4G25250	PMEI4	11	0.98503
AT4G25830	AT4G25830	11	0.927504
AT4G25860	ORP4A	11	0.944906
AT4G26880	AT4G26880	11	0.922735
AT4G27400	AT4G27400	11	0.971787
AT4G28088	AT4G28088	11	0.932475
AT4G29285	LCR24	11	0.914693
AT4G30290	XTH19	11	0.923588
AT4G30610	SCPL24	11	0.940256
AT4G33220	PME44	11	0.93242
AT4G33590	AT4G33590	11	0.960768
AT4G33600	AT4G33600	11	0.957065
AT4G34810	AT4G34810	11	0.945203
AT4G36250	ALDH3F1	11	0.94174
AT4G36880	CP1	11	0.919281
AT4G37160	sks15	11	0.976189
AT4G38140	ATL18	11	0.90085
AT5G01330	PDC3	11	0.940461
AT5G01740	AT5G01740	11	0.955167
AT5G02570	AT5G02570	11	0.907173
AT5G04970	PME47	11	0.959103
AT5G07040	ATL69	11	0.952122
AT5G10130	DFC	11	0.964923
AT5G12940	AT5G12940	11	0.937206
AT5G14150	AT5G14150	11	0.915593
AT5G14750	WER	11	0.939311
AT5G15160	PRE2	11	0.903015
AT5G15265	AT5G15265	11	0.926148
AT5G16170	AT5G16170	11	0.93339
AT5G17040	UGT78D4	11	0.92333
AT5G17960	AT5G17960	11	0.939214
AT5G20260	AT5G20260	11	0.939906
AT5G24070	PER61	11	0.963865
AT5G26230	MAKR1	11	0.941826
AT5G40330	MYB23	11	0.972484
AT5G41070	DRB5	11	0.967169
AT5G41071	AT5G41071	11	0.910718
AT5G42630	KAN4	11	0.926551
AT5G43030	AT5G43030	11	0.920551
AT5G43040	AT5G43040	11	0.925682
AT5G44582	AT5G44582	11	0.927241
AT5G44770	AT5G44770	11	0.981538
AT5G45280	PAE11	11	0.931254
AT5G48100	TT10	11	0.935979
AT5G48550	AT5G48550	11	0.910206
AT5G49170	AT5G49170	11	0.902883
AT5G51490	PME59	11	0.955709
AT5G51520	AT5G51520	11	0.909438
AT5G51930	AT5G51930	11	0.977751
AT5G53200	TRY	11	0.972548
AT5G54370	AT5G54370	11	0.947236
AT5G55110	AT5G55110	11	0.928225
AT5G55780	AT5G55780	11	0.950314
AT5G56320	ATEXPA14	11	0.93967
AT5G57500	AT5G57500	11	0.957071
AT5G58784	AT5G58784	11	0.957385
AT5G59030	COPT1	11	0.944992
AT5G59070	AT5G59070	11	0.930502
AT5G60520	AT5G60520	11	0.987719
AT5G60950	COBL5	11	0.912549
AT5G62330	AT5G62330	11	0.960118
AT5G62340	AT5G62340	11	0.92588
AT5G66800	AT5G66800	11	0.9614
AT1G02460	AT1G02460	12	0.977563
AT1G03010	AT1G03010	12	0.968245
AT1G05835	AT1G05835	12	0.908618
AT1G06475	AT1G06475	12	0.937721
AT1G07710	AT1G07710	12	0.953027
AT1G12080	AT1G12080	12	0.974015
AT1G12663	AT1G12663	12	0.937295
AT1G13680	AT1G13680	12	0.949571
AT1G14750	SDS	12	0.901972
AT1G18140	LAC1	12	0.905202
AT1G19968	AT1G19968	12	0.986558
AT1G20530	AT1G20530	12	0.980857
AT1G22330	AT1G22330	12	0.943593
AT1G24577	AT1G24577	12	0.948751
AT1G25250	AtIDD16	12	0.980176
AT1G25320	AT1G25320	12	0.91927
AT1G26450	AT1G26450	12	0.92637
AT1G28310	AT1G28310	12	0.905048
AT1G29195	AT1G29195	12	0.927281
AT1G29460	AT1G29460	12	0.943853
AT1G30100	NCED5	12	0.935816
AT1G30280	AT1G30280	12	0.974379
AT1G31290	AGO3	12	0.937898
AT1G35910	TPPD	12	0.956383
AT1G43000	AT1G43000	12	0.972416
AT1G43910	AT1G43910	12	0.953509
AT1G44760	AT1G44760	12	0.926695
AT1G52190	NPF1.2	12	0.987285
AT1G52830	IAA6	12	0.91512
AT1G59530	BZIP4	12	0.964574
AT1G62480	AT1G62480	12	0.932088
AT1G63820	AT1G63820	12	0.936783
AT1G64660	MGL	12	0.922623
AT1G64690	BLT	12	0.974991
AT1G66235	AT1G66235	12	0.939102
AT1G66420	AT1G66420	12	0.98668
AT1G68130	IDD14	12	0.962144
AT1G69080	AT1G69080	12	0.940804
AT1G70560	TAA1	12	0.935668
AT1G71050	HIPP20	12	0.986597
AT1G73010	PS2	12	0.955909
AT1G73165	CLE1	12	0.90927
AT1G73780	AT1G73780	12	0.956625
AT1G74055	AT1G74055	12	0.973546
AT1G75590	AT1G75590	12	0.939155
AT1G77020	AT1G77020	12	0.940059
AT1G77690	LAX3	12	0.925448
AT1G78520	AT1G78520	12	0.971761
AT1G79760	DTA4	12	0.959835
AT1G80690	AT1G80690	12	0.921564
AT2G01940	SGR5	12	0.98116
AT2G13820	AT2G13820	12	0.965452
AT2G18800	XTH21	12	0.985301
AT2G20750	EXPB1	12	0.940684
AT2G24950	AT2G24950	12	0.96011
AT2G26390	AT2G26390	12	0.951894
AT2G26400	ARD	12	0.968384
AT2G26700	PID2	12	0.941922
AT2G29440	GSTU6	12	0.933066
AT2G29880	AT2G29880	12	0.920444
AT2G31070	TCP10	12	0.949397
AT2G31082	CLE7	12	0.911905
AT2G31083	CLE5	12	0.991499
AT2G31085	CLE6	12	0.983054
AT2G31310	LBD14	12	0.984342
AT2G31900	XIF	12	0.951183
AT2G34670	AT2G34670	12	0.916909
AT2G37025	TRFL8	12	0.910339
AT2G37380	MAKR3	12	0.958825
AT2G38970	AT2G38970	12	0.90986
AT2G39855	AT2G39855	12	0.908549
AT2G45470	FLA8	12	0.939512
AT2G46890	AT2G46890	12	0.931831
AT2G47270	UPB1	12	0.929762
AT3G04765	AT3G04765	12	0.906512
AT3G06020	FAF4	12	0.940218
AT3G06070	AT3G06070	12	0.942274
AT3G07425	AT3G07425	12	0.938913
AT3G11773	AT3G11773	12	0.904913
AT3G12110	ACT11	12	0.941827
AT3G12710	AT3G12710	12	0.950268
AT3G13405	AT3G13405	12	0.948358
AT3G16180	NPF1.1	12	0.916301
AT3G03225	0	12	0.95775
AT3G16330	AT3G16330	12	0.921794
AT3G16570	RALF23	12	0.909424
AT3G17380	AT3G17380	12	0.930763
AT3G17690	CNGC19	12	0.949229
AT3G21330	BHLH87	12	0.939569
AT3G21420	AT3G21420	12	0.902602
AT3G24715	AT3G24715	12	0.955825
AT3G26610	AT3G26610	12	0.904942
AT3G29370	AT3G29370	12	0.97236
AT3G42800	AT3G42800	12	0.971389
AT3G45700	NPF2.4	12	0.952009
AT3G48185	AT3G48185	12	0.926545
AT3G48230	AT3G48230	12	0.939482
AT3G48510	AT3G48510	12	0.909731
AT3G48550	AT3G48550	12	0.986268
AT3G51030	TRX1	12	0.940993
AT3G52770	ZPR3	12	0.951536
AT3G56480	SCAB3	12	0.913092
AT3G57010	SSL8	12	0.904256
AT3G58120	BZIP61	12	0.917596
AT3G59370	AT3G59370	12	0.977509
AT3G60390	HAT3	12	0.941899
AT3G61510	ACS1	12	0.974295
AT3G63300	VAB	12	0.917597
AT4G04025	AT4G04025	12	0.990172
AT4G05525	0	12	0.938283
AT4G11210	DIR14	12	0.984815
AT4G11950	AT4G11950	12	0.928279
AT4G13790	AT4G13790	12	0.939662
AT4G14130	XTH15	12	0.968831
AT4G14650	AT4G14650	12	0.977314
AT4G16140	AT4G16140	12	0.918986
AT4G16990	RLM3	12	0.969665
AT4G20040	AT4G20040	12	0.937203
AT4G20210	TPS08	12	0.976639
AT4G20430	SBT2.2	12	0.910833
AT4G22900	AT4G22900	12	0.960577
AT4G24180	TLP1	12	0.926339
AT4G24760	AT4G24760	12	0.900311
AT4G26320	AGP13	12	0.960328
AT4G28720	YUC8	12	0.971609
AT4G30410	IBL1	12	0.910907
AT4G31820	NPY1	12	0.937057
AT4G35390	AHL25	12	0.967201
AT4G35690	AT4G35690	12	0.917914
AT4G36740	HB-5	12	0.941083
AT4G37235	AT4G37235	12	0.991285
AT4G38650	AT4G38650	12	0.951892
AT5G01300	AT5G01300	12	0.922806
AT5G02190	PCS1	12	0.910012
AT5G02750	SGR9	12	0.943316
AT5G03960	IQD12	12	0.975108
AT5G05690	CYP90A1	12	0.952115
AT5G06380	AT5G06380	12	0.958746
AT5G06470	AT5G06470	12	0.901958
AT5G06530	ABCG22	12	0.950959
AT5G07165	AT5G07165	12	0.957467
AT5G09980	PEP4	12	0.922171
AT5G09990	PEP5	12	0.92433
AT5G13910	LEP	12	0.95026
AT5G14340	AtMYB40	12	0.948766
AT5G20430	MOB2B	12	0.969451
AT5G25840	AT5G25840	12	0.988283
AT5G26730	AT5G26730	12	0.978282
AT5G26930	GATA23	12	0.953751
AT5G27000	KIN14G	12	0.965711
AT5G35525	PCR3	12	0.95045
AT5G35670	iqd33	12	0.971281
AT5G37660	CRRSP60	12	0.966559
AT5G38970	CYP85A1	12	0.965514
AT5G39865	AT5G39865	12	0.902556
AT5G39870	AT5G39870	12	0.978316
AT5G40630	AT5G40630	12	0.954502
AT5G40980	AT5G40980	12	0.915609
AT5G41905	AT5G41905	12	0.984504
AT5G43890	YUC5	12	0.901906
AT5G44680	AT5G44680	12	0.988919
AT5G45570	AT5G45570	12	0.9128
AT5G46590	anac096	12	0.963392
AT5G47920	AT5G47920	12	0.990285
AT5G51210	OL3	12	0.961056
AT5G53250	AGP22	12	0.905846
AT5G56540	AGP14	12	0.957197
AT5G56970	CKX3	12	0.964098
AT5G57760	AT5G57760	12	0.978891
AT5G57770	AT5G57770	12	0.969908
AT5G65340	AT5G65340	12	0.990414
AT5G66815	CEP5	12	0.979166
AT1G01190	CYP78A8	13	0.910761
AT1G04330	AT1G04330	13	0.94456
AT1G04370	ERF14	13	0.943555
AT1G10380	AT1G10380	13	0.914874
AT1G10540	NAT8	13	0.934199
AT1G10680	ABCB10	13	0.923679
AT1G11450	AT1G11450	13	0.912642
AT1G11460	AT1G11460	13	0.932034
AT1G12490	AT1G12490	13	0.923336
AT1G13710	CYP78A5	13	0.912827
AT1G16750	AT1G16750	13	0.906397
AT1G20990	AT1G20990	13	0.943899
AT1G21528	AT1G21528	13	0.927125
AT1G22710	SUC2	13	0.921293
AT1G05807	0	13	0.939881
AT1G23530	AT1G23530	13	0.935838
AT1G24580	AT1G24580	13	0.92636
AT1G24575	AT1G24575	13	0.961132
AT1G05953	0	13	0.927789
AT1G33080	DTX23	13	0.914963
AT1G47395	AT1G47395	13	0.927086
AT1G47400	AT1G47400	13	0.922332
AT1G47603	ATPUP19	13	0.921994
AT1G07407	0	13	0.971448
AT1G48325	AT1G48325	13	0.949685
AT1G53683	AT1G53683	13	0.938077
AT1G54575	AT1G54575	13	0.944354
AT1G55525	AT1G55525	13	0.95281
AT1G56430	NAS4	13	0.934254
AT1G59730	TRX7	13	0.934908
AT1G61610	AT1G61610	13	0.904591
AT1G63005	AT1G63005	13	0.956099
AT1G63055	AT1G63055	13	0.95491
AT1G63057	AT1G63057	13	0.952898
AT1G64370	AT1G64370	13	0.932287
AT1G08697	0	13	0.963956
AT1G08847	0	13	0.921057
AT1G66783	AT1G66783	13	0.928096
AT1G67870	AT1G67870	13	0.910503
AT1G68040	AT1G68040	13	0.909599
AT1G69970	CLE26	13	0.906433
AT1G70505	AT1G70505	13	0.925281
AT1G71692	AGL12	13	0.914729
AT1G72800	AT1G72800	13	0.90684
AT1G73040	JAL19	13	0.938572
AT1G73630	CML26	13	0.940924
AT1G75820	CLV1	13	0.933944
AT1G78320	GSTU23	13	0.941629
AT1G79430	APL	13	0.92501
AT1G80165	AT1G80165	13	0.954194
AT2G02000	GAD3	13	0.931903
AT2G03500	EFM	13	0.950869
AT2G04038	AtbZIP48	13	0.980075
AT2G05752	AT2G05752	13	0.917896
AT2G15310	ATARFB1A	13	0.939801
AT2G16050	AT2G16050	13	0.950322
AT2G16740	UBC29	13	0.93101
AT2G20500	AT2G20500	13	0.935506
AT2G21650	RL2	13	0.902397
AT2G08100	0	13	0.931985
AT2G25095	AT2G25095	13	0.948898
AT2G26695	AT2G26695	13	0.939643
AT2G27550	CEN	13	0.930523
AT2G30540	GRXS9	13	0.955662
AT2G32885	AT2G32885	13	0.952731
AT2G08610	0	13	0.922877
AT2G36650	AT2G36650	13	0.916262
AT2G38920	RF178	13	0.952839
AT2G39850	SBT4.1	13	0.931131
AT2G40390	AT2G40390	13	0.950882
AT2G46630	AT2G46630	13	0.944361
AT2G46660	CYP78A6	13	0.908418
AT2G48090	AT2G48090	13	0.9514
AT3G01750	AT3G01750	13	0.910869
AT3G01960	AT3G01960	13	0.906707
AT3G04030	MYR2	13	0.959041
AT3G04050	AT3G04050	13	0.9013
AT3G04300	AT3G04300	13	0.925343
AT3G05858	AT3G05858	13	0.924051
AT3G06490	MYB108	13	0.909986
AT3G12730	PHL12	13	0.957682
AT3G16360	AHP4	13	0.956733
AT3G21590	AT3G21590	13	0.956003
AT3G21600	AT3G21600	13	0.94075
AT3G22961	AT3G22961	13	0.906469
AT3G25570	SAMDC3	13	0.940116
AT3G30340	AT3G30340	13	0.921054
AT3G43270	PME32	13	0.908138
AT3G45180	AT3G45180	13	0.941016
AT3G46880	AT3G46880	13	0.918658
AT3G50770	CML41	13	0.928595
AT3G58720	AT3G58720	13	0.950985
AT3G61210	AT3G61210	13	0.952388
AT3G63050	AT3G63050	13	0.91773
AT4G00880	AT4G00880	13	0.935025
AT4G01380	AT4G01380	13	0.960803
AT4G01390	AT4G01390	13	0.949652
AT4G01600	AT4G01600	13	0.930188
AT4G02810	FAF1	13	0.942608
AT4G05335	0	13	0.942154
AT4G14020	AT4G14020	13	0.925966
AT4G15680	GRXS4	13	0.915492
AT4G15990	AT4G15990	13	0.931701
AT4G16000	AT4G16000	13	0.947558
AT4G16008	AT4G16008	13	0.953774
AT4G19380	AT4G19380	13	0.923782
AT4G19840	PP2A1	13	0.937915
AT4G19850	ATPP2-A2	13	0.927877
AT4G20240	CYP71A27	13	0.92506
AT4G21780	AT4G21780	13	0.902783
AT4G22200	AKT2	13	0.944093
AT4G30740	AT4G30740	13	0.905989
AT4G31380	FLP1	13	0.939824
AT4G34380	AT4G34380	13	0.914791
AT4G34560	AT4G34560	13	0.911433
AT4G36000	AT4G36000	13	0.902691
AT4G36410	UBC17	13	0.923729
AT4G38530	PLC3	13	0.948553
AT5G02600	NAKR1	13	0.944854
AT5G03495	AT5G03495	13	0.943377
AT5G04080	AT5G04080	13	0.947516
AT5G05280	ATL73	13	0.918963
AT5G06850	FTIP1	13	0.93523
AT5G09210	AT5G09210	13	0.94713
AT5G09220	AAP2	13	0.903178
AT5G10625	FLP2	13	0.93741
AT5G14070	GRXC8	13	0.975021
AT5G16530	PIN5	13	0.950791
AT5G17450	HIPP21	13	0.9317
AT5G18240	MYR1	13	0.901124
AT5G03295	0	13	0.909169
AT5G21910	AT5G21910	13	0.974195
AT5G22090	AT5G22090	13	0.934068
AT5G24920	GDU5	13	0.955935
AT5G26140	LOG9	13	0.90814
AT5G26620	AT5G26620	13	0.960251
AT5G27690	HIPP36	13	0.967176
AT5G41090	anac095	13	0.947678
AT5G41663	AT5G41663	13	0.950617
AT5G42146	AT5G42146	13	0.963217
AT5G42223	AT5G42223	13	0.938093
AT5G42230	SCPL41	13	0.968794
AT5G43300	GDPD3	13	0.961684
AT5G43380	TOPP7	13	0.913024
AT5G43490	AT5G43490	13	0.918272
AT5G45990	AT5G45990	13	0.939765
AT5G46130	AT5G46130	13	0.956392
AT5G49660	CEPR1	13	0.917374
AT5G51330	DYAD	13	0.931424
AT5G54400	AT5G54400	13	0.905665
AT5G54660	HSP21.7	13	0.909168
AT5G57350	AHA3	13	0.907282
AT5G58830	SBT4.8	13	0.943875
AT5G59080	AT5G59080	13	0.917466
AT5G62040	BFT	13	0.91071
AT5G63850	AAP4	13	0.923606
AT5G64240	AMC3	13	0.920685
AT5G09215	0	13	0.942681
AT5G65280	GCL1	13	0.902453
AT5G67060	HEC1	13	0.904742
AT1G01110	IQD18	14	0.935196
AT1G02205	CER1	14	0.93426
AT1G05260	PER3	14	0.971971
AT1G10120	BHLH74	14	0.916052
AT1G04773	0	14	0.951421
AT1G10960	FD1	14	0.919698
AT1G11545	XTH8	14	0.913769
AT1G12090	ELP	14	0.922417
AT1G14280	PKS2	14	0.90334
AT1G14390	AT1G14390	14	0.958745
AT1G16360	AT1G16360	14	0.977979
AT1G16390	45568	14	0.993809
AT1G17285	AT1G17285	14	0.911698
AT1G17300	AT1G17300	14	0.992327
AT1G17700	PRA1F1	14	0.978962
AT1G19840	AT1G19840	14	0.90916
AT1G20190	EXPA11	14	0.939686
AT1G22640	MYB3	14	0.936791
AT1G23000	AT1G23000	14	0.953965
AT1G28005	AT1G28005	14	0.931697
AT1G28310	AT1G28310	14	0.969234
AT1G29041	AT1G29041	14	0.963527
AT1G29270	AT1G29270	14	0.961181
AT1G29490	SAUR68	14	0.942985
AT1G31935	AT1G31935	14	0.926886
AT1G33102	AT1G33102	14	0.907647
AT1G36940	AT1G36940	14	0.949096
AT1G44760	AT1G44760	14	0.909533
AT1G48510	AT1G48510	14	0.972968
AT1G48820	AT1G48820	14	0.969569
AT1G50580	UGT79B5	14	0.936162
AT1G51260	LPAT3	14	0.907456
AT1G52750	AT1G52750	14	0.953797
AT1G53470	MSL4	14	0.977808
AT1G59940	ARR3	14	0.932915
AT1G61920	AT1G61920	14	0.946446
AT1G65900	AT1G65900	14	0.962294
AT1G65920	AT1G65920	14	0.92194
AT1G69420	PAT22	14	0.917966
AT1G69520	AT1G69520	14	0.931369
AT1G69930	GSTU11	14	0.974662
AT1G70510	KNAT2	14	0.979195
AT1G72490	AT1G72490	14	0.988862
AT1G72940	AT1G72940	14	0.957432
AT1G74870	AT1G74870	14	0.911078
AT1G75590	AT1G75590	14	0.923249
AT1G76090	SMT3	14	0.932871
AT1G78860	AT1G78860	14	0.948005
AT1G78940	AT1G78940	14	0.927402
AT1G79120	AT1G79120	14	0.960718
AT2G02780	AT2G02780	14	0.958121
AT2G06200	AtGRF6	14	0.916853
AT2G14900	GASA7	14	0.990624
AT2G16580	AT2G16580	14	0.975437
AT2G23130	AGP17	14	0.992065
AT2G26870	NPC2	14	0.973607
AT2G29330	TRI	14	0.921144
AT2G29980	FAD3	14	0.92472
AT2G30370	CHAL	14	0.953735
AT2G31980	CYS2	14	0.92832
AT2G32300	UCC1	14	0.912387
AT2G34150	SCAR1	14	0.974747
AT2G08680	0	14	0.933564
AT2G37300	AT2G37300	14	0.907142
AT2G40610	EXPA8	14	0.942684
AT2G44740	CYCU4-1	14	0.918419
AT2G45050	GATA2	14	0.910573
AT2G46685	AT2G46685	14	0.937897
AT2G09750	0	14	0.982471
AT2G46970	PIL1	14	0.936646
AT2G47930	AGP26	14	0.979174
AT3G04520	THA2	14	0.959263
AT3G04750	PCMP-E81	14	0.927871
AT3G04760	AT3G04760	14	0.942831
AT3G04765	AT3G04765	14	0.987977
AT3G05150	AT3G05150	14	0.913604
AT3G10525	SMR1	14	0.941243
AT3G03225	0	14	0.910802
AT3G16240	TIP2-1	14	0.946404
AT3G17820	GLN1-3	14	0.962453
AT3G03735	0	14	0.94528
AT3G23110	AtRLP37	14	0.985555
AT3G23730	XTH16	14	0.993989
AT3G24450	AT3G24450	14	0.917008
AT3G24715	AT3G24715	14	0.91024
AT3G26760	AT3G26760	14	0.932978
AT3G28040	AT3G28040	14	0.917594
AT3G30180	CYP85A2	14	0.984236
AT3G30580	AT3G30580	14	0.963086
AT3G45260	BIB	14	0.924787
AT3G47220	PLC9	14	0.941027
AT3G50230	AT3G50230	14	0.966519
AT3G50640	AT3G50640	14	0.955538
AT3G50800	AT3G50800	14	0.936526
AT3G50890	ZHD7	14	0.929165
AT3G54220	SCR	14	0.94065
AT3G54400	AT3G54400	14	0.979065
AT3G56220	AT3G56220	14	0.953309
AT3G56480	SCAB3	14	0.907277
AT3G57830	AT3G57830	14	0.940623
AT3G58120	BZIP61	14	0.916458
AT3G60530	GATA4	14	0.926727
AT3G63350	HSFA7B	14	0.955962
AT4G00390	AT4G00390	14	0.907523
AT4G00820	iqd17	14	0.905709
AT4G03140	AT4G03140	14	0.942836
AT4G08770	PER37	14	0.958742
AT4G09500	UGT79B7	14	0.958337
AT4G05780	0	14	0.948303
AT4G11290	PER39	14	0.983849
AT4G12510	AT4G12510	14	0.924566
AT4G12520	AT4G12520	14	0.924849
AT4G14695	MPC2	14	0.936167
AT4G16270	PER40	14	0.982573
AT4G16447	AT4G16447	14	0.948099
AT4G17970	ALMT12	14	0.98646
AT4G22110	AT4G22110	14	0.980599
AT4G22463	AT4G22463	14	0.925078
AT4G23870	AT4G23870	14	0.908158
AT4G24120	YSL1	14	0.961098
AT4G24275	AT4G24275	14	0.931917
AT4G26320	AGP13	14	0.955281
AT4G28100	AT4G28100	14	0.919822
AT4G28190	ULT1	14	0.905858
AT4G28650	MIK1	14	0.948262
AT4G31470	AT4G31470	14	0.969984
AT4G32710	PERK14	14	0.976502
AT4G33130	AT4G33130	14	0.921207
AT4G33800	AT4G33800	14	0.946376
AT4G34970	ADF9	14	0.975861
AT4G37560	AT4G37560	14	0.950037
AT5G01600	FER1	14	0.971011
AT5G03552	AT5G03552	14	0.927454
AT5G06730	PER54	14	0.980323
AT5G08370	AGAL2	14	0.984645
AT5G10720	AHK5	14	0.913075
AT5G13910	LEP	14	0.945563
AT5G15140	AT5G15140	14	0.962357
AT5G15150	HAT7	14	0.952488
AT5G15580	LNG1	14	0.948788
AT5G15900	TBL19	14	0.96238
AT5G19730	PME53	14	0.901318
AT5G24410	PGL4	14	0.956629
AT5G24580	HIPP09	14	0.974064
AT5G24900	CYP714A2	14	0.988752
AT5G28010	AT5G28010	14	0.995775
AT5G28020	CYSD2	14	0.968845
AT5G38790	AT5G38790	14	0.967978
AT5G39240	AT5G39240	14	0.980938
AT5G45200	AT5G45200	14	0.993042
AT5G45210	AT5G45210	14	0.991668
AT5G45850	AT5G45850	14	0.967075
AT5G49800	AT5G49800	14	0.911208
AT5G50443	AT5G50443	14	0.976284
AT5G54380	THE1	14	0.912554
AT5G56040	AT5G56040	14	0.902455
AT5G57620	MYB36	14	0.964658
AT5G59580	UGT76E1	14	0.904877
AT5G59590	UGT76E2	14	0.904172
AT5G60210	RIP5	14	0.947405
AT5G63660	PDF2.5	14	0.977919
AT5G65225	AT5G65225	14	0.955444
AT5G65390	AGP7	14	0.946525
AT5G66600	AT5G66600	14	0.950178
AT1G01600	CYP86A4	15	0.925591
AT1G01610	GPAT4	15	0.926658
AT1G03700	AT1G03700	15	0.941523
AT1G04247	0	15	0.906611
AT1G04360	ATL1	15	0.938737
AT1G05450	AT1G05450	15	0.926348
AT1G10060	ATBCAT-1	15	0.956748
AT1G10790	AT1G10790	15	0.917278
AT1G16960	AT1G16960	15	0.91948
AT1G22080	AT1G22080	15	0.936404
AT1G22290	AT1G22290	15	0.908068
AT1G24405	AT1G24405	15	0.947201
AT1G24420	AT1G24420	15	0.941502
AT1G26590	AT1G26590	15	0.902623
AT1G28630	AT1G28630	15	0.910853
AT1G29000	HIPP04	15	0.969852
AT1G33930	IAN6	15	0.900756
AT1G34670	AtMYB93	15	0.950953
AT1G35180	AT1G35180	15	0.921383
AT1G42550	PMI1	15	0.918399
AT1G47690	AT1G47690	15	0.920234
AT1G47700	AT1G47700	15	0.934115
AT1G49430	LACS2	15	0.949725
AT1G49960	NAT4	15	0.951188
AT1G53100	AT1G53100	15	0.933732
AT1G07853	0	15	0.904717
AT1G53270	ABCG10	15	0.944252
AT1G55207	AT1G55207	15	0.97056
AT1G55940	CYP708A1	15	0.908856
AT1G55990	AT1G55990	15	0.953242
AT1G56085	AT1G56085	15	0.918103
AT1G56320	AT1G56320	15	0.932661
AT1G08173	0	15	0.944263
AT1G08403	0	15	0.952491
AT1G61630	ENT7	15	0.933313
AT1G08443	0	15	0.945371
AT1G63530	AT1G63530	15	0.906388
AT1G64000	WRKY56	15	0.947181
AT1G67540	AT1G67540	15	0.917853
AT1G67635	AT1G67635	15	0.958589
AT1G68850	PER11	15	0.946421
AT1G69560	MYB105	15	0.958974
AT1G69880	TRX8	15	0.911234
AT1G70440	SRO3	15	0.919002
AT1G73410	ATMYB54	15	0.936945
AT1G74460	AT1G74460	15	0.928408
AT1G75030	ATLP-3	15	0.957259
AT1G77730	AT1G77730	15	0.952755
AT1G78990	AT1G78990	15	0.952028
AT2G03200	AT2G03200	15	0.930656
AT2G05330	AT2G05330	15	0.909513
AT2G19150	PME10	15	0.917094
AT2G21100	DIR23	15	0.902143
AT2G22510	AT2G22510	15	0.937838
AT2G23540	AT2G23540	15	0.912852
AT2G31985	OBAP1B	15	0.92362
AT2G33070	NSP2	15	0.912188
AT2G33130	RALFL18	15	0.931055
AT2G35380	PER20	15	0.932246
AT2G36295	AT2G36295	15	0.929407
AT2G38110	GPAT6	15	0.953249
AT2G40170	EM6	15	0.960949
AT2G40370	LAC5	15	0.959724
AT2G41170	AT2G41170	15	0.904959
AT2G43386	AT2G43386	15	0.925851
AT2G43390	AT2G43390	15	0.955839
AT2G43670	AT2G43670	15	0.930055
AT2G44230	AT2G44230	15	0.925137
AT2G44260	AT2G44260	15	0.943715
AT2G45560	CYP76C1	15	0.905002
AT2G46130	WRKY43	15	0.959918
AT2G47200	AT2G47200	15	0.947943
AT3G04370	CRRSP39	15	0.96642
AT3G04380	SUVR4	15	0.905421
AT3G07970	QRT2	15	0.930999
AT3G10340	PAL4	15	0.910218
AT3G11430	GPAT5	15	0.967956
AT3G13660	DIR22	15	0.906612
AT3G13898	AT3G13898	15	0.933358
AT3G15830	AT3G15830	15	0.938959
AT3G18400	anac058	15	0.930393
AT3G04395	0	15	0.922802
AT3G25110	FATA	15	0.903669
AT3G25795	AT3G25795	15	0.916011
AT3G26940	CDG1	15	0.925727
AT3G27270	AT3G27270	15	0.933832
AT3G44550	FAR5	15	0.914515
AT3G45860	CRK4	15	0.955387
AT3G47950	AHA4	15	0.915181
AT3G48450	AT3G48450	15	0.939084
AT3G50400	AT3G50400	15	0.942739
AT3G51644	AT3G51644	15	0.930994
AT3G52790	AT3G52790	15	0.920697
AT3G53510	ABCG20	15	0.960995
AT3G54310	AT3G54310	15	0.952186
AT3G55090	ABCG16	15	0.916944
AT4G00360	CYP86A2	15	0.940932
AT4G03540	AT4G03540	15	0.931676
AT4G05670	0	15	0.901936
AT4G13230	AT4G13230	15	0.960078
AT4G13680	AT4G13680	15	0.956781
AT4G14440	ECI3	15	0.937979
AT4G16640	1MMP	15	0.935911
AT4G17480	AT4G17480	15	0.943477
AT4G18250	AT4G18250	15	0.909137
AT4G19720	AT4G19720	15	0.927232
AT4G20390	AT4G20390	15	0.922989
AT4G24140	BDG3	15	0.951592
AT4G26790	AT4G26790	15	0.959464
AT4G27980	AT4G27980	15	0.941211
AT4G28930	AT4G28930	15	0.952203
AT4G33610	AT4G33610	15	0.939381
AT4G33820	AT4G33820	15	0.960713
AT4G34060	DML3	15	0.923989
AT4G34510	KCS17	15	0.906911
AT4G35170	AT4G35170	15	0.930761
AT4G36610	AT4G36610	15	0.902223
AT4G37500	AT4G37500	15	0.908348
AT4G38080	AT4G38080	15	0.918074
AT4G38780	AT4G38780	15	0.900004
AT5G06090	GPAT7	15	0.939327
AT5G07130	LAC13	15	0.91973
AT5G07475	AT5G07475	15	0.938881
AT5G08250	AT5G08250	15	0.94274
AT5G09480	AT5G09480	15	0.924728
AT5G09520	PELPK2	15	0.94485
AT5G09530	PELPK1	15	0.932274
AT5G12420	AT5G12420	15	0.919167
AT5G13580	ABCG6	15	0.950486
AT5G14602	AT5G14602	15	0.918976
AT5G16240	S-ACP-DES1	15	0.945908
AT5G16770	AtMYB9	15	0.906563
AT5G19410	AT5G19410	15	0.975586
AT5G20270	HHP1	15	0.927509
AT5G20860	AT5G20860	15	0.960636
AT5G23190	CYP86B1	15	0.941907
AT5G26300	AT5G26300	15	0.913621
AT5G04745	0	15	0.932199
AT5G28470	AT5G28470	15	0.925123
AT5G05045	0	15	0.928642
AT5G35110	AT5G35110	15	0.908108
AT5G37690	AT5G37690	15	0.906034
AT5G37820	NIP4%3B2	15	0.957836
AT5G38310	AT5G38310	15	0.950224
AT5G38800	BZIP43	15	0.955175
AT5G41570	WRKY24	15	0.95601
AT5G43200	AT5G43200	15	0.937689
AT5G44550	AT5G44550	15	0.924589
AT5G47635	AT5G47635	15	0.915266
AT5G49340	TBL4	15	0.948194
AT5G49350	AT5G49350	15	0.952338
AT5G51650	AT5G51650	15	0.90549
AT5G53210	SPCH	15	0.915361
AT5G55180	AT5G55180	15	0.906855
AT5G55360	AT3	15	0.927579
AT5G55590	QRT1	15	0.948549
AT5G56110	MYB80	15	0.910695
AT5G56620	anac099	15	0.937959
AT5G08605	0	15	0.920832
AT5G58860	CYP86A1	15	0.929048
AT5G58910	LAC16	15	0.91498
AT5G65230	AtMYB53	15	0.911434
AT1G12200	AT1G12200	16	0.927089
AT1G16400	CYP79F2	16	0.986553
AT1G18590	SOT17	16	0.958976
AT1G21440	AT1G21440	16	0.956294
AT1G26450	AT1G26450	16	0.952656
AT1G32240	KAN2	16	0.918508
AT1G47960	C/VIF1	16	0.920095
AT1G52140	AT1G52140	16	0.948299
AT1G61600	AT1G61600	16	0.943118
AT1G65860	FMOGS-OX1	16	0.979612
AT1G70130	LECRK52	16	0.949037
AT1G70670	PXG4	16	0.947322
AT1G73850	AT1G73850	16	0.959079
AT1G74055	AT1G74055	16	0.900797
AT1G74090	SOT18	16	0.945406
AT1G76800	AT1G76800	16	0.934036
AT1G78090	TPPB	16	0.933623
AT1G78370	GSTU20	16	0.961321
AT2G02020	NPF8.4	16	0.929565
AT2G02130	PDF2.3	16	0.925424
AT2G02230	PP2B1	16	0.929907
AT2G05420	AT2G05420	16	0.90197
AT2G05430	AT2G05430	16	0.937923
AT2G10537	AT2G10537	16	0.949999
AT2G21560	AT2G21560	16	0.95683
AT2G22330	CYP79B3	16	0.949862
AT2G22850	AtbZIP6	16	0.931607
AT2G31790	UGT74C1	16	0.974235
AT2G34100	AT2G34100	16	0.957836
AT2G34140	CDF4	16	0.965239
AT2G36640	ECP63	16	0.967952
AT2G37460	AT2G37460	16	0.901318
AT2G40900	AT2G40900	16	0.903976
AT2G43100	IPMI2	16	0.976662
AT2G43550	ATTI6	16	0.913996
AT2G46650	CYTB5-C	16	0.973115
AT3G02020	AK3	16	0.981064
AT3G03190	GSTF11	16	0.975507
AT3G06020	FAF4	16	0.953019
AT3G08040	DTX43	16	0.95856
AT3G08660	AT3G08660	16	0.940072
AT3G14570	CALS8	16	0.981281
AT3G14780	AT3G14780	16	0.96858
AT3G16330	AT3G16330	16	0.923496
AT3G19710	BCAT4	16	0.971609
AT3G22740	HMT3	16	0.970106
AT3G27025	AT3G27025	16	0.962617
AT3G27027	AT3G27027	16	0.986495
AT3G27030	AT3G27030	16	0.939719
AT3G28540	AT3G28540	16	0.985962
AT3G30770	AT3G30770	16	0.946307
AT3G47540	AT3G47540	16	0.985044
AT3G48740	SWEET11	16	0.970323
AT3G48770	AT3G48770	16	0.928058
AT3G52490	SMXL3	16	0.940392
AT3G52720	ACA1	16	0.927679
AT3G54600	DJ1F	16	0.973307
AT3G55370	OBP3	16	0.92194
AT3G56620	AT3G56620	16	0.916185
AT3G58980	AT3G58980	16	0.937236
AT3G58990	IPMI1	16	0.979814
AT3G59100	CALS6	16	0.964611
AT3G62690	ATL5	16	0.947354
AT4G01440	AT4G01440	16	0.97896
AT4G01450	AT4G01450	16	0.945469
AT4G04610	45383	16	0.919482
AT4G04810	MSRB4	16	0.926913
AT4G04830	MSRB5	16	0.915182
AT4G05130	ENT4	16	0.927599
AT4G08290	AT4G08290	16	0.961668
AT4G08300	AT4G08300	16	0.940956
AT4G12030	BASS5	16	0.967315
AT4G12390	PME1	16	0.936663
AT4G13300	TPS13	16	0.94184
AT4G06065	0	16	0.931798
AT4G13770	CYP83A1	16	0.969459
AT4G14245	AT4G14245	16	0.97896
AT4G18830	OFP5	16	0.911538
AT4G20270	BAM3	16	0.907891
AT4G23410	TET5	16	0.986724
AT4G23420	AT4G23420	16	0.948631
AT4G25760	GDU2	16	0.920581
AT4G29110	AT4G29110	16	0.932217
AT4G31330	AT4G31330	16	0.936164
AT4G34560	AT4G34560	16	0.901138
AT4G35190	LOG5	16	0.941653
AT4G36710	SCL15	16	0.931795
AT4G39190	AT4G39190	16	0.981595
AT4G39510	CYP96A12	16	0.94876
AT4G39770	TPPH	16	0.98017
AT4G39940	APK2	16	0.912027
AT4G39950	CYP79B2	16	0.934906
AT5G02460	DOF5.1	16	0.982251
AT5G08350	AT5G08350	16	0.91877
AT5G10580	AT5G10580	16	0.938262
AT5G13880	AT5G13880	16	0.976699
AT5G14200	IMDH3	16	0.969898
AT5G15830	AtbZIP3	16	0.900945
AT5G17760	AT5G17760	16	0.9306
AT5G18705	AT5G18705	16	0.939806
AT5G23010	MAM1	16	0.976804
AT5G23020	MAM3	16	0.969304
AT5G23360	AT5G23360	16	0.969049
AT5G23370	AT5G23370	16	0.9402
AT5G23660	SWEET12	16	0.980856
AT5G23810	AAP7	16	0.920878
AT5G24800	BZIP9	16	0.969873
AT5G25620	YUC6	16	0.908596
AT5G40980	AT5G40980	16	0.92743
AT5G41780	AT5G41780	16	0.942361
AT5G42720	AT5G42720	16	0.951762
AT5G43860	CLH2	16	0.945432
AT5G43870	AT5G43870	16	0.900922
AT5G43980	CRRSP56	16	0.962045
AT5G44350	AT5G44350	16	0.915462
AT5G50800	SWEET13	16	0.949828
AT5G50820	anac097	16	0.983761
AT5G07835	0	16	0.960323
AT5G51920	AT5G51920	16	0.909489
AT5G53190	SWEET3	16	0.987935
AT5G56050	AT5G56050	16	0.98373
AT5G59090	SBT4.12	16	0.925863
AT5G59100	SBT4.4	16	0.951005
AT5G61420	MYB28	16	0.968363
AT5G62820	AT5G62820	16	0.938051
AT5G64690	AT5G64690	16	0.922948
AT5G64700	AT5G64700	16	0.965616
AT1G01140	CIPK9	17_0	0.933954
AT1G02360	AT1G02360	17_0	0.918505
AT1G04490	AT1G04490	17_0	0.925431
AT1G05650	AT1G05650	17_0	0.956718
AT1G05680	UGT74E2	17_0	0.930806
AT1G04443	0	17_0	0.943737
AT1G06120	AT1G06120	17_0	0.949249
AT1G09350	GOLS3	17_0	0.928219
AT1G10550	XTH33	17_0	0.913342
AT1G10620	PERK11	17_0	0.909067
AT1G13540	AT1G13540	17_0	0.943264
AT1G13550	AT1G13550	17_0	0.934982
AT1G15580	IAA5	17_0	0.960226
AT1G15590	AT1G15590	17_0	0.904913
AT1G17180	GSTU25	17_0	0.920371
AT1G19900	AT1G19900	17_0	0.979219
AT1G20680	AT1G20680	17_0	0.970903
AT1G51800	IOS1	17_0	0.914265
AT1G53700	WAG1	17_0	0.917362
AT1G07973	0	17_0	0.945082
AT1G62030	AT1G62030	17_0	0.928065
AT1G66120	AAE11	17_0	0.936867
AT1G66460	AT1G66460	17_0	0.940373
AT1G67270	AT1G67270	17_0	0.907818
AT1G68510	LBD42	17_0	0.958907
AT1G69660	AT1G69660	17_0	0.909917
AT1G70720	AT1G70720	17_0	0.904799
AT1G73603	LCR64	17_0	0.978694
AT2G01560	AT2G01560	17_0	0.979469
AT2G02610	AT2G02610	17_0	0.917601
AT2G03230	AT2G03230	17_0	0.948418
AT2G03370	AT2G03370	17_0	0.925415
AT2G03850	AT2G03850	17_0	0.903342
AT2G04705	0	17_0	0.950259
AT2G04515	AT2G04515	17_0	0.913549
AT2G15490	UGT73B4	17_0	0.901861
AT2G18870	VEL3	17_0	0.954183
AT2G27390	AT2G27390	17_0	0.919766
AT2G28160	FIT	17_0	0.954367
AT2G08290	0	17_0	0.946833
AT2G32020	AT2G32020	17_0	0.905454
AT2G36050	OFP15	17_0	0.933031
AT2G38823	AT2G38823	17_0	0.944211
AT2G38940	PHT1-4	17_0	0.944785
AT2G39415	AT2G39415	17_0	0.958884
AT2G09140	0	17_0	0.940477
AT2G41730	AT2G41730	17_0	0.921664
AT2G42850	CYP718	17_0	0.94941
AT2G42860	AT2G42860	17_0	0.91857
AT2G43470	AT2G43470	17_0	0.923057
AT2G43590	AT2G43590	17_0	0.90323
AT2G43820	UGT74F2	17_0	0.915579
AT2G45020	AT2G45020	17_0	0.956664
AT2G45220	PME17	17_0	0.975684
AT2G47550	PME20	17_0	0.906127
AT3G02240	RGF7	17_0	0.966976
AT3G02242	GLV8	17_0	0.916489
AT3G01775	0	17_0	0.904529
AT3G13600	IQM2	17_0	0.958609
AT3G14370	WAG2	17_0	0.95654
AT3G14850	TBL41	17_0	0.938858
AT3G18200	AT3G18200	17_0	0.918117
AT3G18560	AT3G18560	17_0	0.906416
AT3G25655	IDL1	17_0	0.943912
AT3G05175	0	17_0	0.945571
AT3G28740	CYP81D11	17_0	0.91387
AT3G28910	MYB30	17_0	0.915655
AT3G28958	AT3G28958	17_0	0.953273
AT3G45660	AT3G45660	17_0	0.910463
AT3G46080	ZAT8	17_0	0.96648
AT3G48920	AtMYB45	17_0	0.956186
AT3G49700	ACS9	17_0	0.993337
AT3G50140	AT3G50140	17_0	0.913012
AT3G53770	LEA37	17_0	0.972084
AT3G54530	AT3G54530	17_0	0.947323
AT3G08410	0	17_0	0.958892
AT3G58150	AT3G58150	17_0	0.918704
AT3G59730	LECRK56	17_0	0.93641
AT3G09905	0	17_0	0.94282
AT4G08040	ACS11	17_0	0.967454
AT4G09880	AT4G09880	17_0	0.935345
AT4G10820	AT4G10820	17_0	0.952454
AT4G12735	AT4G12735	17_0	0.947042
AT4G14380	AT4G14380	17_0	0.914922
AT4G15290	CSLB5	17_0	0.97046
AT4G17860	AT4G17860	17_0	0.946125
AT4G20735	AT4G20735	17_0	0.900789
AT4G22505	AT4G22505	17_0	0.955599
AT4G22620	AT4G22620	17_0	0.928887
AT4G07100	0	17_0	0.955446
AT4G23390	AT4G23390	17_0	0.946033
AT4G33790	FAR3	17_0	0.909716
AT4G35200	AT4G35200	17_0	0.935518
AT4G35210	AT4G35210	17_0	0.957601
AT4G36110	AT4G36110	17_0	0.909979
AT4G37370	CYP81D8	17_0	0.937016
AT4G39195	AT4G39195	17_0	0.943313
AT5G02890	AT5G02890	17_0	0.97086
AT5G03668	AT5G03668	17_0	0.901534
AT5G04820	OFP13	17_0	0.928336
AT5G05150	ATG18E	17_0	0.910395
AT5G07610	AT5G07610	17_0	0.906823
AT5G09978	PEP7	17_0	0.921201
AT5G10410	AT5G10410	17_0	0.901115
AT5G10770	AT5G10770	17_0	0.915794
AT5G11140	AT5G11140	17_0	0.9016
AT5G15180	PER56	17_0	0.935309
AT5G20790	AT5G20790	17_0	0.929641
AT5G24640	AT5G24640	17_0	0.91216
AT5G24910	CYP714A1	17_0	0.943463
AT5G37900	AT5G37900	17_0	0.932694
AT5G39050	PMAT1	17_0	0.938938
AT5G40590	AT5G40590	17_0	0.927175
AT5G41680	AT5G41680	17_0	0.909006
AT5G42830	AT5G42830	17_0	0.937137
AT5G44900	AT5G44900	17_0	0.915341
AT5G45650	SBT5.6	17_0	0.979941
AT5G48190	AT5G48190	17_0	0.911573
AT5G48200	AT5G48200	17_0	0.946695
AT5G07935	0	17_0	0.903197
AT5G54710	AT5G54710	17_0	0.939317
AT5G54720	AT5G54720	17_0	0.918666
AT5G61560	AT5G61560	17_0	0.931
AT5G62420	AT5G62420	17_0	0.9475
AT5G65800	ACS5	17_0	0.973533
AT5G67620	AT5G67620	17_0	0.919708
AT1G02850	BGLU11	17_1	0.901649
AT1G05680	UGT74E2	17_1	0.926021
AT1G04523	0	17_1	0.928635
AT1G09540	MYB61	17_1	0.904296
AT1G09550	PAE1	17_1	0.900933
AT1G13420	SOT8	17_1	0.956364
AT1G15640	AT1G15640	17_1	0.943317
AT1G19250	FMO1	17_1	0.952179
AT1G23090	SULTR3%3B3	17_1	0.968219
AT1G27670	AT1G27670	17_1	0.927246
AT1G28600	AT1G28600	17_1	0.917776
AT1G29025	AT1G29025	17_1	0.932225
AT1G29435	AT1G29435	17_1	0.948408
AT1G29500	SAUR66	17_1	0.958613
AT1G29510	SAUR67	17_1	0.939092
AT1G30220	INT2	17_1	0.97639
AT1G36675	AT1G36675	17_1	0.983014
AT1G06993	0	17_1	0.957972
AT1G44608	AT1G44608	17_1	0.944111
AT1G46696	AT1G46696	17_1	0.964357
AT1G07333	0	17_1	0.957885
AT1G47610	AT1G47610	17_1	0.951518
AT1G48180	AT1G48180	17_1	0.958426
AT1G48670	AT1G48670	17_1	0.983692
AT1G50180	AT1G50180	17_1	0.908634
AT1G54120	AT1G54120	17_1	0.930723
AT1G56242	AT1G56242	17_1	0.982258
AT1G58360	AAP1	17_1	0.960604
AT1G66920	LRK10L-2.4	17_1	0.951542
AT1G67100	LBD40	17_1	0.901456
AT1G71015	AT1G71015	17_1	0.925923
AT1G74110	CYP78A10	17_1	0.955047
AT1G74650	ATY13	17_1	0.957748
AT1G77992	AT1G77992	17_1	0.905605
AT1G09793	0	17_1	0.961031
AT2G02280	PP2B4	17_1	0.946347
AT2G02990	RNS1	17_1	0.952652
AT2G03370	AT2G03370	17_1	0.977925
AT2G13810	ALD1	17_1	0.935814
AT2G15370	FUT5	17_1	0.973788
AT2G17680	AT2G17680	17_1	0.93167
AT2G17890	CPK16	17_1	0.959193
AT2G20142	AT2G20142	17_1	0.904361
AT2G25150	SCT	17_1	0.904586
AT2G28120	AT2G28120	17_1	0.91094
AT2G08355	0	17_1	0.955556
AT2G08380	0	17_1	0.950669
AT2G33350	AT2G33350	17_1	0.922374
AT2G38300	AT2G38300	17_1	0.904395
AT2G40805	AT2G40805	17_1	0.920847
AT2G41340	NRPD5B	17_1	0.931453
AT2G09295	0	17_1	0.9448
AT2G42850	CYP718	17_1	0.911129
AT2G43050	PME16	17_1	0.965282
AT3G01185	AT3G01185	17_1	0.918504
AT3G01319	AT3G01319	17_1	0.946983
AT3G02242	GLV8	17_1	0.937487
AT3G01735	0	17_1	0.952751
AT3G05755	AT3G05755	17_1	0.936174
AT3G05936	AT3G05936	17_1	0.912943
AT3G11260	WOX5	17_1	0.916085
AT3G11340	UGT76B1	17_1	0.940575
AT3G13610	F6'H1	17_1	0.933772
AT3G14850	TBL41	17_1	0.962099
AT3G18485	ILR2	17_1	0.958288
AT3G24420	AT3G24420	17_1	0.901899
AT3G25760	AOC1	17_1	0.939531
AT3G05025	0	17_1	0.930995
AT3G28170	AT3G28170	17_1	0.907244
AT3G29410	TPS25	17_1	0.956303
AT3G29637	AT3G29637	17_1	0.940552
AT3G05855	0	17_1	0.913365
AT3G46500	AT3G46500	17_1	0.923162
AT3G59730	LECRK56	17_1	0.930955
AT3G59930	AT3G59930	17_1	0.916986
AT3G60120	BGLU27	17_1	0.936586
AT3G60550	CYCU2-2	17_1	0.900312
AT3G61380	AT3G61380	17_1	0.906188
AT4G01680	MYB55	17_1	0.934004
AT4G02700	SULTR3%3B2	17_1	0.975574
AT4G08040	ACS11	17_1	0.905543
AT4G08555	AT4G08555	17_1	0.932831
AT4G11385	AT4G11385	17_1	0.97125
AT4G12410	AT4G12410	17_1	0.914319
AT4G12440	APT4	17_1	0.955159
AT4G16515	RGF6	17_1	0.919709
AT4G16563	AT4G16563	17_1	0.902392
AT4G17980	anac071	17_1	0.96642
AT4G19975	AT4G19975	17_1	0.968325
AT4G22460	AT4G22460	17_1	0.952311
AT4G07105	0	17_1	0.929586
AT4G25560	LAF1	17_1	0.978237
AT4G29250	AT4G29250	17_1	0.927125
AT4G30420	AT4G30420	17_1	0.956839
AT4G37290	PIP2	17_1	0.918989
AT4G37950	AT4G37950	17_1	0.902297
AT5G00860	0	17_1	0.920647
AT5G09978	PEP7	17_1	0.909196
AT5G14340	AtMYB40	17_1	0.926831
AT5G15180	PER56	17_1	0.951674
AT5G16920	AT5G16920	17_1	0.908695
AT5G02885	0	17_1	0.909283
AT5G21100	AT5G21100	17_1	0.973962
AT5G22315	AT5G22315	17_1	0.919672
AT5G23220	NIC3	17_1	0.944945
AT5G24100	AT5G24100	17_1	0.908614
AT5G24410	PGL4	17_1	0.93427
AT5G26340	STP13	17_1	0.919777
AT5G26660	MYB86	17_1	0.917016
AT5G36200	AT5G36200	17_1	0.945625
AT5G38540	AT5G38540	17_1	0.948605
AT5G38550	JAL44	17_1	0.914748
AT5G38790	AT5G38790	17_1	0.919402
AT5G42235	AT5G42235	17_1	0.937703
AT5G42785	AT5G42785	17_1	0.934047
AT5G44568	AT5G44568	17_1	0.925415
AT5G44574	AT5G44574	17_1	0.947831
AT5G45650	SBT5.6	17_1	0.918077
AT5G45950	AT5G45950	17_1	0.974876
AT5G46050	NPF5.2	17_1	0.937527
AT5G47330	AT5G47330	17_1	0.965888
AT5G47450	TIP2-3	17_1	0.934268
AT5G49138	AT5G49138	17_1	0.935141
AT5G52260	AtMYB19	17_1	0.993629
AT5G52670	AT5G52670	17_1	0.911347
AT5G52720	AT5G52720	17_1	0.926143
AT5G07925	0	17_1	0.950367
AT5G53370	ATPMEPCRF	17_1	0.947893
AT5G55250	IAMT1	17_1	0.990159
AT5G59540	AT5G59540	17_1	0.915325
AT5G64890	PEP2	17_1	0.965622
AT5G67020	AT5G67020	17_1	0.935078
AT1G01700	ATROPGEF2	18	0.9516
AT1G02730	CSLD5	18	0.937644
AT1G03120	ATRAB28	18	0.903353
AT1G03240	AT1G03240	18	0.972577
AT1G03780	TPX2	18	0.942928
AT1G04380	AT1G04380	18	0.952833
AT1G04357	0	18	0.912589
AT1G05440	AT1G05440	18	0.972553
AT1G06660	JASON	18	0.925221
AT1G08560	KN	18	0.927946
AT1G10780	AT1G10780	18	0.911048
AT1G10980	AT1G10980	18	0.908766
AT1G11220	AT1G11220	18	0.971475
AT1G16330	CYCB3%3B1	18	0.964594
AT1G16630	AT1G16630	18	0.943925
AT1G05297	0	18	0.946898
AT1G17480	IQD7	18	0.902933
AT1G18370	KIN7A	18	0.935912
AT1G20590	CYCB2-5	18	0.912678
AT1G20610	CYCB2-3	18	0.917885
AT1G20930	CDKB2-2	18	0.9311
AT1G21510	AT1G21510	18	0.94761
AT1G21810	FPP2	18	0.942615
AT1G23790	AT1G23790	18	0.972974
AT1G26760	ATXR1	18	0.965351
AT1G06327	0	18	0.90643
AT1G30860	AT1G30860	18	0.90153
AT1G32570	AT1G32570	18	0.922548
AT1G06577	0	18	0.962969
AT1G06587	0	18	0.929442
AT1G33612	AT1G33612	18	0.943023
AT1G06687	0	18	0.972064
AT1G06693	0	18	0.909514
AT1G34042	AT1G34042	18	0.962202
AT1G06737	0	18	0.95051
AT1G06743	0	18	0.965871
AT1G34355	PS1	18	0.974066
AT1G06857	0	18	0.926376
AT1G43605	AT1G43605	18	0.96499
AT1G44110	CYCA1-1	18	0.941312
AT1G07413	0	18	0.978289
AT1G07417	0	18	0.977335
AT1G07423	0	18	0.940004
AT1G07437	0	18	0.954516
AT1G47770	AT1G47770	18	0.968222
AT1G47780	AT1G47780	18	0.932908
AT1G48940	ENODL6	18	0.925052
AT1G49870	AT1G49870	18	0.945089
AT1G49952	AT1G49952	18	0.942591
AT1G51055	AT1G51055	18	0.914199
AT1G53140	DRP5A	18	0.923128
AT1G59540	KIN7N	18	0.914934
AT1G61450	AT1G61450	18	0.942723
AT1G63100	SCL28	18	0.905732
AT1G63990	SPO11-2	18	0.915346
AT1G65710	AT1G65710	18	0.939558
AT1G67035	AT1G67035	18	0.973809
AT1G68350	AT1G68350	18	0.954844
AT1G70040	AT1G70040	18	0.931362
AT1G09133	0	18	0.921019
AT1G72250	AT1G72250	18	0.932782
AT1G72670	iqd8	18	0.934532
AT1G09573	0	18	0.943943
AT1G09603	0	18	0.970712
AT1G75920	AT1G75920	18	0.915345
AT1G76310	CYCB2%3B4	18	0.937721
AT1G76540	CDKB2-1	18	0.908323
AT1G76740	AT1G76740	18	0.937124
AT1G09683	0	18	0.941823
AT1G76910	AT1G76910	18	0.977782
AT1G78430	ICR4	18	0.907831
AT1G78865	AT1G78865	18	0.911262
AT1G09833	0	18	0.952596
AT2G04215	0	18	0.93883
AT2G05335	SCRL15	18	0.931507
AT2G07170	TOR1L2	18	0.920932
AT2G07625	AT2G07625	18	0.905477
AT2G16270	AT2G16270	18	0.965274
AT2G17620	CYCB2-1	18	0.94535
AT2G20590	RTNLB17	18	0.957867
AT2G22140	EME1B	18	0.922262
AT2G22610	AT2G22610	18	0.953144
AT2G24030	AT2G24030	18	0.931481
AT2G25060	ENODL14	18	0.926099
AT2G26180	IQD6	18	0.91491
AT2G26520	AT2G26520	18	0.941268
AT2G26760	CYCB1-4	18	0.934929
AT2G08275	0	18	0.970369
AT2G30820	AT2G30820	18	0.949834
AT2G33560	BUBR1	18	0.935721
AT2G33793	AT2G33793	18	0.959823
AT2G33796	AT2G33796	18	0.922918
AT2G34190	NAT2	18	0.904947
AT2G34580	AT2G34580	18	0.907338
AT2G08705	0	18	0.92264
AT2G37070	AT2G37070	18	0.903456
AT2G37420	KIN5B	18	0.902189
AT2G38160	AT2G38160	18	0.936142
AT2G38620	CDKB1-2	18	0.933223
AT2G42110	AT2G42110	18	0.965278
AT2G43137	AT2G43137	18	0.932202
AT2G44190	EDE1	18	0.958809
AT2G44195	AT2G44195	18	0.933736
AT2G45490	AUR3	18	0.92403
AT2G45650	AGL6	18	0.961373
AT2G45780	AT2G45780	18	0.971987
AT2G09745	0	18	0.952093
AT2G47920	NET3C	18	0.95524
AT3G01710	AT3G01710	18	0.950296
AT3G02120	AT3G02120	18	0.909714
AT3G02125	AT3G02125	18	0.957996
AT3G02640	AT3G02640	18	0.939776
AT3G01235	0	18	0.903472
AT3G03130	AT3G03130	18	0.918221
AT3G04100	AGL57	18	0.900961
AT3G04540	AT3G04540	18	0.912667
AT3G05152	AT3G05152	18	0.935229
AT3G05260	AT3G05260	18	0.961681
AT3G05330	TAN	18	0.946604
AT3G06280	AT3G06280	18	0.934666
AT3G10880	AT3G10880	18	0.901703
AT3G11520	CYCB1-3	18	0.925407
AT3G12870	AT3G12870	18	0.955036
AT3G14190	PANS1	18	0.928673
AT3G15550	AT3G15550	18	0.97458
AT3G17640	AT3G17640	18	0.94569
AT3G17680	AT3G17680	18	0.93696
AT3G19050	KIN12D	18	0.906724
AT3G19184	AT3G19184	18	0.944081
AT3G20150	KIN12F	18	0.943429
AT3G21970	CRRSP26	18	0.932006
AT3G22050	CRRSP35	18	0.918235
AT3G23670	KIN12B	18	0.932106
AT3G23890	TOP2	18	0.914264
AT3G25980	MAD2	18	0.901056
AT3G26050	AT3G26050	18	0.93958
AT3G27185	AT3G27185	18	0.91582
AT3G05195	0	18	0.915646
AT3G27330	AT3G27330	18	0.923907
AT3G27720	ARI4	18	0.935776
AT3G27730	RCK	18	0.927116
AT3G28155	AT3G28155	18	0.965388
AT3G05445	0	18	0.982163
AT3G29570	AT3G29570	18	0.912788
AT3G42725	AT3G42725	18	0.916597
AT3G06565	0	18	0.929685
AT3G44050	KIN12E	18	0.920903
AT3G44763	AT3G44763	18	0.988157
AT3G06925	0	18	0.985126
AT3G44766	AT3G44766	18	0.981281
AT3G44960	AT3G44960	18	0.940434
AT3G45500	AT3G45500	18	0.926376
AT3G45800	AT3G45800	18	0.923454
AT3G46614	AT3G46614	18	0.93202
AT3G07485	0	18	0.961382
AT3G07495	0	18	0.952759
AT3G46616	AT3G46616	18	0.929614
AT3G46617	AT3G46617	18	0.941324
AT3G48900	GEN2	18	0.90152
AT3G51230	AT3G51230	18	0.964805
AT3G51280	AT3G51280	18	0.944194
AT3G52110	AT3G52110	18	0.91453
AT3G54710	CDT1B	18	0.929637
AT3G55660	ROPGEF6	18	0.963069
AT3G56100	MRLK	18	0.950541
AT3G57500	AT3G57500	18	0.902586
AT3G59440	CML4	18	0.916318
AT3G60000	QWRF6	18	0.96073
AT3G60840	MAP65-4	18	0.926709
AT3G61117	AT3G61117	18	0.986065
AT3G61118	AT3G61118	18	0.972719
AT3G61880	CYP78A9	18	0.957102
AT4G00950	MEE47	18	0.954584
AT4G01730	PAT18	18	0.946729
AT4G02800	AT4G02800	18	0.975328
AT4G03100	ROPGAP2	18	0.910172
AT4G05190	KIN14D	18	0.917664
AT4G05235	0	18	0.934017
AT4G09060	AT4G09060	18	0.971823
AT4G09940	AT4G09940	18	0.919355
AT4G10630	AT4G10630	18	0.913266
AT4G11080	HMGB13	18	0.911847
AT4G12540	AT4G12540	18	0.938156
AT4G13370	AT4G13370	18	0.901812
AT4G14150	KIN12A	18	0.901154
AT4G14330	KIN10A	18	0.938717
AT4G15830	AT4G15830	18	0.943001
AT4G16160	OEP162	18	0.92903
AT4G17000	AT4G17000	18	0.915812
AT4G17240	AT4G17240	18	0.940063
AT4G20920	AT4G20920	18	0.903021
AT4G21270	KIN14C	18	0.913305
AT4G21820	AT4G21820	18	0.913791
[truncated: 2,622 more rows]
