# Supplementary material for: Comparative single-nucleus RNA-seq analysis revealed localized and cell type-specific pathways governing root-microbiome interactions
Source: Nat Commun. 2025 Apr 3;16:3169. doi: 10.1038/s41467-025-58395-0 (PMC11965305; doi:10.1038/s41467-025-58395-0)
Supplement: Supplementary file 4 — Supplementary Data 2 [file 41467_2025_58395_MOESM4_ESM.xlsx]

## Sheet: WCS417_Up_Diffxpy
Supplementary Data 2. Differentially expressed genes (DEGs) in each root cell type between mock and different microbe treatments. DEGs were identified using Diffxpy with p-value < 0.05 and log2(fold change) > 1, comparing WCS417 treatments against the Mock within each cluster. Wald test for p-value calculation, and BH correction for multiple testing.
gene	pval	qval	log2fc	mean	zero_mean	grad	coef_mle	coef_sd	ll	Backgroud	Treat	Cluster	DEG
AT1G01050	0	0	1.26802	0.219048	FALSE	0.00431556	1.26802	0.115823	-2144.83	Mock	WCS417	Proximal Meristem	Up
AT1G01060	0	0	283.913	0.0020592	FALSE	0.00540029	283.913	2.22276e-162	-104.962	Mock	WCS417	Proximal Meristem	Up
AT1G01100	0	0	1.77569	2.12535	FALSE	0.0849449	1.77569	0.0681113	-6977.91	Mock	WCS417	Proximal Meristem	Up
AT1G01450	0	0	283.913	0.0018018	FALSE	0.00867568	283.913	2.22276e-162	-99.7924	Mock	WCS417	Proximal Meristem	Up
AT1G01480	0	0	283.913	0.001287	FALSE	0.00283001	283.913	2.22276e-162	-1488.77	Mock	WCS417	Proximal Meristem	Up
AT1G01520	0	0	283.913	0.00540541	FALSE	0.0131257	283.913	2.22276e-162	-6249.98	Mock	WCS417	Proximal Meristem	Up
AT1G01560	0	0	283.913	0.000772201	FALSE	0.00180026	283.913	2.22276e-162	-893.071	Mock	WCS417	Proximal Meristem	Up
AT1G01600	0	0	283.913	0.0033462	FALSE	0.0236997	283.913	2.22276e-162	-213.579	Mock	WCS417	Proximal Meristem	Up
AT1G01700	0	0	283.913	0.0010296	FALSE	0.00257221	283.913	2.22276e-162	-1190.18	Mock	WCS417	Proximal Meristem	Up
AT1G01720	0	0	1.01397	0.270785	FALSE	0.00823417	1.01397	0.0982024	-2477.27	Mock	WCS417	Proximal Meristem	Up
AT1G04047	0	0	283.913	0.0018018	FALSE	0.00437353	283.913	2.22276e-162	-2082.62	Mock	WCS417	Proximal Meristem	Up
AT1G01800	1.6958e-11	1.17517e-10	1.00875	0.0960103	FALSE	0.000401651	1.00875	0.149888	-1232.67	Mock	WCS417	Proximal Meristem	Up
AT1G01940	1.32087e-08	7.88387e-08	1.24737	0.0607465	FALSE	0.0025611	1.24737	0.219478	-864.696	Mock	WCS417	Proximal Meristem	Up
AT1G02070	0	0	283.913	0.0018018	FALSE	0.424453	283.913	2.22276e-162	-2054.9	Mock	WCS417	Proximal Meristem	Up
AT1G02130	1.10543e-10	7.38927e-10	1.11461	0.0833977	FALSE	0.00102504	1.11461	0.172759	-1113.13	Mock	WCS417	Proximal Meristem	Up
AT1G02140	0	0	1.48116	0.159588	FALSE	0.00394429	1.48116	0.142316	-1714.7	Mock	WCS417	Proximal Meristem	Up
AT1G02230	0	0	283.913	0.0010296	FALSE	0.424453	283.913	2.22276e-162	-1176.98	Mock	WCS417	Proximal Meristem	Up
AT1G02280	4.76605e-05	0.000208599	1.00795	0.0344916	FALSE	0.000106496	1.00795	0.247849	-573.989	Mock	WCS417	Proximal Meristem	Up
AT1G02440	0	0	283.913	0.001287	FALSE	0.42471	283.913	2.22276e-162	-1473.74	Mock	WCS417	Proximal Meristem	Up
AT1G02470	0	0	283.913	0.001287	FALSE	0.423938	283.913	2.22276e-162	-1460.9	Mock	WCS417	Proximal Meristem	Up
AT1G02570	0	0	283.913	0.0010296	FALSE	0.424453	283.913	2.22276e-162	-1176.81	Mock	WCS417	Proximal Meristem	Up
AT1G02700	0	0	283.913	0.0015444	FALSE	0.00411618	283.913	2.22276e-162	-1783.08	Mock	WCS417	Proximal Meristem	Up
AT1G02780	0	0	2.02438	3.53205	FALSE	0.129993	2.02438	0.0693797	-8303.58	Mock	WCS417	Proximal Meristem	Up
AT1G02870	0	0	1.55439	0.130245	FALSE	0.0050865	1.55439	0.180177	-1495.12	Mock	WCS417	Proximal Meristem	Up
AT1G03070	0	0	283.913	0.00592021	FALSE	0.0159418	283.913	2.22276e-162	-284.424	Mock	WCS417	Proximal Meristem	Up
AT1G03140	6.88338e-15	5.37838e-14	1.05763	0.121493	FALSE	0.000770682	1.05763	0.135827	-1451.33	Mock	WCS417	Proximal Meristem	Up
AT1G03330	6.66134e-16	5.35462e-15	2.1494	0.0898327	FALSE	0.00310992	2.1494	0.266498	-1125.99	Mock	WCS417	Proximal Meristem	Up
AT1G03495	0	0	283.913	0.0015444	FALSE	0.00334455	283.913	2.22276e-162	-1786.54	Mock	WCS417	Proximal Meristem	Up
AT1G04193	0	0	283.913	0.000772201	FALSE	0.00180026	283.913	2.22276e-162	-893.071	Mock	WCS417	Proximal Meristem	Up
AT1G03510	0	0	283.913	0.00540541	FALSE	0.0149261	283.913	2.22276e-162	-6237.15	Mock	WCS417	Proximal Meristem	Up
AT1G03600	0.000570296	0.00213604	1.96378	0.019305	FALSE	0.00028774	1.96378	0.569977	-346.423	Mock	WCS417	Proximal Meristem	Up
AT1G03630	0	0	283.913	0.0020592	FALSE	0.00488833	283.913	2.22276e-162	-2380.4	Mock	WCS417	Proximal Meristem	Up
AT1G03800	0	0	283.913	0.0041184	FALSE	0.425997	283.913	2.22276e-162	-4747.64	Mock	WCS417	Proximal Meristem	Up
AT1G03860	0	0	1.11205	0.26435	FALSE	0.00365365	1.11205	0.0973095	-2435.66	Mock	WCS417	Proximal Meristem	Up
AT1G04260	1.05529e-07	5.95601e-07	1.21285	0.0532819	FALSE	0.000554017	1.21285	0.22811	-795.172	Mock	WCS417	Proximal Meristem	Up
AT1G04270	0	0	2.00922	1.20952	FALSE	0.0507222	2.00922	0.0840586	-5341.64	Mock	WCS417	Proximal Meristem	Up
AT1G04340	5.37443e-11	3.63664e-10	1.21334	0.0720721	FALSE	0.000800952	1.21334	0.184956	-994.169	Mock	WCS417	Proximal Meristem	Up
AT1G04445	0	0	283.913	0.0020592	FALSE	0.00540274	283.913	2.22276e-162	-2377.28	Mock	WCS417	Proximal Meristem	Up
AT1G04263	0	0	283.913	0.0015444	FALSE	0.00360206	283.913	2.22276e-162	-1785.78	Mock	WCS417	Proximal Meristem	Up
AT1G04480	0	0	1.77218	1.22883	FALSE	0.0545385	1.77218	0.078344	-5406.47	Mock	WCS417	Proximal Meristem	Up
AT1G04620	5.86196e-05	0.000253703	1.05202	0.030888	FALSE	0.000110251	1.05202	0.261808	-526.897	Mock	WCS417	Proximal Meristem	Up
AT1G04630	0	0	1.27723	0.154698	FALSE	0.00424092	1.27723	0.141705	-1694.09	Mock	WCS417	Proximal Meristem	Up
AT1G04820	0	0	1.16305	0.230888	FALSE	0.00888408	1.16305	0.122346	-2220.8	Mock	WCS417	Proximal Meristem	Up
AT1G04870	1.23235e-13	9.26626e-13	1.43887	0.0833977	FALSE	0.00242566	1.43887	0.194094	-1087.1	Mock	WCS417	Proximal Meristem	Up
AT1G05005	0	0	283.913	0.001287	FALSE	0.00334156	283.913	2.22276e-162	-63.3541	Mock	WCS417	Proximal Meristem	Up
AT1G05100	0	0	283.913	0.0028314	FALSE	0.00643354	283.913	2.22276e-162	-3274.43	Mock	WCS417	Proximal Meristem	Up
AT1G05205	8.81961e-13	6.43313e-12	1.32587	0.0797941	FALSE	0.000628347	1.32587	0.185494	-1066.53	Mock	WCS417	Proximal Meristem	Up
AT1G05210	9.52207e-07	4.9564e-06	1.13327	0.0422136	FALSE	0.000356437	1.13327	0.23122	-668.386	Mock	WCS417	Proximal Meristem	Up
AT1G05440	0	0	283.913	0.0023166	FALSE	0.00540008	283.913	2.22276e-162	-115.621	Mock	WCS417	Proximal Meristem	Up
AT1G05680	0	0	283.913	0.0108108	FALSE	0.0257018	283.913	2.22276e-162	-546.682	Mock	WCS417	Proximal Meristem	Up
AT1G05720	3.41357e-09	2.10088e-08	1.07565	0.0679537	FALSE	0.000968536	1.07565	0.181994	-955.848	Mock	WCS417	Proximal Meristem	Up
AT1G05770	0	0	283.913	0.000772201	FALSE	0.00180026	283.913	2.22276e-162	-893.071	Mock	WCS417	Proximal Meristem	Up
AT1G05835	0.000234675	0.000936378	1.23669	0.0277992	FALSE	0.00165274	1.23669	0.336201	-463.032	Mock	WCS417	Proximal Meristem	Up
AT1G05970	2.10919e-07	1.16255e-06	1.26183	0.0445302	FALSE	0.0011453	1.26183	0.243153	-691.686	Mock	WCS417	Proximal Meristem	Up
AT1G06002	0.0151389	0.040481	1.32952	0.0157014	FALSE	9.91945e-05	1.32952	0.547345	-303.152	Mock	WCS417	Proximal Meristem	Up
AT1G06010	1.05693e-13	7.96729e-13	1.93478	0.0787645	FALSE	0.00142029	1.93478	0.260273	-1039.63	Mock	WCS417	Proximal Meristem	Up
AT1G06040	1.54765e-13	1.16038e-12	1.08505	0.11686	FALSE	0.00247028	1.08505	0.146966	-1388.79	Mock	WCS417	Proximal Meristem	Up
AT1G06380	0.000497174	0.00188278	1.00173	0.0265122	FALSE	0.000156121	1.00173	0.287665	-464.336	Mock	WCS417	Proximal Meristem	Up
AT1G06570	7.336e-06	3.5131e-05	1.06686	0.0378378	FALSE	0.000469238	1.06686	0.237943	-616.654	Mock	WCS417	Proximal Meristem	Up
AT1G04513	0	0	283.913	0.0010296	FALSE	0.424453	283.913	2.22276e-162	-1176.98	Mock	WCS417	Proximal Meristem	Up
AT1G04527	0	0	283.913	0.0010296	FALSE	0.00205796	283.913	2.22276e-162	-1191.1	Mock	WCS417	Proximal Meristem	Up
AT1G07070	2.22045e-14	1.7164e-13	1.41059	0.0924067	FALSE	0.00484879	1.41059	0.184687	-1175.69	Mock	WCS417	Proximal Meristem	Up
AT1G04563	0	0	283.913	0.0015444	FALSE	0.00385873	283.913	2.22276e-162	-1784.85	Mock	WCS417	Proximal Meristem	Up
AT1G07135	3.63296e-07	1.96471e-06	3.32333	0.0419562	FALSE	0.00566447	3.32333	0.653266	-554.188	Mock	WCS417	Proximal Meristem	Up
AT1G07170	0	0	1.37084	0.172716	FALSE	0.00391057	1.37084	0.134971	-1826.33	Mock	WCS417	Proximal Meristem	Up
AT1G07210	1.9762e-14	1.52816e-13	1.43742	0.0875161	FALSE	0.00131852	1.43742	0.187839	-1134.26	Mock	WCS417	Proximal Meristem	Up
AT1G07330	0	0	283.913	0.000772201	FALSE	0.00180026	283.913	2.22276e-162	-893.071	Mock	WCS417	Proximal Meristem	Up
AT1G07400	0	0	4.89342	0.71583	FALSE	0.0655232	4.89342	0.523733	-3263.21	Mock	WCS417	Proximal Meristem	Up
AT1G07440	0	0	283.913	0.0018018	FALSE	0.00463073	283.913	2.22276e-162	-2081.57	Mock	WCS417	Proximal Meristem	Up
AT1G07500	0	0	283.913	0.0105534	FALSE	0.0280072	283.913	2.22276e-162	-534.917	Mock	WCS417	Proximal Meristem	Up
AT1G07770	0	0	1.91787	1.32432	FALSE	0.0580941	1.91787	0.0839647	-5630.38	Mock	WCS417	Proximal Meristem	Up
AT1G07820	1.11022e-15	8.89367e-15	1.23516	0.740283	FALSE	0.118216	1.23516	0.153943	-4045.18	Mock	WCS417	Proximal Meristem	Up
AT1G07830	0	0	1.12777	0.458945	FALSE	0.0119698	1.12777	0.0822664	-3413.45	Mock	WCS417	Proximal Meristem	Up
AT1G07890	0	0	1.07711	0.740798	FALSE	0.0244564	1.07711	0.0672029	-4463.82	Mock	WCS417	Proximal Meristem	Up
AT1G07920	0	0	1.64737	0.727156	FALSE	0.0351661	1.64737	0.0899125	-4216.01	Mock	WCS417	Proximal Meristem	Up
AT1G07930	0	0	1.39725	0.555985	FALSE	0.0199807	1.39725	0.0898016	-3714.55	Mock	WCS417	Proximal Meristem	Up
AT1G07940	0	0	1.46188	0.361133	FALSE	0.016934	1.46188	0.111013	-2875.11	Mock	WCS417	Proximal Meristem	Up
AT1G08035	0	0	283.913	0.000772201	FALSE	0.00180026	283.913	2.22276e-162	-893.071	Mock	WCS417	Proximal Meristem	Up
AT1G04643	0	0	283.913	0.0010296	FALSE	0.424453	283.913	2.22276e-162	-1176.81	Mock	WCS417	Proximal Meristem	Up
AT1G08360	0	0	1.76336	1.16885	FALSE	0.0487749	1.76336	0.078807	-5292.66	Mock	WCS417	Proximal Meristem	Up
AT1G08390	0.00153674	0.00525264	1.39319	0.0162162	FALSE	0.000102435	1.39319	0.439818	-312.996	Mock	WCS417	Proximal Meristem	Up
AT1G08480	0	0	1.17338	0.16139	FALSE	0.00420476	1.17338	0.130956	-1748.61	Mock	WCS417	Proximal Meristem	Up
AT1G08560	0.000930752	0.00333416	1.78038	0.0409266	FALSE	0.00679667	1.78038	0.537773	-444.404	Mock	WCS417	Proximal Meristem	Up
AT1G08770	4.52297e-05	0.000199	1.31829	0.0236808	FALSE	1.6072e-17	1.31829	0.323188	-26451.1	Mock	WCS417	Proximal Meristem	Up
AT1G08830	0	0	1.15153	0.242986	FALSE	0.00936543	1.15153	0.107078	-2301.22	Mock	WCS417	Proximal Meristem	Up
AT1G08880	4.38275e-08	2.53365e-07	1.06033	0.25148	FALSE	0.044753	1.06033	0.193679	-2064.3	Mock	WCS417	Proximal Meristem	Up
AT1G09070	3.55823e-08	2.07186e-07	1.15659	0.0625483	FALSE	0.00284746	1.15659	0.20985	-875.828	Mock	WCS417	Proximal Meristem	Up
AT1G09150	1.08147e-11	7.57208e-11	1.10872	0.0862291	FALSE	0.000543009	1.10872	0.163162	-1139.71	Mock	WCS417	Proximal Meristem	Up
AT1G09200	7.86686e-09	4.74821e-08	1.30502	0.27027	FALSE	0.0285858	1.30502	0.226123	-1774.36	Mock	WCS417	Proximal Meristem	Up
AT1G09310	0	0	283.913	0.0010296	FALSE	0.424453	283.913	2.22276e-162	-1176.98	Mock	WCS417	Proximal Meristem	Up
AT1G09350	0	0	283.913	0.0018018	FALSE	0.00488819	283.913	2.22276e-162	-2080.4	Mock	WCS417	Proximal Meristem	Up
AT1G09520	7.17742e-10	4.59548e-09	1.44047	0.0630631	FALSE	0.000791642	1.44047	0.233762	-893.965	Mock	WCS417	Proximal Meristem	Up
AT1G09590	0	0	1.4786	0.653282	FALSE	0.0401401	1.4786	0.0914248	-3996.46	Mock	WCS417	Proximal Meristem	Up
AT1G09640	0	0	1.03195	0.473616	FALSE	0.00837609	1.03195	0.0810907	-3481.77	Mock	WCS417	Proximal Meristem	Up
AT1G09690	0	0	2.02986	1.89987	FALSE	0.0744048	2.02986	0.0795371	-6425.46	Mock	WCS417	Proximal Meristem	Up
AT1G09950	0	0	283.913	0.0018018	FALSE	0.00437413	283.913	2.22276e-162	-2082.79	Mock	WCS417	Proximal Meristem	Up
AT1G10140	0	0	1.00669	0.297297	FALSE	0.0106951	1.00669	0.100239	-2600.72	Mock	WCS417	Proximal Meristem	Up
AT1G10230	0.00011662	0.000486347	1.32281	0.0213642	FALSE	0.000125266	1.32281	0.343309	-391.21	Mock	WCS417	Proximal Meristem	Up
AT1G10522	3.35003e-08	1.95335e-07	1.33718	0.0540541	FALSE	0.00134236	1.33718	0.242151	-782.929	Mock	WCS417	Proximal Meristem	Up
AT1G10590	0	0	1.45292	0.430888	FALSE	0.0142	1.45292	0.0975914	-3214.11	Mock	WCS417	Proximal Meristem	Up
AT1G10630	0	0	1.19442	0.180438	FALSE	0.00470889	1.19442	0.123406	-1890.1	Mock	WCS417	Proximal Meristem	Up
AT1G10865	1.33424e-10	8.87914e-10	1.13714	0.0831403	FALSE	0.00143395	1.13714	0.177036	-1103.81	Mock	WCS417	Proximal Meristem	Up
AT1G10960	2.53756e-09	1.57842e-08	3.14258	0.0942085	FALSE	0.00557503	3.14258	0.527365	-1118.39	Mock	WCS417	Proximal Meristem	Up
AT1G11220	0	0	283.913	0.0015444	FALSE	0.424967	283.913	2.22276e-162	-1770.98	Mock	WCS417	Proximal Meristem	Up
AT1G11350	4.94043e-08	2.84819e-07	1.16582	0.0504505	FALSE	0.000399146	1.16582	0.213778	-764.477	Mock	WCS417	Proximal Meristem	Up
AT1G11460	0	0	283.913	0.000772201	FALSE	2.04541e+117	283.913	2.22276e-162	-1.03179e+06	Mock	WCS417	Proximal Meristem	Up
AT1G11475	1.7164e-13	1.28507e-12	1.16457	0.10399	FALSE	0.00164942	1.16457	0.158032	-1294.84	Mock	WCS417	Proximal Meristem	Up
AT1G11660	0	0	1.27903	0.205148	FALSE	0.0161974	1.27903	0.130468	-2038.41	Mock	WCS417	Proximal Meristem	Up
AT1G11680	0	0	1.45943	0.473616	FALSE	0.0179963	1.45943	0.0928249	-3396.99	Mock	WCS417	Proximal Meristem	Up
AT1G11750	5.7412e-09	3.49746e-08	1.07767	0.0661519	FALSE	0.000623836	1.07767	0.185036	-935.293	Mock	WCS417	Proximal Meristem	Up
AT1G04907	0	0	283.913	0.00797941	FALSE	0.427799	283.913	2.22276e-162	-9211.36	Mock	WCS417	Proximal Meristem	Up
AT1G12064	0	0	283.913	0.0023166	FALSE	0.425225	283.913	2.22276e-162	-2663.57	Mock	WCS417	Proximal Meristem	Up
AT1G12090	0	0	1.68452	0.501931	FALSE	0.0555275	1.68452	0.1561	-3025.94	Mock	WCS417	Proximal Meristem	Up
AT1G12310	0	0	1.76588	0.147748	FALSE	0.00451503	1.76588	0.179501	-1606.47	Mock	WCS417	Proximal Meristem	Up
AT1G12390	2.72345e-06	1.36179e-05	1.16628	0.0368082	FALSE	0.000122419	1.16628	0.248639	-602.853	Mock	WCS417	Proximal Meristem	Up
AT1G04953	0	0	283.913	0.0023166	FALSE	0.424453	283.913	2.22276e-162	-2650.62	Mock	WCS417	Proximal Meristem	Up
AT1G12810	0	0	1.13208	0.691377	FALSE	0.023665	1.13208	0.0809696	-4204.76	Mock	WCS417	Proximal Meristem	Up
AT1G04977	0.0110463	0.0307336	1.17947	0.0123552	FALSE	0.000284804	1.17947	0.464133	-251.726	Mock	WCS417	Proximal Meristem	Up
AT1G12845	0.00637249	0.0189636	1.2309	0.0118404	FALSE	6.8539e-05	1.2309	0.451214	-242.397	Mock	WCS417	Proximal Meristem	Up
AT1G12910	0	0	2.10254	0.0993565	FALSE	0.0042602	2.10254	0.237559	-1213.27	Mock	WCS417	Proximal Meristem	Up
AT1G12920	0	0	1.24236	0.197169	FALSE	0.00453044	1.24236	0.123234	-2004.21	Mock	WCS417	Proximal Meristem	Up
AT1G13060	0	0	1.08059	0.207979	FALSE	0.00397162	1.08059	0.108709	-2087.16	Mock	WCS417	Proximal Meristem	Up
AT1G13310	0	0	283.913	0.001287	FALSE	0.00334418	283.913	2.22276e-162	-1487.07	Mock	WCS417	Proximal Meristem	Up
AT1G13360	0	0	1.51206	0.478507	FALSE	0.0373837	1.51206	0.103996	-3407.6	Mock	WCS417	Proximal Meristem	Up
AT1G13370	0	0	283.913	0.0010296	FALSE	0.00205796	283.913	2.22276e-162	-1191.1	Mock	WCS417	Proximal Meristem	Up
AT1G13380	2.22045e-16	1.80425e-15	1.38283	0.108108	FALSE	0.00491748	1.38283	0.169437	-1310.48	Mock	WCS417	Proximal Meristem	Up
AT1G13410	0	0	283.913	0.0020592	FALSE	0.0110879	283.913	2.22276e-162	-128.978	Mock	WCS417	Proximal Meristem	Up
AT1G13430	0	0	283.913	0.0023166	FALSE	0.423938	283.913	2.22276e-162	-2652.2	Mock	WCS417	Proximal Meristem	Up
AT1G13440	0	0	2.21109	4.27027	FALSE	0.159443	2.21109	0.0655923	-9072.17	Mock	WCS417	Proximal Meristem	Up
AT1G13590	4.33207e-11	2.94558e-10	1.59188	0.0864865	FALSE	0.00670525	1.59188	0.241478	-1040.39	Mock	WCS417	Proximal Meristem	Up
AT1G13690	2.22045e-16	1.80425e-15	1.40762	0.0978121	FALSE	0.00156446	1.40762	0.171888	-1227.27	Mock	WCS417	Proximal Meristem	Up
AT1G13790	0	0	283.913	0.0018018	FALSE	0.424453	283.913	2.22276e-162	-2054.9	Mock	WCS417	Proximal Meristem	Up
AT1G14060	2.66454e-15	2.11427e-14	1.103	0.134363	FALSE	0.0037659	1.103	0.139475	-1532.23	Mock	WCS417	Proximal Meristem	Up
AT1G14071	0	0	283.913	0.001287	FALSE	0.00283001	283.913	2.22276e-162	-1488.77	Mock	WCS417	Proximal Meristem	Up
AT1G14130	0.00314684	0.0100737	1.09821	0.016731	FALSE	4.29452e-17	1.09821	0.371894	-18711.6	Mock	WCS417	Proximal Meristem	Up
AT1G14260	0	0	283.913	0.0023166	FALSE	0.00488895	283.913	2.22276e-162	-2679.87	Mock	WCS417	Proximal Meristem	Up
AT1G14290	4.44089e-16	3.58074e-15	1.8225	0.0805663	FALSE	0.00208821	1.8225	0.223385	-1046.6	Mock	WCS417	Proximal Meristem	Up
AT1G14320	0	0	1.85403	1.84196	FALSE	0.0847148	1.85403	0.0717388	-6562.33	Mock	WCS417	Proximal Meristem	Up
AT1G14370	0.00121166	0.00423616	1.08043	0.0203346	FALSE	5.7317e-05	1.08043	0.333867	-377.398	Mock	WCS417	Proximal Meristem	Up
AT1G14450	0	0	1.45367	0.124839	FALSE	0.00425859	1.45367	0.161858	-1446.35	Mock	WCS417	Proximal Meristem	Up
AT1G14490	0	0	283.913	0.0015444	FALSE	0.00334455	283.913	2.22276e-162	-1786.54	Mock	WCS417	Proximal Meristem	Up
AT1G14540	0	0	283.913	0.0018018	FALSE	0.00385966	283.913	2.22276e-162	-2084.38	Mock	WCS417	Proximal Meristem	Up
AT1G14620	0	0	1.67894	0.224453	FALSE	0.00801688	1.67894	0.137018	-2132.1	Mock	WCS417	Proximal Meristem	Up
AT1G14687	0	0	283.913	0.0020592	FALSE	0.423938	283.913	2.22276e-162	-2338.81	Mock	WCS417	Proximal Meristem	Up
AT1G14810	0	0	1.54053	0.255856	FALSE	0.0114964	1.54053	0.12652	-2322.35	Mock	WCS417	Proximal Meristem	Up
AT1G14980	0	0	1.47699	0.656885	FALSE	0.0338681	1.47699	0.0907884	-4060.81	Mock	WCS417	Proximal Meristem	Up
AT1G05147	0	0	283.913	0.0018018	FALSE	0.00411447	283.913	2.22276e-162	-92.4378	Mock	WCS417	Proximal Meristem	Up
AT1G15085	0	0	283.913	0.000772201	FALSE	0.00180026	283.913	2.22276e-162	-893.071	Mock	WCS417	Proximal Meristem	Up
AT1G15120	0	0	1.33353	0.433719	FALSE	0.017361	1.33353	0.0906163	-3257.31	Mock	WCS417	Proximal Meristem	Up
AT1G15125	0	0	283.913	0.0010296	FALSE	0.00257221	283.913	2.22276e-162	-1189.83	Mock	WCS417	Proximal Meristem	Up
AT1G15230	0	0	1.22552	0.201802	FALSE	0.00640581	1.22552	0.123048	-1999.42	Mock	WCS417	Proximal Meristem	Up
AT1G15250	0	0	1.15201	0.179151	FALSE	0.00390859	1.15201	0.124195	-1880.53	Mock	WCS417	Proximal Meristem	Up
AT1G15270	0	0	1.54395	0.382497	FALSE	0.0186461	1.54395	0.106699	-2979.55	Mock	WCS417	Proximal Meristem	Up
AT1G15370	4.41269e-12	3.13891e-11	1.05149	0.101931	FALSE	0.00148577	1.05149	0.151877	-1278.11	Mock	WCS417	Proximal Meristem	Up
AT1G05163	8.84352e-07	4.61581e-06	2.76347	0.0406692	FALSE	0.00264254	2.76347	0.562165	-613.606	Mock	WCS417	Proximal Meristem	Up
AT1G15460	0	0	283.913	0.0028314	FALSE	0.0183058	283.913	2.22276e-162	-181.261	Mock	WCS417	Proximal Meristem	Up
AT1G15630	0	0	283.913	0.000772201	FALSE	0.00180026	283.913	2.22276e-162	-893.071	Mock	WCS417	Proximal Meristem	Up
AT1G05183	0	0	283.913	0.000772201	FALSE	1.01222e+123	283.913	2.22276e-162	-862806	Mock	WCS417	Proximal Meristem	Up
AT1G15700	2.60463e-05	0.000117813	1.55129	0.0252252	FALSE	0.000429977	1.55129	0.368868	-442.354	Mock	WCS417	Proximal Meristem	Up
AT1G15825	0	0	283.913	0.0015444	FALSE	0.00385619	283.913	2.22276e-162	-77.2238	Mock	WCS417	Proximal Meristem	Up
AT1G15885	0.00293357	0.00945346	1.18722	0.0151866	FALSE	0.000290794	1.18722	0.399118	-295.331	Mock	WCS417	Proximal Meristem	Up
AT1G15930	0	0	2.13081	2.40721	FALSE	0.0785868	2.13081	0.0772532	-7020.06	Mock	WCS417	Proximal Meristem	Up
AT1G16000	0	0	1.58387	0.149292	FALSE	0.00588174	1.58387	0.160436	-1625.65	Mock	WCS417	Proximal Meristem	Up
AT1G16030	0	0	3.24139	0.225483	FALSE	0.0307505	3.24139	0.316354	-1756.43	Mock	WCS417	Proximal Meristem	Up
AT1G16260	0	0	283.913	0.0015444	FALSE	0.424195	283.913	2.22276e-162	-1758.01	Mock	WCS417	Proximal Meristem	Up
AT1G16310	0.00133687	0.00462987	1.13995	0.0182754	FALSE	0.000292878	1.13995	0.355351	-345.391	Mock	WCS417	Proximal Meristem	Up
AT1G16350	2.88658e-15	2.287e-14	1.13752	0.125097	FALSE	0.00173966	1.13752	0.144085	-1476.52	Mock	WCS417	Proximal Meristem	Up
AT1G16700	8.36855e-09	5.04811e-08	1.06474	0.0658945	FALSE	0.000414439	1.06474	0.184822	-933.198	Mock	WCS417	Proximal Meristem	Up
AT1G16840	0	0	1.55445	0.268983	FALSE	0.00997251	1.55445	0.117043	-2408.51	Mock	WCS417	Proximal Meristem	Up
AT1G16850	1.40555e-06	7.23346e-06	1.38841	0.0339768	FALSE	0.000663766	1.38841	0.287801	-555.217	Mock	WCS417	Proximal Meristem	Up
AT1G16870	9.17613e-11	6.15541e-10	1.25528	0.0684685	FALSE	0.000555537	1.25528	0.193718	-951.486	Mock	WCS417	Proximal Meristem	Up
AT1G16916	1.40599e-12	1.01599e-11	1.45957	0.0761905	FALSE	0.0014064	1.45957	0.206053	-1020.49	Mock	WCS417	Proximal Meristem	Up
AT1G16920	0	0	1.96184	0.138481	FALSE	0.00571386	1.96184	0.197547	-1526.88	Mock	WCS417	Proximal Meristem	Up
AT1G17190	5.63372e-11	3.80839e-10	1.6644	0.103732	FALSE	0.0143728	1.6644	0.253984	-1097.92	Mock	WCS417	Proximal Meristem	Up
AT1G17290	0	0	1.2758	0.215959	FALSE	0.00419118	1.2758	0.113657	-2116.87	Mock	WCS417	Proximal Meristem	Up
AT1G17510	4.6467e-07	2.48663e-06	1.00912	0.0558559	FALSE	0.000358701	1.00912	0.200209	-827.249	Mock	WCS417	Proximal Meristem	Up
AT1G17530	0	0	1.22642	0.148005	FALSE	0.00490103	1.22642	0.146508	-1633.15	Mock	WCS417	Proximal Meristem	Up
AT1G05347	0	0	283.913	0.0020592	FALSE	2.04541e+117	283.913	2.22276e-162	-1.03179e+06	Mock	WCS417	Proximal Meristem	Up
AT1G17880	0	0	1.47872	1.08674	FALSE	0.0451348	1.47872	0.0710994	-5273.28	Mock	WCS417	Proximal Meristem	Up
AT1G18080	0	0	1.73945	0.792278	FALSE	0.0297694	1.73945	0.0907729	-4371.5	Mock	WCS417	Proximal Meristem	Up
AT1G18193	0	0	283.913	0.000772201	FALSE	0.00180026	283.913	2.22276e-162	-893.071	Mock	WCS417	Proximal Meristem	Up
AT1G18320	0.006488	0.0192663	1.09229	0.0136422	FALSE	5.60808e-05	1.09229	0.401277	-274.873	Mock	WCS417	Proximal Meristem	Up
AT1G18330	3.48683e-07	1.88811e-06	1.24869	0.0764479	FALSE	0.000191201	1.24869	0.245079	-1045.01	Mock	WCS417	Proximal Meristem	Up
AT1G18400	1.69396e-06	8.65606e-06	1.16984	0.0468468	FALSE	0.000376783	1.16984	0.244384	-707.709	Mock	WCS417	Proximal Meristem	Up
AT1G18540	0	0	1.47006	0.915315	FALSE	0.0342706	1.47006	0.0760677	-4821.9	Mock	WCS417	Proximal Meristem	Up
AT1G18630	5.69185e-11	3.84397e-10	1.24131	0.0751609	FALSE	0.000640887	1.24131	0.189466	-1022.34	Mock	WCS417	Proximal Meristem	Up
AT1G18680	0.000358607	0.00139089	1.15621	0.0259974	FALSE	0.000157475	1.15621	0.323976	-454.985	Mock	WCS417	Proximal Meristem	Up
AT1G18710	0	0	283.913	0.001287	FALSE	0.00283001	283.913	2.22276e-162	-1488.77	Mock	WCS417	Proximal Meristem	Up
AT1G18970	0	0	283.913	0.000772201	FALSE	2.04541e+117	283.913	2.22276e-162	-1.03179e+06	Mock	WCS417	Proximal Meristem	Up
AT1G19020	2.6937e-08	1.58033e-07	1.4316	0.0535393	FALSE	0.00736955	1.4316	0.25747	-782.618	Mock	WCS417	Proximal Meristem	Up
AT1G19025	0	0	283.913	0.00592021	FALSE	0.424453	283.913	2.22276e-162	-6791.32	Mock	WCS417	Proximal Meristem	Up
AT1G19180	1.13021e-13	8.50741e-13	1.02246	0.150837	FALSE	0.0103736	1.02246	0.137708	-1618.14	Mock	WCS417	Proximal Meristem	Up
AT1G19200	0	0	283.913	0.0015444	FALSE	0.424195	283.913	2.22276e-162	-1757.65	Mock	WCS417	Proximal Meristem	Up
AT1G19240	4.63211e-07	2.48008e-06	1.07542	0.0494208	FALSE	0.000351632	1.07542	0.213336	-755.47	Mock	WCS417	Proximal Meristem	Up
AT1G19380	0.00550429	0.0166664	1.36092	0.0126126	FALSE	0.000195796	1.36092	0.490257	-246.158	Mock	WCS417	Proximal Meristem	Up
AT1G19580	1.64186e-07	9.12889e-07	1.07194	0.0537967	FALSE	0.000203589	1.07194	0.204729	-805.251	Mock	WCS417	Proximal Meristem	Up
AT1G19640	0	0	283.913	0.000772201	FALSE	2.04541e+117	283.913	2.22276e-162	-1.03179e+06	Mock	WCS417	Proximal Meristem	Up
AT1G19840	2.54462e-05	0.000115272	1.69428	0.0280566	FALSE	0.00151976	1.69428	0.402365	-456.667	Mock	WCS417	Proximal Meristem	Up
AT1G19910	0	0	1.02425	0.373488	FALSE	0.0190319	1.02425	0.0911629	-3022.53	Mock	WCS417	Proximal Meristem	Up
AT1G20050	2.23155e-13	1.6654e-12	1.00022	0.133333	FALSE	0.00271443	1.00022	0.136377	-1538.59	Mock	WCS417	Proximal Meristem	Up
AT1G20120	0	0	283.913	0.0015444	FALSE	0.00308756	283.913	2.22276e-162	-1786.66	Mock	WCS417	Proximal Meristem	Up
AT1G20430	0	0	1.43039	0.131017	FALSE	0.00227546	1.43039	0.157052	-1504.36	Mock	WCS417	Proximal Meristem	Up
AT1G20450	0	0	1.66676	0.371429	FALSE	0.0453026	1.66676	0.131078	-2830.55	Mock	WCS417	Proximal Meristem	Up
AT1G20580	0	0	1.21051	0.355727	FALSE	0.0106204	1.21051	0.0942266	-2901.73	Mock	WCS417	Proximal Meristem	Up
AT1G20823	0	0	283.913	0.0113256	FALSE	0.0418429	283.913	2.22276e-162	-605.914	Mock	WCS417	Proximal Meristem	Up
AT1G20930	0.00245794	0.00806081	1.28937	0.0182754	FALSE	0.00100318	1.28937	0.42575	-325.477	Mock	WCS417	Proximal Meristem	Up
AT1G21460	0	0	283.913	0.0018018	FALSE	0.00437413	283.913	2.22276e-162	-2082.79	Mock	WCS417	Proximal Meristem	Up
AT1G21720	0	0	1.15371	0.149807	FALSE	0.00293568	1.15371	0.133125	-1670.57	Mock	WCS417	Proximal Meristem	Up
AT1G22270	0	0	1.9792	0.159073	FALSE	0.00740275	1.9792	0.180166	-1659.59	Mock	WCS417	Proximal Meristem	Up
AT1G22470	0.00426661	0.0132323	1.62688	0.016731	FALSE	0.00055765	1.62688	0.569286	-311.482	Mock	WCS417	Proximal Meristem	Up
AT1G22780	0	0	1.97815	0.937967	FALSE	0.0455784	1.97815	0.0927715	-4707.27	Mock	WCS417	Proximal Meristem	Up
AT1G22800	0	0	283.913	0.0020592	FALSE	0.424968	283.913	2.22276e-162	-2367.24	Mock	WCS417	Proximal Meristem	Up
AT1G22840	0	0	1.88885	0.381467	FALSE	0.0179453	1.88885	0.118254	-2890.04	Mock	WCS417	Proximal Meristem	Up
AT1G22880	0	0	283.913	0.0030888	FALSE	0.422908	283.913	2.22276e-162	-3502.89	Mock	WCS417	Proximal Meristem	Up
AT1G23100	4.94105e-07	2.6401e-06	1.21357	0.046332	FALSE	0.000631437	1.21357	0.241335	-711.49	Mock	WCS417	Proximal Meristem	Up
AT1G23200	0	0	283.913	0.0018018	FALSE	0.42471	283.913	2.22276e-162	-2069.7	Mock	WCS417	Proximal Meristem	Up
AT1G23290	0	0	2.1778	1.2036	FALSE	0.0512536	2.1778	0.0940454	-5212.44	Mock	WCS417	Proximal Meristem	Up
AT1G23300	9.91508e-06	4.6808e-05	1.24205	0.0319176	FALSE	0.00032769	1.24205	0.28107	-535.317	Mock	WCS417	Proximal Meristem	Up
AT1G23490	0	0	1.34576	0.185586	FALSE	0.00565712	1.34576	0.129845	-1906.16	Mock	WCS417	Proximal Meristem	Up
AT1G23550	0	0	283.913	0.0030888	FALSE	0.425482	283.913	2.22276e-162	-3557.44	Mock	WCS417	Proximal Meristem	Up
AT1G23750	0.000575674	0.00215371	1.07921	0.0259974	FALSE	0.00094904	1.07921	0.313466	-445.091	Mock	WCS417	Proximal Meristem	Up
AT1G23820	0	0	1.00769	0.210296	FALSE	0.00412753	1.00769	0.110821	-2103.04	Mock	WCS417	Proximal Meristem	Up
AT1G23860	0	0	1.07808	0.288288	FALSE	0.00414458	1.07808	0.0937107	-2576.22	Mock	WCS417	Proximal Meristem	Up
AT1G24140	0	0	283.913	0.000772201	FALSE	0.00180026	283.913	2.22276e-162	-892.892	Mock	WCS417	Proximal Meristem	Up
AT1G24210	0	0	283.913	0.0030888	FALSE	0.00720015	283.913	2.22276e-162	-162.493	Mock	WCS417	Proximal Meristem	Up
AT1G24280	0	0	1.56711	0.119691	FALSE	0.00692467	1.56711	0.179337	-1375.13	Mock	WCS417	Proximal Meristem	Up
AT1G05873	0	0	283.913	0.0010296	FALSE	0.424453	283.913	2.22276e-162	-1176.98	Mock	WCS417	Proximal Meristem	Up
AT1G24510	0	0	1.02748	0.307336	FALSE	0.00490068	1.02748	0.0939537	-2673.89	Mock	WCS417	Proximal Meristem	Up
AT1G24575	0	0	283.913	0.0015444	FALSE	0.00334455	283.913	2.22276e-162	-1786.54	Mock	WCS417	Proximal Meristem	Up
AT1G24851	0	0	283.913	0.000772201	FALSE	0.00180026	283.913	2.22276e-162	-892.892	Mock	WCS417	Proximal Meristem	Up
AT1G05927	0	0	283.913	0.0015444	FALSE	0.00360206	283.913	2.22276e-162	-1785.78	Mock	WCS417	Proximal Meristem	Up
AT1G25260	0	0	1.42885	0.542085	FALSE	0.0302985	1.42885	0.0899454	-3654.68	Mock	WCS417	Proximal Meristem	Up
AT1G25422	0	0	283.913	0.0010296	FALSE	0.00257221	283.913	2.22276e-162	-1190.18	Mock	WCS417	Proximal Meristem	Up
AT1G26270	0	0	1.13561	0.64453	FALSE	0.0182381	1.13561	0.0732249	-4099.84	Mock	WCS417	Proximal Meristem	Up
AT1G26570	0	0	283.913	0.000772201	FALSE	0.00180026	283.913	2.22276e-162	-892.892	Mock	WCS417	Proximal Meristem	Up
AT1G26610	0	0	283.913	0.0010296	FALSE	0.424453	283.913	2.22276e-162	-1176.81	Mock	WCS417	Proximal Meristem	Up
AT1G26630	0	0	1.76258	1.78507	FALSE	0.0806408	1.76258	0.0724703	-6387.01	Mock	WCS417	Proximal Meristem	Up
AT1G26720	0	0	283.913	0.0010296	FALSE	0.424453	283.913	2.22276e-162	-1176.98	Mock	WCS417	Proximal Meristem	Up
AT1G26730	9.10383e-15	7.08955e-14	2.07087	0.114286	FALSE	0.0221357	2.07087	0.267124	-1222.23	Mock	WCS417	Proximal Meristem	Up
AT1G26740	2.87326e-13	2.13215e-12	1.64327	0.0792793	FALSE	0.00175434	1.64327	0.2251	-1041.35	Mock	WCS417	Proximal Meristem	Up
AT1G26760	0	0	283.913	0.0020592	FALSE	0.425482	283.913	2.22276e-162	-2364.31	Mock	WCS417	Proximal Meristem	Up
AT1G26761	0	0	283.913	0.000772201	FALSE	0.00180026	283.913	2.22276e-162	-893.071	Mock	WCS417	Proximal Meristem	Up
AT1G26770	0	0	283.913	0.00617761	FALSE	0.0156876	283.913	2.22276e-162	-300.605	Mock	WCS417	Proximal Meristem	Up
AT1G26880	0	0	1.60169	0.57426	FALSE	0.0244888	1.60169	0.0944912	-3735.24	Mock	WCS417	Proximal Meristem	Up
AT1G26910	2.44249e-15	1.93955e-14	1.70125	0.0803089	FALSE	0.00223731	1.70125	0.214872	-1048.44	Mock	WCS417	Proximal Meristem	Up
AT1G27090	0	0	1.05554	0.18816	FALSE	0.0036446	1.05554	0.117371	-1961.26	Mock	WCS417	Proximal Meristem	Up
AT1G27310	0	0	1.6154	0.271557	FALSE	0.0122729	1.6154	0.127782	-2413.16	Mock	WCS417	Proximal Meristem	Up
AT1G27350	0	0	1.1606	0.182497	FALSE	0.00313977	1.1606	0.124924	-1902.27	Mock	WCS417	Proximal Meristem	Up
AT1G27400	0	0	1.60373	1.60901	FALSE	0.0663997	1.60373	0.069581	-6238.85	Mock	WCS417	Proximal Meristem	Up
AT1G27435	0	0	1.39708	0.180438	FALSE	0.0041934	1.39708	0.136301	-1872.01	Mock	WCS417	Proximal Meristem	Up
AT1G27450	0	0	1.3853	0.396654	FALSE	0.0144643	1.3853	0.0953332	-3075.04	Mock	WCS417	Proximal Meristem	Up
AT1G27530	0	0	1.56533	0.126641	FALSE	0.00410506	1.56533	0.170539	-1458.8	Mock	WCS417	Proximal Meristem	Up
AT1G27640	0	0	283.913	0.0010296	FALSE	0.00205796	283.913	2.22276e-162	-1191.1	Mock	WCS417	Proximal Meristem	Up
AT1G27650	0	0	1.06496	0.224453	FALSE	0.00571414	1.06496	0.107084	-2182.24	Mock	WCS417	Proximal Meristem	Up
AT1G27695	2.33813e-13	1.74308e-12	1.01768	0.115315	FALSE	0.00121607	1.01768	0.138877	-1406.03	Mock	WCS417	Proximal Meristem	Up
AT1G27700	0.000864953	0.00311925	1.31065	0.0254826	FALSE	7.89973e-17	1.31065	0.393456	-28458.9	Mock	WCS417	Proximal Meristem	Up
AT1G27730	1.11338e-07	6.27542e-07	1.46637	0.041184	FALSE	0.00217579	1.46637	0.2763	-640.944	Mock	WCS417	Proximal Meristem	Up
AT1G27970	0	0	1.70925	0.1287	FALSE	0.00567281	1.70925	0.183519	-1458.73	Mock	WCS417	Proximal Meristem	Up
AT1G06113	0	0	283.913	0.00514801	FALSE	0.0138832	283.913	2.22276e-162	-264.085	Mock	WCS417	Proximal Meristem	Up
AT1G28150	7.41046e-08	4.23374e-07	1.22084	0.0501931	FALSE	0.000210897	1.22084	0.226882	-763.212	Mock	WCS417	Proximal Meristem	Up
AT1G28200	4.06079e-06	1.99667e-05	1.01401	0.0445302	FALSE	0.000461118	1.01401	0.220043	-696.118	Mock	WCS417	Proximal Meristem	Up
AT1G28395	9.6001e-12	6.73517e-11	1.07893	0.0913771	FALSE	0.00151563	1.07893	0.158378	-1184.9	Mock	WCS417	Proximal Meristem	Up
AT1G28800	0	0	283.913	0.000772201	FALSE	0.00180026	283.913	2.22276e-162	-892.892	Mock	WCS417	Proximal Meristem	Up
AT1G28760	7.28084e-13	5.3237e-12	1.2962	0.0815959	FALSE	0.00137063	1.2962	0.180679	-1082.87	Mock	WCS417	Proximal Meristem	Up
AT1G29070	2.96598e-11	2.03188e-10	1.90955	0.0589447	FALSE	0.0022806	1.90955	0.287226	-827.233	Mock	WCS417	Proximal Meristem	Up
AT1G29150	0	0	1.67059	0.12973	FALSE	0.0047686	1.67059	0.175301	-1482.75	Mock	WCS417	Proximal Meristem	Up
AT1G29250	0	0	1.36202	0.15547	FALSE	0.00268515	1.36202	0.140776	-1688.92	Mock	WCS417	Proximal Meristem	Up
AT1G29260	2.29568e-10	1.51474e-09	1.51128	0.0566281	FALSE	0.000302918	1.51128	0.238367	-825.051	Mock	WCS417	Proximal Meristem	Up
AT1G06227	0	0	283.913	0.00797941	FALSE	0.0177268	283.913	2.22276e-162	-425.085	Mock	WCS417	Proximal Meristem	Up
AT1G06243	0.00986793	0.0278283	1.67841	0.0105534	FALSE	0.000128636	1.67841	0.650438	-212.867	Mock	WCS417	Proximal Meristem	Up
AT1G06267	0	0	283.913	0.0018018	FALSE	0.424453	283.913	2.22276e-162	-2054.9	Mock	WCS417	Proximal Meristem	Up
AT1G29500	0	0	283.913	0.000772201	FALSE	0.00180026	283.913	2.22276e-162	-892.892	Mock	WCS417	Proximal Meristem	Up
AT1G29540	0	0	283.913	0.000772201	FALSE	0.00180026	283.913	2.22276e-162	-893.071	Mock	WCS417	Proximal Meristem	Up
AT1G29670	0	0	283.913	0.001287	FALSE	0.00283001	283.913	2.22276e-162	-1488.59	Mock	WCS417	Proximal Meristem	Up
AT1G29860	0	0	283.913	0.000772201	FALSE	2.04541e+117	283.913	2.22276e-162	-1.03179e+06	Mock	WCS417	Proximal Meristem	Up
AT1G29920	0	0	283.913	0.001287	FALSE	0.42471	283.913	2.22276e-162	-1474.1	Mock	WCS417	Proximal Meristem	Up
AT1G30070	0	0	2.34695	0.14955	FALSE	0.00940316	2.34695	0.277925	-1569.98	Mock	WCS417	Proximal Meristem	Up
AT1G30230	0	0	1.71111	2.91351	FALSE	0.0930795	1.71111	0.0632647	-7981.63	Mock	WCS417	Proximal Meristem	Up
AT1G30510	0	0	1.83866	0.226512	FALSE	0.0163693	1.83866	0.144863	-2116.64	Mock	WCS417	Proximal Meristem	Up
AT1G30580	0	0	1.06064	0.297812	FALSE	0.00467772	1.06064	0.0944797	-2621.43	Mock	WCS417	Proximal Meristem	Up
AT1G30660	0	0	283.913	0.000772201	FALSE	0.00180026	283.913	2.22276e-162	-892.892	Mock	WCS417	Proximal Meristem	Up
AT1G30845	0.000455374	0.00173474	2.2254	0.0138996	FALSE	0.000173192	2.2254	0.634792	-270.966	Mock	WCS417	Proximal Meristem	Up
AT1G30880	0	0	1.19823	0.366023	FALSE	0.010321	1.19823	0.0967216	-2970.45	Mock	WCS417	Proximal Meristem	Up
AT1G31290	0	0	283.913	0.0018018	FALSE	0.00411456	283.913	2.22276e-162	-92.6166	Mock	WCS417	Proximal Meristem	Up
AT1G31490	0	0	283.913	0.0018018	FALSE	0.00462848	283.913	2.22276e-162	-91.029	Mock	WCS417	Proximal Meristem	Up
AT1G31760	2.64224e-06	1.32308e-05	1.15577	0.0422136	FALSE	0.000527579	1.15577	0.246074	-656.231	Mock	WCS417	Proximal Meristem	Up
AT1G31812	0	0	1.13095	0.512227	FALSE	0.0335928	1.13095	0.0896373	-3585.72	Mock	WCS417	Proximal Meristem	Up
AT1G32172	0	0	283.913	0.000772201	FALSE	2.04541e+117	283.913	2.22276e-162	-1.03179e+06	Mock	WCS417	Proximal Meristem	Up
AT1G32210	0	0	1.64912	0.285199	FALSE	0.0148545	1.64912	0.126386	-2461.13	Mock	WCS417	Proximal Meristem	Up
AT1G32260	5.52572e-05	0.000239646	1.01099	0.0339768	FALSE	0.000126499	1.01099	0.25073	-568.24	Mock	WCS417	Proximal Meristem	Up
AT1G32540	0.0142029	0.0383256	1.12679	0.018018	FALSE	0.00110411	1.12679	0.459522	-315.024	Mock	WCS417	Proximal Meristem	Up
AT1G32580	0	0	1.41802	0.189704	FALSE	0.00627501	1.41802	0.130972	-1920.98	Mock	WCS417	Proximal Meristem	Up
AT1G32610	0	0	283.913	0.0046332	FALSE	0.424196	283.913	2.22276e-162	-5332.17	Mock	WCS417	Proximal Meristem	Up
AT1G32870	1.28018e-05	5.97626e-05	1.46179	0.0362934	FALSE	0.000533913	1.46179	0.335007	-590.388	Mock	WCS417	Proximal Meristem	Up
AT1G32920	0	0	1.10341	0.335135	FALSE	0.0299608	1.10341	0.113602	-2703.5	Mock	WCS417	Proximal Meristem	Up
AT1G32950	0	0	283.913	0.0023166	FALSE	0.425225	283.913	2.22276e-162	-2664.28	Mock	WCS417	Proximal Meristem	Up
AT1G33030	0	0	283.913	0.0015444	FALSE	0.00385873	283.913	2.22276e-162	-1784.85	Mock	WCS417	Proximal Meristem	Up
AT1G33050	0	0	1.69508	1.50605	FALSE	0.139599	1.69508	0.0675352	-6244.54	Mock	WCS417	Proximal Meristem	Up
AT1G33055	0	0	1.75272	3.77992	FALSE	0.225083	1.75272	0.0684081	-9005.28	Mock	WCS417	Proximal Meristem	Up
AT1G33090	0	0	283.913	0.000772201	FALSE	2.04541e+117	283.913	2.22276e-162	-1.03179e+06	Mock	WCS417	Proximal Meristem	Up
AT1G33120	0	0	1.79738	1.03938	FALSE	0.0499689	1.79738	0.0838328	-5039.94	Mock	WCS417	Proximal Meristem	Up
AT1G33140	0	0	2.05013	1.21416	FALSE	0.0484097	2.05013	0.0879063	-5316.39	Mock	WCS417	Proximal Meristem	Up
AT1G33265	3.48098e-09	2.14047e-08	1.29859	0.0571429	FALSE	0.000403834	1.29859	0.219833	-833.815	Mock	WCS417	Proximal Meristem	Up
AT1G33320	0	0	283.913	0.000772201	FALSE	0.00180026	283.913	2.22276e-162	-893.071	Mock	WCS417	Proximal Meristem	Up
AT1G06703	0	0	283.913	0.000772201	FALSE	2.04541e+117	283.913	2.22276e-162	-1.03179e+06	Mock	WCS417	Proximal Meristem	Up
AT1G33810	8.36877e-11	5.62824e-10	1.72911	0.0658945	FALSE	0.00147876	1.72911	0.26627	-911.362	Mock	WCS417	Proximal Meristem	Up
AT1G34030	0	0	1.749	0.644015	FALSE	0.0278947	1.749	0.0949908	-3930.07	Mock	WCS417	Proximal Meristem	Up
AT1G34060	0.00262843	0.00857031	1.04623	0.0229086	FALSE	4.42138e-05	1.04623	0.347798	-417.092	Mock	WCS417	Proximal Meristem	Up
AT1G35140	1.14386e-07	6.43853e-07	3.01672	0.0581725	FALSE	0.0050418	3.01672	0.56895	-698.047	Mock	WCS417	Proximal Meristem	Up
AT1G35625	0	0	283.913	0.00540541	FALSE	0.0136249	283.913	2.22276e-162	-281.792	Mock	WCS417	Proximal Meristem	Up
AT1G35670	4.84225e-06	2.36426e-05	1.00113	0.0442728	FALSE	0.000296145	1.00113	0.218994	-694.176	Mock	WCS417	Proximal Meristem	Up
AT1G35680	2.02529e-11	1.39888e-10	1.24467	0.0808237	FALSE	0.00159921	1.24467	0.185656	-1074.31	Mock	WCS417	Proximal Meristem	Up
AT1G36980	0	0	1.03984	0.241441	FALSE	0.00409437	1.03984	0.10135	-2308.37	Mock	WCS417	Proximal Meristem	Up
AT1G37130	0	0	1.61889	0.858945	FALSE	0.0759846	1.61889	0.0833903	-4730.72	Mock	WCS417	Proximal Meristem	Up
AT1G41880	0	0	1.27402	0.674903	FALSE	0.0324592	1.27402	0.0831922	-4148.91	Mock	WCS417	Proximal Meristem	Up
AT1G43170	0	0	1.51994	1.98739	FALSE	0.0706853	1.51994	0.0638056	-6916.41	Mock	WCS417	Proximal Meristem	Up
AT1G43800	0	0	1.47739	2.15006	FALSE	0.019473	1.47739	0.0627616	-7029.39	Mock	WCS417	Proximal Meristem	Up
AT1G43910	0.0104678	0.029362	1.70967	0.00900901	FALSE	0.000338357	1.70967	0.667843	-187.013	Mock	WCS417	Proximal Meristem	Up
AT1G44414	0	0	283.913	0.0030888	FALSE	0.0136302	283.913	2.22276e-162	-163.437	Mock	WCS417	Proximal Meristem	Up
AT1G45170	1.88971e-06	9.60483e-06	1.30005	0.0342342	FALSE	0.000128874	1.30005	0.272841	-567.373	Mock	WCS417	Proximal Meristem	Up
AT1G47200	5.96723e-12	4.22036e-11	1.35259	0.0743887	FALSE	0.00134105	1.35259	0.196585	-1006.03	Mock	WCS417	Proximal Meristem	Up
AT1G47250	4.04966e-06	1.99166e-05	1.14904	0.03861	FALSE	0.000140915	1.14904	0.249313	-625.702	Mock	WCS417	Proximal Meristem	Up
AT1G47260	0	0	1.43618	0.19305	FALSE	0.0055691	1.43618	0.133193	-1949.71	Mock	WCS417	Proximal Meristem	Up
AT1G47278	0	0	1.04817	0.202059	FALSE	0.003584	1.04817	0.110902	-2051.15	Mock	WCS417	Proximal Meristem	Up
AT1G47420	0	0	1.33557	0.243758	FALSE	0.00566165	1.33557	0.114126	-2281.84	Mock	WCS417	Proximal Meristem	Up
AT1G47710	0.000390366	0.0015046	1.19356	0.0203346	FALSE	1.00441e-05	1.19356	0.336543	-377.405	Mock	WCS417	Proximal Meristem	Up
AT1G47720	0	0	1.64828	0.136165	FALSE	0.00519734	1.64828	0.169155	-1509.65	Mock	WCS417	Proximal Meristem	Up
AT1G47760	0	0	283.913	0.0010296	FALSE	0.00257221	283.913	2.22276e-162	-1190.18	Mock	WCS417	Proximal Meristem	Up
AT1G47820	2.97713e-06	1.48368e-05	1.43862	0.033462	FALSE	0.00036638	1.43862	0.307898	-555.357	Mock	WCS417	Proximal Meristem	Up
AT1G47960	0.00237467	0.00780729	1.0703	0.0223938	FALSE	3.22854e-05	1.0703	0.352202	-408.021	Mock	WCS417	Proximal Meristem	Up
AT1G48100	0.000166002	0.00067759	1.8875	0.0182754	FALSE	0.000499894	1.8875	0.501218	-322.51	Mock	WCS417	Proximal Meristem	Up
AT1G48140	2.42616e-07	1.33201e-06	1.06534	0.0494208	FALSE	0.00017555	1.06534	0.206328	-756.261	Mock	WCS417	Proximal Meristem	Up
AT1G48160	0	0	1.27323	0.136422	FALSE	0.00249468	1.27323	0.143786	-1554.75	Mock	WCS417	Proximal Meristem	Up
AT1G48200	2.0941e-08	1.23756e-07	1.3872	0.0519949	FALSE	0.00031421	1.3872	0.247536	-778.873	Mock	WCS417	Proximal Meristem	Up
AT1G48325	0	0	283.913	0.0010296	FALSE	0.424453	283.913	2.22276e-162	-1176.81	Mock	WCS417	Proximal Meristem	Up
AT1G48605	0.000325978	0.0012721	1.56862	0.0159588	FALSE	0.000126549	1.56862	0.436489	-307.566	Mock	WCS417	Proximal Meristem	Up
AT1G48630	0	0	1.98729	0.251995	FALSE	0.0127575	1.98729	0.143326	-2246.55	Mock	WCS417	Proximal Meristem	Up
AT1G48660	0	0	283.913	0.000772201	FALSE	0.00180026	283.913	2.22276e-162	-893.071	Mock	WCS417	Proximal Meristem	Up
AT1G48830	0	0	1.53595	0.393308	FALSE	0.0203693	1.53595	0.103572	-3022.74	Mock	WCS417	Proximal Meristem	Up
AT1G07513	0	0	283.913	0.002574	FALSE	0.424452	283.913	2.22276e-162	-2932.14	Mock	WCS417	Proximal Meristem	Up
AT1G49010	0	0	283.913	0.0020592	FALSE	0.0105739	283.913	2.22276e-162	-130.565	Mock	WCS417	Proximal Meristem	Up
AT1G49140	2.88658e-15	2.287e-14	1.72014	0.0854569	FALSE	0.00181102	1.72014	0.217955	-1096.51	Mock	WCS417	Proximal Meristem	Up
AT1G49170	4.15447e-08	2.40833e-07	1.15059	0.0519949	FALSE	0.000268962	1.15059	0.209803	-781.603	Mock	WCS417	Proximal Meristem	Up
AT1G49245	5.81509e-06	2.81174e-05	1.56075	0.0259974	FALSE	0.000180554	1.56075	0.344308	-454.398	Mock	WCS417	Proximal Meristem	Up
AT1G49405	0.0013175	0.00456961	1.40039	0.0138996	FALSE	3.63325e-05	1.40039	0.435967	-277.221	Mock	WCS417	Proximal Meristem	Up
AT1G49410	0	0	1.09962	0.21879	FALSE	0.00664164	1.09962	0.116409	-2145.68	Mock	WCS417	Proximal Meristem	Up
AT1G49700	4.07111e-05	0.000180406	1.59156	0.0229086	FALSE	0.000182604	1.59156	0.387862	-405.566	Mock	WCS417	Proximal Meristem	Up
AT1G49780	0	0	283.913	0.00566281	FALSE	0.422136	283.913	2.22276e-162	-6436.88	Mock	WCS417	Proximal Meristem	Up
AT1G49790	0	0	283.913	0.0015444	FALSE	0.00360206	283.913	2.22276e-162	-1786.14	Mock	WCS417	Proximal Meristem	Up
AT1G49880	0.00264129	0.00860291	1.20386	0.0151866	FALSE	0.000116895	1.20386	0.400399	-297.074	Mock	WCS417	Proximal Meristem	Up
AT1G49990	0	0	283.913	0.0015444	FALSE	0.00308756	283.913	2.22276e-162	-1786.66	Mock	WCS417	Proximal Meristem	Up
AT1G50490	2.41767e-10	1.59323e-09	1.5708	0.119176	FALSE	0.0218378	1.5708	0.248068	-1252.76	Mock	WCS417	Proximal Meristem	Up
AT1G51010	0	0	283.913	0.000772201	FALSE	1.01222e+123	283.913	2.22276e-162	-862806	Mock	WCS417	Proximal Meristem	Up
AT1G51090	0	0	283.913	0.0010296	FALSE	0.00257221	283.913	2.22276e-162	-1190.18	Mock	WCS417	Proximal Meristem	Up
AT1G51650	0	0	2.00456	0.671557	FALSE	0.036235	2.00456	0.10907	-3992.75	Mock	WCS417	Proximal Meristem	Up
AT1G51760	2.13921e-08	1.26315e-07	1.07934	0.0571429	FALSE	0.000288848	1.07934	0.192727	-842.618	Mock	WCS417	Proximal Meristem	Up
AT1G51820	0	0	283.913	0.001287	FALSE	0.00359845	283.913	2.22276e-162	-62.4629	Mock	WCS417	Proximal Meristem	Up
AT1G51920	0	0	283.913	0.000772201	FALSE	0.00180026	283.913	2.22276e-162	-892.892	Mock	WCS417	Proximal Meristem	Up
AT1G52290	0	0	283.913	0.0015444	FALSE	0.00411618	283.913	2.22276e-162	-1783.8	Mock	WCS417	Proximal Meristem	Up
AT1G52300	0	0	1.39974	2.0677	FALSE	0.0707844	1.39974	0.0604798	-7141.76	Mock	WCS417	Proximal Meristem	Up
AT1G52315	0	0	283.913	0.0028314	FALSE	0.424967	283.913	2.22276e-162	-3245.13	Mock	WCS417	Proximal Meristem	Up
AT1G52340	1.5479e-06	7.93296e-06	1.5737	0.030888	FALSE	0.00043932	1.5737	0.327516	-519.225	Mock	WCS417	Proximal Meristem	Up
AT1G52400	0	0	283.913	0.0010296	FALSE	1.01222e+123	283.913	2.22276e-162	-862806	Mock	WCS417	Proximal Meristem	Up
AT1G52560	0	0	283.913	0.0504505	FALSE	0.155593	283.913	2.22276e-162	-2581.16	Mock	WCS417	Proximal Meristem	Up
AT1G52650	0	0	283.913	0.0010296	FALSE	0.00257221	283.913	2.22276e-162	-1190.18	Mock	WCS417	Proximal Meristem	Up
AT1G52720	7.21645e-14	5.48523e-13	1.21947	0.115573	FALSE	0.00328276	1.21947	0.162948	-1385.17	Mock	WCS417	Proximal Meristem	Up
AT1G52740	0	0	1.57286	0.605148	FALSE	0.0246084	1.57286	0.0908312	-3881.04	Mock	WCS417	Proximal Meristem	Up
AT1G52827	0	0	283.913	0.0030888	FALSE	0.0077751	283.913	2.22276e-162	-115.771	Mock	WCS417	Proximal Meristem	Up
AT1G52910	0.011098	0.0308611	1.14497	0.0113256	FALSE	6.71058e-05	1.14497	0.450848	-234.763	Mock	WCS417	Proximal Meristem	Up
AT1G52930	0	0	1.23737	0.151094	FALSE	0.00701425	1.23737	0.141165	-1643.07	Mock	WCS417	Proximal Meristem	Up
AT1G53000	5.06262e-14	3.87481e-13	1.37535	0.102445	FALSE	0.00216091	1.37535	0.182646	-1272.16	Mock	WCS417	Proximal Meristem	Up
AT1G53240	0	0	1.07113	0.186615	FALSE	0.00250205	1.07113	0.116284	-1945.76	Mock	WCS417	Proximal Meristem	Up
AT1G53480	0	0	283.913	0.0030888	FALSE	0.00874842	283.913	2.22276e-162	-3560.43	Mock	WCS417	Proximal Meristem	Up
AT1G53540	0	0	283.913	0.410296	FALSE	1.26214	283.913	2.22276e-162	-19094.6	Mock	WCS417	Proximal Meristem	Up
AT1G53620	0	0	283.913	0.0023166	FALSE	0.00514334	283.913	2.22276e-162	-120.877	Mock	WCS417	Proximal Meristem	Up
AT1G53840	0	0	1.14862	0.214929	FALSE	0.00863646	1.14862	0.117914	-2113.09	Mock	WCS417	Proximal Meristem	Up
AT1G53850	6.08221e-09	3.69767e-08	1.11708	0.0687259	FALSE	0.00134153	1.11708	0.19212	-953.274	Mock	WCS417	Proximal Meristem	Up
AT1G54050	0	0	3.92502	0.52973	FALSE	0.0677178	3.92502	0.376526	-3134.43	Mock	WCS417	Proximal Meristem	Up
AT1G54330	0	0	283.913	0.0043758	FALSE	0.0102881	283.913	2.22276e-162	-209.562	Mock	WCS417	Proximal Meristem	Up
AT1G54580	0	0	1.35424	1.01725	FALSE	0.0356509	1.35424	0.0731261	-5091.87	Mock	WCS417	Proximal Meristem	Up
AT1G54630	0	0	1.19441	0.448134	FALSE	0.0163692	1.19441	0.0885024	-3333.02	Mock	WCS417	Proximal Meristem	Up
AT1G54690	1.03035e-11	7.22385e-11	1.27944	0.307851	FALSE	0.0556483	1.27944	0.188092	-2348.28	Mock	WCS417	Proximal Meristem	Up
AT1G54950	0	0	283.913	0.0020592	FALSE	0.00514553	283.913	2.22276e-162	-2379.35	Mock	WCS417	Proximal Meristem	Up
AT1G55365	0	0	283.913	0.0028314	FALSE	0.0071995	283.913	2.22276e-162	-144.996	Mock	WCS417	Proximal Meristem	Up
AT1G55525	0	0	283.913	0.0020592	FALSE	0.00591309	283.913	2.22276e-162	-100.429	Mock	WCS417	Proximal Meristem	Up
AT1G55530	1.55431e-15	1.24179e-14	1.46705	0.127156	FALSE	0.00303224	1.46705	0.183913	-1488.93	Mock	WCS417	Proximal Meristem	Up
AT1G55805	0	0	1.95325	0.104762	FALSE	0.00281406	1.95325	0.209119	-1264.74	Mock	WCS417	Proximal Meristem	Up
AT1G55880	1.75401e-05	8.07845e-05	1.02439	0.0375804	FALSE	0.000197493	1.02439	0.238558	-610.535	Mock	WCS417	Proximal Meristem	Up
AT1G55990	0	0	283.913	0.0018018	FALSE	0.42368	283.913	2.22276e-162	-2041.92	Mock	WCS417	Proximal Meristem	Up
AT1G08087	0	0	283.913	0.001287	FALSE	0.423938	283.913	2.22276e-162	-1460.9	Mock	WCS417	Proximal Meristem	Up
AT1G56045	0	0	1.76605	0.87619	FALSE	0.0352659	1.76605	0.0867022	-4593.84	Mock	WCS417	Proximal Meristem	Up
AT1G56060	0	0	283.913	0.001287	FALSE	0.00308529	283.913	2.22276e-162	-64.1594	Mock	WCS417	Proximal Meristem	Up
AT1G56070	0	0	1.17131	0.688803	FALSE	0.0262612	1.17131	0.0768308	-4249.73	Mock	WCS417	Proximal Meristem	Up
AT1G56170	1.31021e-07	7.34533e-07	1.33544	0.0491634	FALSE	0.00185098	1.33544	0.253048	-737.761	Mock	WCS417	Proximal Meristem	Up
AT1G56200	0	0	1.07286	0.319176	FALSE	0.0072662	1.07286	0.093126	-2741.46	Mock	WCS417	Proximal Meristem	Up
AT1G56240	0	0	283.913	0.0018018	FALSE	0.00437413	283.913	2.22276e-162	-2083.33	Mock	WCS417	Proximal Meristem	Up
AT1G56250	0	0	283.913	0.0020592	FALSE	0.00539933	283.913	2.22276e-162	-99.1084	Mock	WCS417	Proximal Meristem	Up
AT1G56330	0	0	1.25171	0.169369	FALSE	0.00437489	1.25171	0.128748	-1810.43	Mock	WCS417	Proximal Meristem	Up
AT1G56600	0	0	283.913	0.003861	FALSE	0.424195	283.913	2.22276e-162	-4424.02	Mock	WCS417	Proximal Meristem	Up
AT1G57540	8.75104e-10	5.57576e-09	1.16976	0.0712999	FALSE	0.00136537	1.16976	0.190805	-988.433	Mock	WCS417	Proximal Meristem	Up
AT1G57660	0	0	1.98215	1.00772	FALSE	0.045054	1.98215	0.0899947	-4873.21	Mock	WCS417	Proximal Meristem	Up
AT1G57720	0	0	1.33146	0.537709	FALSE	0.0193016	1.33146	0.0845088	-3682.75	Mock	WCS417	Proximal Meristem	Up
AT1G57860	0	0	1.58501	0.435779	FALSE	0.0155653	1.58501	0.101961	-3167.39	Mock	WCS417	Proximal Meristem	Up
AT1G57980	0	0	283.913	0.0018018	FALSE	0.425225	283.913	2.22276e-162	-2067.71	Mock	WCS417	Proximal Meristem	Up
AT1G58235	2.55377e-09	1.58803e-08	1.01396	0.0697555	FALSE	1.72388e-16	1.01396	0.170185	-77637.7	Mock	WCS417	Proximal Meristem	Up
AT1G58380	0	0	1.48986	0.172458	FALSE	0.00354139	1.48986	0.13605	-1811.69	Mock	WCS417	Proximal Meristem	Up
AT1G59660	0	0	2.52445	0.164994	FALSE	0.0132865	2.52445	0.249476	-1625.77	Mock	WCS417	Proximal Meristem	Up
AT1G59730	0	0	283.913	0.001287	FALSE	0.00334418	283.913	2.22276e-162	-1487.07	Mock	WCS417	Proximal Meristem	Up
AT1G59860	0	0	3.05117	0.161647	FALSE	0.0213772	3.05117	0.341439	-1509.12	Mock	WCS417	Proximal Meristem	Up
AT1G60190	0	0	283.913	0.00566281	FALSE	0.0212282	283.913	2.22276e-162	-319.31	Mock	WCS417	Proximal Meristem	Up
AT1G60660	8.80944e-07	4.60032e-06	1.05853	0.047619	FALSE	0.000331299	1.05853	0.215301	-733.577	Mock	WCS417	Proximal Meristem	Up
AT1G60950	4.16064e-05	0.000183946	1.35426	0.0406692	FALSE	0.000713249	1.35426	0.330439	-640.742	Mock	WCS417	Proximal Meristem	Up
AT1G61080	0	0	283.913	0.001287	FALSE	0.42471	283.913	2.22276e-162	-1474.1	Mock	WCS417	Proximal Meristem	Up
AT1G61226	0	0	283.913	0.000772201	FALSE	0.00180026	283.913	2.22276e-162	-892.892	Mock	WCS417	Proximal Meristem	Up
AT1G61340	2.22045e-16	1.80425e-15	2.04861	0.0828829	FALSE	0.0040689	2.04861	0.248442	-1053.17	Mock	WCS417	Proximal Meristem	Up
AT1G61550	0	0	283.913	0.0036036	FALSE	0.42471	283.913	2.22276e-162	-4140.11	Mock	WCS417	Proximal Meristem	Up
AT1G61562	0	0	283.913	0.000772201	FALSE	2.04541e+117	283.913	2.22276e-162	-1.03179e+06	Mock	WCS417	Proximal Meristem	Up
AT1G61570	0	0	1.33515	0.198713	FALSE	0.00479111	1.33515	0.128124	-1993.17	Mock	WCS417	Proximal Meristem	Up
AT1G61620	5.75762e-13	4.22171e-12	1.0504	0.116088	FALSE	0.00114723	1.0504	0.145766	-1400.89	Mock	WCS417	Proximal Meristem	Up
AT1G61780	5.85057e-10	3.77013e-09	1.15278	0.0805663	FALSE	0.00080292	1.15278	0.186101	-1080.43	Mock	WCS417	Proximal Meristem	Up
AT1G61790	0	0	1.38023	0.175804	FALSE	0.00654926	1.38023	0.141173	-1838.76	Mock	WCS417	Proximal Meristem	Up
AT1G61860	1.54962e-07	8.63895e-07	1.03735	0.0633205	FALSE	0.00170133	1.03735	0.19772	-909.722	Mock	WCS417	Proximal Meristem	Up
AT1G62030	0	0	283.913	0.000772201	FALSE	0.00180026	283.913	2.22276e-162	-893.071	Mock	WCS417	Proximal Meristem	Up
AT1G62180	3.22757e-08	1.88509e-07	1.21899	0.0568855	FALSE	0.0019665	1.21899	0.220487	-826.761	Mock	WCS417	Proximal Meristem	Up
AT1G62500	1.50233e-11	1.04455e-10	1.57334	0.103732	FALSE	0.00695379	1.57334	0.233168	-1090.09	Mock	WCS417	Proximal Meristem	Up
AT1G62510	2.70927e-09	1.68124e-08	1.90484	0.0653797	FALSE	0.00497923	1.90484	0.320231	-741.662	Mock	WCS417	Proximal Meristem	Up
AT1G62515	0	0	283.913	0.0018018	FALSE	0.00488445	283.913	2.22276e-162	-85.2711	Mock	WCS417	Proximal Meristem	Up
AT1G62700	0	0	283.913	0.0018018	FALSE	0.00385935	283.913	2.22276e-162	-2084.32	Mock	WCS417	Proximal Meristem	Up
AT1G62740	4.19664e-14	3.21906e-13	1.01359	0.135393	FALSE	0.00299477	1.01359	0.134165	-1571.09	Mock	WCS417	Proximal Meristem	Up
AT1G62981	0	0	283.913	0.0018018	FALSE	0.00463073	283.913	2.22276e-162	-2081.57	Mock	WCS417	Proximal Meristem	Up
AT1G63295	0	0	283.913	0.00540541	FALSE	0.423166	283.913	2.22276e-162	-6183.32	Mock	WCS417	Proximal Meristem	Up
AT1G63310	0	0	283.913	0.001287	FALSE	0.00283001	283.913	2.22276e-162	-1488.59	Mock	WCS417	Proximal Meristem	Up
AT1G63370	0	0	283.913	0.0020592	FALSE	0.00566022	283.913	2.22276e-162	-2376.91	Mock	WCS417	Proximal Meristem	Up
AT1G63780	1.28786e-13	9.67325e-13	1.07921	0.109138	FALSE	0.00173136	1.07921	0.145694	-1344.01	Mock	WCS417	Proximal Meristem	Up
AT1G63860	0	0	283.913	0.002574	FALSE	0.0054003	283.913	2.22276e-162	-134.973	Mock	WCS417	Proximal Meristem	Up
AT1G63930	0	0	283.913	0.0018018	FALSE	0.424453	283.913	2.22276e-162	-2054.9	Mock	WCS417	Proximal Meristem	Up
AT1G64090	0	0	1.08154	0.262806	FALSE	0.00739516	1.08154	0.100911	-2431.87	Mock	WCS417	Proximal Meristem	Up
AT1G64100	0	0	283.913	0.00514801	FALSE	0.0448123	283.913	2.22276e-162	-375.161	Mock	WCS417	Proximal Meristem	Up
AT1G64185	0.000484317	0.00183798	1.55103	0.016731	FALSE	0.000114058	1.55103	0.444513	-320.675	Mock	WCS417	Proximal Meristem	Up
AT1G64190	0	0	1.57287	0.383784	FALSE	0.0163128	1.57287	0.104085	-2964.44	Mock	WCS417	Proximal Meristem	Up
AT1G64220	6.89427e-08	3.94744e-07	1.66902	0.0447876	FALSE	0.00179838	1.66902	0.309427	-681.875	Mock	WCS417	Proximal Meristem	Up
AT1G08677	0	0	283.913	0.0010296	FALSE	0.00205796	283.913	2.22276e-162	-1191.1	Mock	WCS417	Proximal Meristem	Up
AT1G64618	0	0	283.913	0.002574	FALSE	0.0139922	283.913	2.22276e-162	-133.95	Mock	WCS417	Proximal Meristem	Up
AT1G64670	0	0	283.913	0.0041184	FALSE	0.0136649	283.913	2.22276e-162	-204.809	Mock	WCS417	Proximal Meristem	Up
AT1G64720	0	0	1.41518	0.757272	FALSE	0.0338042	1.41518	0.0743405	-4396.89	Mock	WCS417	Proximal Meristem	Up
AT1G64740	0.00224021	0.00740472	1.1472	0.0164736	FALSE	7.79085e-05	1.1472	0.375345	-316.649	Mock	WCS417	Proximal Meristem	Up
AT1G64750	0	0	1.58132	0.335393	FALSE	0.0111286	1.58132	0.111293	-2746.85	Mock	WCS417	Proximal Meristem	Up
AT1G64770	0	0	283.913	0.0023166	FALSE	0.424453	283.913	2.22276e-162	-2651.15	Mock	WCS417	Proximal Meristem	Up
AT1G64970	0.000261018	0.00103323	2.07032	0.0198198	FALSE	0.00024059	2.07032	0.567026	-361.578	Mock	WCS417	Proximal Meristem	Up
AT1G65032	0.000193942	0.00078219	1.1735	0.024453	FALSE	0.000148284	1.1735	0.314882	-435.897	Mock	WCS417	Proximal Meristem	Up
AT1G65290	0	0	1.7563	0.499614	FALSE	0.0220643	1.7563	0.103489	-3411.07	Mock	WCS417	Proximal Meristem	Up
AT1G65720	5.77316e-15	4.5244e-14	1.14943	0.128443	FALSE	0.00269149	1.14943	0.147212	-1503.24	Mock	WCS417	Proximal Meristem	Up
AT1G65980	0	0	1.93542	1.23192	FALSE	0.0732496	1.93542	0.0876039	-5488.54	Mock	WCS417	Proximal Meristem	Up
AT1G66080	3.16733e-08	1.85145e-07	1.27286	0.0545689	FALSE	0.000907767	1.27286	0.230093	-807.517	Mock	WCS417	Proximal Meristem	Up
AT1G66090	0	0	283.913	0.002574	FALSE	0.42471	283.913	2.22276e-162	-2948.19	Mock	WCS417	Proximal Meristem	Up
AT1G66160	0	0	283.913	0.0043758	FALSE	0.0102842	283.913	2.22276e-162	-230.895	Mock	WCS417	Proximal Meristem	Up
AT1G66170	0	0	283.913	0.002574	FALSE	0.424968	283.913	2.22276e-162	-2963.13	Mock	WCS417	Proximal Meristem	Up
AT1G66180	0	0	1.24354	0.244273	FALSE	0.0146432	1.24354	0.11593	-2269.64	Mock	WCS417	Proximal Meristem	Up
AT1G66230	0	0	283.913	0.0015444	FALSE	2.04541e+117	283.913	2.22276e-162	-1.03179e+06	Mock	WCS417	Proximal Meristem	Up
AT1G66240	0	0	1.14035	0.38816	FALSE	0.014918	1.14035	0.0913259	-3076.06	Mock	WCS417	Proximal Meristem	Up
AT1G66270	4.65494e-12	3.30675e-11	1.30431	0.403604	FALSE	0.0497339	1.30431	0.1886	-2479.05	Mock	WCS417	Proximal Meristem	Up
AT1G66320	0	0	283.913	0.000772201	FALSE	0.00180026	283.913	2.22276e-162	-893.071	Mock	WCS417	Proximal Meristem	Up
AT1G66400	0.00113562	0.00399496	1.16894	0.0272844	FALSE	0.000922962	1.16894	0.359169	-462.387	Mock	WCS417	Proximal Meristem	Up
AT1G66410	0	0	1.00261	0.404633	FALSE	0.0131794	1.00261	0.0852671	-3174.49	Mock	WCS417	Proximal Meristem	Up
AT1G66510	1.0262e-11	7.19715e-11	1.1055	0.0972973	FALSE	0.00322818	1.1055	0.162507	-1242.02	Mock	WCS417	Proximal Meristem	Up
AT1G66580	0	0	1.86173	1.74569	FALSE	0.0759343	1.86173	0.0705374	-6410.98	Mock	WCS417	Proximal Meristem	Up
AT1G66620	0.00032263	0.00125998	1.51578	0.0208494	FALSE	0.000342047	1.51578	0.42147	-382.735	Mock	WCS417	Proximal Meristem	Up
AT1G66700	0	0	283.913	0.0036036	FALSE	0.00874994	283.913	2.22276e-162	-4166.65	Mock	WCS417	Proximal Meristem	Up
AT1G66725	0.00142913	0.00491608	1.4607	0.0164736	FALSE	0.000428724	1.4607	0.458087	-311.165	Mock	WCS417	Proximal Meristem	Up
AT1G66880	2.72422e-08	1.59734e-07	1.28418	0.048906	FALSE	0.000566166	1.28418	0.231038	-739.506	Mock	WCS417	Proximal Meristem	Up
AT1G67250	4.44089e-16	3.58074e-15	1.34221	0.112741	FALSE	0.00255061	1.34221	0.164813	-1356.16	Mock	WCS417	Proximal Meristem	Up
AT1G67350	0	0	1.55678	0.187645	FALSE	0.00507942	1.55678	0.147869	-1905.82	Mock	WCS417	Proximal Meristem	Up
AT1G67360	0	0	1.47653	0.292149	FALSE	0.0232782	1.47653	0.130676	-2568.41	Mock	WCS417	Proximal Meristem	Up
AT1G67370	0	0	283.913	0.0033462	FALSE	0.0082289	283.913	2.22276e-162	-174.612	Mock	WCS417	Proximal Meristem	Up
AT1G67430	0	0	1.78678	2.03166	FALSE	0.0832073	1.78678	0.069849	-6885.03	Mock	WCS417	Proximal Meristem	Up
AT1G67460	0	0	283.913	0.0036036	FALSE	0.00771323	283.913	2.22276e-162	-186.725	Mock	WCS417	Proximal Meristem	Up
AT1G67760	0	0	283.913	0.00540541	FALSE	0.0149108	283.913	2.22276e-162	-273.061	Mock	WCS417	Proximal Meristem	Up
AT1G67785	0	0	1.27238	0.161647	FALSE	0.00285038	1.27238	0.143479	-1737.23	Mock	WCS417	Proximal Meristem	Up
AT1G67830	0.00885917	0.0253451	1.43363	0.00952381	FALSE	7.7349e-05	1.43363	0.547722	-200.378	Mock	WCS417	Proximal Meristem	Up
AT1G68120	0.0123461	0.0338866	1.22712	0.0100386	FALSE	4.9883e-17	1.22712	0.490439	-11246.6	Mock	WCS417	Proximal Meristem	Up
AT1G68220	1.30472e-08	7.78966e-08	1.01894	0.0671815	FALSE	0.000246083	1.01894	0.17922	-949.317	Mock	WCS417	Proximal Meristem	Up
AT1G68230	0	0	283.913	0.0015444	FALSE	0.00385619	283.913	2.22276e-162	-77.2238	Mock	WCS417	Proximal Meristem	Up
AT1G68238	6.58362e-13	4.82231e-12	2.09202	0.0870013	FALSE	0.00375905	2.09202	0.29105	-1080.09	Mock	WCS417	Proximal Meristem	Up
AT1G68260	0.000277496	0.0010937	1.04933	0.0265122	FALSE	9.75249e-05	1.04933	0.288638	-467.078	Mock	WCS417	Proximal Meristem	Up
AT1G68390	0	0	283.913	0.0015444	FALSE	0.424967	283.913	2.22276e-162	-1770.98	Mock	WCS417	Proximal Meristem	Up
AT1G68585	0.000149348	0.000613793	1.0578	0.0301158	FALSE	4.18362e-05	1.0578	0.278944	-518.613	Mock	WCS417	Proximal Meristem	Up
AT1G68620	0.00653936	0.0193941	1.26539	0.011583	FALSE	3.42677e-05	1.26539	0.465315	-240.348	Mock	WCS417	Proximal Meristem	Up
AT1G68825	0	0	1.58111	0.185586	FALSE	0.0143648	1.58111	0.170851	-1781.44	Mock	WCS417	Proximal Meristem	Up
AT1G09033	0	0	283.913	0.000772201	FALSE	0.00180026	283.913	2.22276e-162	-893.071	Mock	WCS417	Proximal Meristem	Up
AT1G69050	2.8283e-05	0.000127489	1.18699	0.0319176	FALSE	0.000182175	1.18699	0.283503	-533.977	Mock	WCS417	Proximal Meristem	Up
AT1G69410	0	0	1.45284	0.242986	FALSE	0.0118112	1.45284	0.124294	-2273.6	Mock	WCS417	Proximal Meristem	Up
AT1G69430	0	0	283.913	0.0020592	FALSE	0.424195	283.913	2.22276e-162	-2353.97	Mock	WCS417	Proximal Meristem	Up
AT1G69510	0	0	1.00071	0.449421	FALSE	0.0155607	1.00071	0.0823867	-3364.09	Mock	WCS417	Proximal Meristem	Up
AT1G69570	0	0	283.913	0.0018018	FALSE	0.00463073	283.913	2.22276e-162	-2081.57	Mock	WCS417	Proximal Meristem	Up
AT1G69572	0	0	283.913	0.0015444	FALSE	0.00664356	283.913	2.22276e-162	-81.2427	Mock	WCS417	Proximal Meristem	Up
AT1G69620	0	0	1.60453	1.9583	FALSE	0.0754011	1.60453	0.0682502	-6789.76	Mock	WCS417	Proximal Meristem	Up
AT1G09083	0	0	283.913	0.0028314	FALSE	0.423938	283.913	2.22276e-162	-3247.61	Mock	WCS417	Proximal Meristem	Up
AT1G69680	0	0	1.79977	0.108108	FALSE	0.00865026	1.79977	0.203668	-1287.59	Mock	WCS417	Proximal Meristem	Up
AT1G69690	0	0	283.913	0.0010296	FALSE	0.00257221	283.913	2.22276e-162	-1190.18	Mock	WCS417	Proximal Meristem	Up
AT1G69700	0	0	1.12587	0.154183	FALSE	0.00146966	1.12587	0.131178	-1703.75	Mock	WCS417	Proximal Meristem	Up
AT1G69840	6.51258e-07	3.44032e-06	1.50786	0.0427284	FALSE	0.00425679	1.50786	0.303065	-656.836	Mock	WCS417	Proximal Meristem	Up
AT1G69880	0	0	283.913	0.001287	FALSE	0.00334418	283.913	2.22276e-162	-1487.07	Mock	WCS417	Proximal Meristem	Up
AT1G69930	0	0	283.913	0.002574	FALSE	0.00642925	283.913	2.22276e-162	-133.636	Mock	WCS417	Proximal Meristem	Up
AT1G70090	3.20204e-05	0.000143197	1.13596	0.036036	FALSE	0.000458385	1.13596	0.27316	-585.772	Mock	WCS417	Proximal Meristem	Up
AT1G70190	1.6338e-12	1.17859e-11	1.10545	0.119434	FALSE	0.00269643	1.10545	0.156521	-1432.76	Mock	WCS417	Proximal Meristem	Up
AT1G70310	0	0	1.03589	0.250193	FALSE	0.00656367	1.03589	0.103445	-2352.85	Mock	WCS417	Proximal Meristem	Up
AT1G09167	0	0	283.913	0.0010296	FALSE	0.00257221	283.913	2.22276e-162	-1190.18	Mock	WCS417	Proximal Meristem	Up
AT1G70350	1.20987e-10	8.06686e-10	1.38666	0.0756757	FALSE	0.00105382	1.38666	0.215385	-1025.95	Mock	WCS417	Proximal Meristem	Up
AT1G70490	0	0	1.44584	0.205148	FALSE	0.00591614	1.44584	0.126818	-2025.46	Mock	WCS417	Proximal Meristem	Up
AT1G70510	0.00451259	0.0139194	1.11032	0.018018	FALSE	0.00067972	1.11032	0.390969	-327.192	Mock	WCS417	Proximal Meristem	Up
AT1G70600	0	0	1.92472	2.15315	FALSE	0.0930099	1.92472	0.0763324	-6822.79	Mock	WCS417	Proximal Meristem	Up
AT1G70645	0	0	283.913	0.0015444	FALSE	0.00334455	283.913	2.22276e-162	-1786.54	Mock	WCS417	Proximal Meristem	Up
AT1G09193	0	0	283.913	0.0023166	FALSE	0.004889	283.913	2.22276e-162	-2679.75	Mock	WCS417	Proximal Meristem	Up
AT1G70780	0	0	1.04013	0.552896	FALSE	0.105738	1.04013	0.107481	-3963.24	Mock	WCS417	Proximal Meristem	Up
AT1G70830	0	0	283.913	0.000772201	FALSE	0.00180026	283.913	2.22276e-162	-892.892	Mock	WCS417	Proximal Meristem	Up
AT1G71380	0	0	283.913	0.000772201	FALSE	0.00180026	283.913	2.22276e-162	-893.071	Mock	WCS417	Proximal Meristem	Up
AT1G71430	4.891e-07	2.61469e-06	1.20761	0.0455598	FALSE	0.000189098	1.20761	0.240056	-709.743	Mock	WCS417	Proximal Meristem	Up
AT1G71470	0	0	283.913	0.0043758	FALSE	0.0346678	283.913	2.22276e-162	-163.518	Mock	WCS417	Proximal Meristem	Up
AT1G09253	0	0	283.913	0.00540541	FALSE	0.423681	283.913	2.22276e-162	-6182.15	Mock	WCS417	Proximal Meristem	Up
AT1G71490	0	0	283.913	0.0033462	FALSE	0.00797724	283.913	2.22276e-162	-3868.4	Mock	WCS417	Proximal Meristem	Up
AT1G71730	0	0	1.4974	0.185328	FALSE	0.00722115	1.4974	0.146095	-1875.96	Mock	WCS417	Proximal Meristem	Up
AT1G71750	0	0	283.913	0.00926641	FALSE	0.115115	283.913	2.22276e-162	-707.021	Mock	WCS417	Proximal Meristem	Up
AT1G72020	0	0	1.78764	0.179923	FALSE	0.00929093	1.78764	0.156446	-1820.21	Mock	WCS417	Proximal Meristem	Up
AT1G72350	0	0	283.913	0.001287	FALSE	0.00530777	283.913	2.22276e-162	-71.4319	Mock	WCS417	Proximal Meristem	Up
AT1G72360	0	0	1.50442	0.246589	FALSE	0.0105053	1.50442	0.125563	-2239.24	Mock	WCS417	Proximal Meristem	Up
AT1G72370	0	0	1.37341	1.574	FALSE	0.0587572	1.37341	0.064391	-6313.24	Mock	WCS417	Proximal Meristem	Up
AT1G72416	0	0	2.19471	0.222136	FALSE	0.0154891	2.19471	0.2228	-2094.21	Mock	WCS417	Proximal Meristem	Up
AT1G72520	0	0	283.913	0.003861	FALSE	0.00951662	283.913	2.22276e-162	-191.808	Mock	WCS417	Proximal Meristem	Up
AT1G72660	0.000867542	0.00312643	1.78767	0.0293436	FALSE	0.00186154	1.78767	0.53679	-498.201	Mock	WCS417	Proximal Meristem	Up
AT1G72720	0	0	283.913	0.001287	FALSE	0.423938	283.913	2.22276e-162	-1460.9	Mock	WCS417	Proximal Meristem	Up
AT1G72750	0	0	1.19293	0.211583	FALSE	0.00478429	1.19293	0.115018	-2108.77	Mock	WCS417	Proximal Meristem	Up
AT1G72760	0	0	283.913	0.0020592	FALSE	0.0043742	283.913	2.22276e-162	-2381.97	Mock	WCS417	Proximal Meristem	Up
AT1G72800	0	0	283.913	0.0028314	FALSE	0.424453	283.913	2.22276e-162	-3246.5	Mock	WCS417	Proximal Meristem	Up
AT1G72940	0.00830261	0.0239325	1.60312	0.00978121	FALSE	4.90889e-05	1.60312	0.607355	-206.783	Mock	WCS417	Proximal Meristem	Up
AT1G73010	4.90207e-05	0.000214094	2.34514	0.0324324	FALSE	0.00460397	2.34514	0.577585	-396.654	Mock	WCS417	Proximal Meristem	Up
AT1G73040	0	0	283.913	0.0015444	FALSE	0.424195	283.913	2.22276e-162	-1758.01	Mock	WCS417	Proximal Meristem	Up
AT1G73140	0	0	283.913	0.000772201	FALSE	0.00180026	283.913	2.22276e-162	-892.892	Mock	WCS417	Proximal Meristem	Up
AT1G73230	0	0	1.71286	0.768855	FALSE	0.0346214	1.71286	0.0892564	-4310.89	Mock	WCS417	Proximal Meristem	Up
AT1G73250	0.00013057	0.000540968	2.19927	0.0195624	FALSE	0.000163036	2.19927	0.574915	-358.392	Mock	WCS417	Proximal Meristem	Up
AT1G73500	1.17972e-07	6.6297e-07	1.20386	0.048906	FALSE	0.000748503	1.20386	0.22729	-739.556	Mock	WCS417	Proximal Meristem	Up
AT1G73630	0	0	283.913	0.0010296	FALSE	0.424453	283.913	2.22276e-162	-1176.81	Mock	WCS417	Proximal Meristem	Up
AT1G73910	0.00853164	0.0245118	1.02439	0.014157	FALSE	4.59409e-05	1.02439	0.389462	-284.127	Mock	WCS417	Proximal Meristem	Up
AT1G73940	0	0	1.701	0.270785	FALSE	0.0105085	1.701	0.130511	-2359.51	Mock	WCS417	Proximal Meristem	Up
AT1G73965	0	0	283.913	0.001287	FALSE	0.42471	283.913	2.22276e-162	-1473.74	Mock	WCS417	Proximal Meristem	Up
AT1G74000	0	0	283.913	0.0010296	FALSE	0.424453	283.913	2.22276e-162	-1176.98	Mock	WCS417	Proximal Meristem	Up
AT1G74035	0	0	283.913	0.000772201	FALSE	0.00180026	283.913	2.22276e-162	-892.892	Mock	WCS417	Proximal Meristem	Up
AT1G74050	0	0	1.47851	0.733848	FALSE	0.0293804	1.47851	0.0821326	-4308.69	Mock	WCS417	Proximal Meristem	Up
AT1G74060	0	0	1.40665	0.512227	FALSE	0.018569	1.40665	0.0913444	-3537.47	Mock	WCS417	Proximal Meristem	Up
AT1G74055	0	0	283.913	0.0030888	FALSE	0.00823022	283.913	2.22276e-162	-154.529	Mock	WCS417	Proximal Meristem	Up
AT1G74230	0	0	1.36183	0.107593	FALSE	0.00148432	1.36183	0.161823	-1320.87	Mock	WCS417	Proximal Meristem	Up
AT1G74270	0	0	1.71136	0.472844	FALSE	0.0186164	1.71136	0.103429	-3314.06	Mock	WCS417	Proximal Meristem	Up
AT1G74290	0	0	283.913	0.0015444	FALSE	0.423423	283.913	2.22276e-162	-1744.81	Mock	WCS417	Proximal Meristem	Up
AT1G74310	0	0	2.27432	0.36139	FALSE	0.0331708	2.27432	0.191168	-2794.85	Mock	WCS417	Proximal Meristem	Up
AT1G74420	0	0	283.913	0.003861	FALSE	0.008742	283.913	2.22276e-162	-204.126	Mock	WCS417	Proximal Meristem	Up
AT1G74450	0.000745209	0.00272827	1.40924	0.016731	FALSE	0.000186454	1.40924	0.417876	-317.018	Mock	WCS417	Proximal Meristem	Up
AT1G74480	0	0	283.913	0.0023166	FALSE	0.424453	283.913	2.22276e-162	-2651.15	Mock	WCS417	Proximal Meristem	Up
AT1G74490	1.80308e-05	8.29718e-05	1.0828	0.0391248	FALSE	0.000765576	1.0828	0.252521	-619.26	Mock	WCS417	Proximal Meristem	Up
AT1G74500	0	0	1.18586	0.388674	FALSE	0.0211772	1.18586	0.118708	-2833.01	Mock	WCS417	Proximal Meristem	Up
AT1G74650	0	0	283.913	0.0046332	FALSE	0.424452	283.913	2.22276e-162	-5282.18	Mock	WCS417	Proximal Meristem	Up
AT1G74830	0	0	283.913	0.0020592	FALSE	0.424968	283.913	2.22276e-162	-2367.24	Mock	WCS417	Proximal Meristem	Up
AT1G74940	0	0	1.14443	0.251223	FALSE	0.00517694	1.14443	0.105919	-2345.76	Mock	WCS417	Proximal Meristem	Up
AT1G74950	1.38606e-07	7.74895e-07	1.30923	0.0777349	FALSE	0.0101073	1.30923	0.248567	-924.671	Mock	WCS417	Proximal Meristem	Up
AT1G74970	6.31493e-06	3.0436e-05	2.39518	0.0422136	FALSE	0.00069305	2.39518	0.530428	-650.485	Mock	WCS417	Proximal Meristem	Up
AT1G75330	0	0	1.13509	0.171943	FALSE	0.00365633	1.13509	0.126113	-1841.76	Mock	WCS417	Proximal Meristem	Up
AT1G75430	0	0	283.913	0.0028314	FALSE	0.00617146	283.913	2.22276e-162	-148.972	Mock	WCS417	Proximal Meristem	Up
AT1G09553	0	0	283.913	0.0010296	FALSE	0.00205796	283.913	2.22276e-162	-1191.1	Mock	WCS417	Proximal Meristem	Up
AT1G75460	0	0	283.913	0.0010296	FALSE	0.00257221	283.913	2.22276e-162	-1190.18	Mock	WCS417	Proximal Meristem	Up
AT1G75550	0	0	283.913	0.00617761	FALSE	0.0133639	283.913	2.22276e-162	-330.596	Mock	WCS417	Proximal Meristem	Up
AT1G75630	0	0	1.80055	0.225483	FALSE	0.0185614	1.80055	0.153237	-2093.36	Mock	WCS417	Proximal Meristem	Up
AT1G75785	0	0	283.913	0.000772201	FALSE	0.00180026	283.913	2.22276e-162	-893.071	Mock	WCS417	Proximal Meristem	Up
AT1G75950	0	0	1.90837	0.460746	FALSE	0.0236356	1.90837	0.11219	-3250.06	Mock	WCS417	Proximal Meristem	Up
AT1G76200	0	0	1.5443	0.284427	FALSE	0.0127573	1.5443	0.119026	-2482.49	Mock	WCS417	Proximal Meristem	Up
AT1G76230	0	0	283.913	0.002574	FALSE	0.0072043	283.913	2.22276e-162	-2968.26	Mock	WCS417	Proximal Meristem	Up
AT1G76300	2.3026e-13	1.7172e-12	1.0789	0.119434	FALSE	0.00237439	1.0789	0.147192	-1409.59	Mock	WCS417	Proximal Meristem	Up
AT1G09617	0	0	283.913	0.0010296	FALSE	0.00231317	283.913	2.22276e-162	-49.9642	Mock	WCS417	Proximal Meristem	Up
AT1G09627	0	0	283.913	0.001287	FALSE	0.00334418	283.913	2.22276e-162	-1487.07	Mock	WCS417	Proximal Meristem	Up
AT1G76440	0.0002622	0.00103741	1.45928	0.0293436	FALSE	0.00032587	1.45928	0.399798	-496.435	Mock	WCS417	Proximal Meristem	Up
AT1G76480	0	0	283.913	0.0015444	FALSE	0.424195	283.913	2.22276e-162	-1758.01	Mock	WCS417	Proximal Meristem	Up
AT1G76640	0	0	283.913	0.043758	FALSE	0.12935	283.913	2.22276e-162	-2102.49	Mock	WCS417	Proximal Meristem	Up
AT1G76650	0	0	4.272	0.442214	FALSE	0.0331195	4.272	0.309379	-2887.19	Mock	WCS417	Proximal Meristem	Up
AT1G09663	0	0	283.913	0.000772201	FALSE	0.00180026	283.913	2.22276e-162	-893.071	Mock	WCS417	Proximal Meristem	Up
AT1G76860	0	0	1.52488	0.12973	FALSE	0.00359976	1.52488	0.169733	-1484.32	Mock	WCS417	Proximal Meristem	Up
AT1G77110	0	0	283.913	0.0018018	FALSE	0.00284976	283.913	2.22276e-162	-55.5357	Mock	WCS417	Proximal Meristem	Up
AT1G77120	0	0	3.52931	2.97529	FALSE	0.12768	3.52931	0.105499	-7251.05	Mock	WCS417	Proximal Meristem	Up
AT1G77138	0	0	283.913	0.00540541	FALSE	0.051756	283.913	2.22276e-162	-399.665	Mock	WCS417	Proximal Meristem	Up
AT1G77150	0	0	283.913	0.001287	FALSE	0.279818	283.913	2.22276e-162	-1107.25	Mock	WCS417	Proximal Meristem	Up
AT1G77390	0	0	283.913	0.0023166	FALSE	0.00540387	283.913	2.22276e-162	-2679.21	Mock	WCS417	Proximal Meristem	Up
AT1G77450	9.22927e-05	0.000389544	1.2237	0.0249678	FALSE	0.000129184	1.2237	0.312967	-443.851	Mock	WCS417	Proximal Meristem	Up
AT1G77670	1.3609e-05	6.33194e-05	1.1371	0.0326898	FALSE	0.000141544	1.1371	0.261398	-549.837	Mock	WCS417	Proximal Meristem	Up
AT1G77710	0	0	1.67374	0.26332	FALSE	0.0120201	1.67374	0.129649	-2331.98	Mock	WCS417	Proximal Meristem	Up
AT1G09753	0	0	283.913	0.0028314	FALSE	0.0188244	283.913	2.22276e-162	-190.024	Mock	WCS417	Proximal Meristem	Up
AT1G77750	0	0	1.76408	0.120721	FALSE	0.00553477	1.76408	0.197585	-1381.23	Mock	WCS417	Proximal Meristem	Up
AT1G77760	0	0	1.91978	1.30039	FALSE	0.072968	1.91978	0.0725745	-5642.21	Mock	WCS417	Proximal Meristem	Up
AT1G77940	0	0	2.0888	1.69858	FALSE	0.0714881	2.0888	0.0841671	-6098.71	Mock	WCS417	Proximal Meristem	Up
AT1G78030	0	0	283.913	0.0028314	FALSE	0.00591856	283.913	2.22276e-162	-3275.42	Mock	WCS417	Proximal Meristem	Up
AT1G78040	0	0	1.26327	0.708366	FALSE	0.0425108	1.26327	0.0806186	-4290.95	Mock	WCS417	Proximal Meristem	Up
AT1G78150	0	0	1.19502	0.281853	FALSE	0.0113602	1.19502	0.107786	-2535.57	Mock	WCS417	Proximal Meristem	Up
AT1G78190	0.00144638	0.00497135	1.20273	0.0185328	FALSE	0.000120678	1.20273	0.377596	-349.413	Mock	WCS417	Proximal Meristem	Up
AT1G78380	0	0	1.39861	0.441441	FALSE	0.0493247	1.39861	0.109749	-3245.04	Mock	WCS417	Proximal Meristem	Up
AT1G78630	1.98087e-09	1.24062e-08	1.06687	0.0733591	FALSE	0.000962573	1.06687	0.17783	-1008.65	Mock	WCS417	Proximal Meristem	Up
AT1G78730	0.00318011	0.0101744	1.09821	0.0169884	FALSE	0.000136747	1.09821	0.372304	-324.672	Mock	WCS417	Proximal Meristem	Up
AT1G78850	4.44089e-16	3.58074e-15	1.21509	0.240669	FALSE	0.0357489	1.21509	0.149555	-2171.63	Mock	WCS417	Proximal Meristem	Up
AT1G78895	2.37604e-06	1.19578e-05	1.06193	0.0435006	FALSE	0.000182945	1.06193	0.225056	-683.542	Mock	WCS417	Proximal Meristem	Up
AT1G78995	0	0	283.913	0.001287	FALSE	0.42471	283.913	2.22276e-162	-1473.74	Mock	WCS417	Proximal Meristem	Up
AT1G79010	0	0	1.21755	0.137709	FALSE	0.0025702	1.21755	0.144578	-1567.54	Mock	WCS417	Proximal Meristem	Up
AT1G79075	0	0	1.72804	0.631918	FALSE	0.0369584	1.72804	0.100272	-3815.03	Mock	WCS417	Proximal Meristem	Up
AT1G79103	0	0	283.913	0.0023166	FALSE	0.00668503	283.913	2.22276e-162	-114.25	Mock	WCS417	Proximal Meristem	Up
AT1G79210	1.10367e-11	7.71724e-11	1.08926	0.0885457	FALSE	0.000718322	1.08926	0.160367	-1160.35	Mock	WCS417	Proximal Meristem	Up
AT1G79260	4.61335e-11	3.13379e-10	1.15794	0.0767053	FALSE	0.000928602	1.15794	0.175901	-1042.03	Mock	WCS417	Proximal Meristem	Up
AT1G79390	0	0	1.3511	0.110682	FALSE	0.00326306	1.3511	0.161321	-1340.39	Mock	WCS417	Proximal Meristem	Up
AT1G79490	0.00123957	0.00431862	1.22387	0.0182754	FALSE	8.59436e-05	1.22387	0.378952	-345.565	Mock	WCS417	Proximal Meristem	Up
AT1G79550	0	0	1.18224	0.35547	FALSE	0.0121649	1.18224	0.0955389	-2923.03	Mock	WCS417	Proximal Meristem	Up
AT1G79850	0.00105241	0.00372476	1.00113	0.0316602	FALSE	0.000417204	1.00113	0.305584	-533.348	Mock	WCS417	Proximal Meristem	Up
AT1G79860	0	0	283.913	0.002574	FALSE	0.424452	283.913	2.22276e-162	-2932.14	Mock	WCS417	Proximal Meristem	Up
AT1G79900	0	0	283.913	0.00643501	FALSE	0.42368	283.913	2.22276e-162	-7340.2	Mock	WCS417	Proximal Meristem	Up
AT1G80230	2.22045e-16	1.80425e-15	1.47069	0.0988417	FALSE	0.00171075	1.47069	0.178816	-1233.53	Mock	WCS417	Proximal Meristem	Up
AT1G80240	0	0	2.24399	0.169884	FALSE	0.0153218	2.24399	0.203336	-1673.44	Mock	WCS417	Proximal Meristem	Up
AT1G80670	0	0	1.88677	0.118147	FALSE	0.00840065	1.88677	0.209372	-1361.14	Mock	WCS417	Proximal Meristem	Up
AT1G80840	1.67579e-11	1.16246e-10	2.53753	0.0625483	FALSE	0.00723103	2.53753	0.376946	-807.664	Mock	WCS417	Proximal Meristem	Up
AT1G80860	1.57028e-10	1.04201e-09	1.65274	0.0540541	FALSE	0.00147539	1.65274	0.258306	-788.794	Mock	WCS417	Proximal Meristem	Up
AT1G80920	0	0	1.09648	0.783784	FALSE	0.0495126	1.09648	0.0782595	-4440.36	Mock	WCS417	Proximal Meristem	Up
AT2G01010	2.90584e-09	1.7979e-08	1.27047	0.0725869	FALSE	0.00316827	1.27047	0.213998	-950.868	Mock	WCS417	Proximal Meristem	Up
AT2G01021	0	0	1.16579	0.455084	FALSE	0.0319055	1.16579	0.0931652	-3279.57	Mock	WCS417	Proximal Meristem	Up
AT2G01090	6.30394e-10	4.0548e-09	1.16363	0.0733591	FALSE	0.000658077	1.16363	0.188209	-1012.5	Mock	WCS417	Proximal Meristem	Up
AT2G01140	0	0	1.34686	0.313771	FALSE	0.0153789	1.34686	0.108425	-2671.74	Mock	WCS417	Proximal Meristem	Up
AT2G01200	0.0123132	0.0338142	1.54042	0.00926641	FALSE	7.17587e-05	1.54042	0.615419	-197.597	Mock	WCS417	Proximal Meristem	Up
AT2G01250	0	0	1.61543	1.96448	FALSE	0.078005	1.61543	0.06427	-6833.65	Mock	WCS417	Proximal Meristem	Up
AT2G01280	0	0	283.913	0.0010296	FALSE	0.00257221	283.913	2.22276e-162	-1189.83	Mock	WCS417	Proximal Meristem	Up
AT2G01300	0	0	283.913	0.0018018	FALSE	0.00857531	283.913	2.22276e-162	-110.399	Mock	WCS417	Proximal Meristem	Up
AT2G01422	0	0	283.913	0.0177606	FALSE	4.24874	283.913	2.22276e-162	-16628.1	Mock	WCS417	Proximal Meristem	Up
AT2G01580	0	0	283.913	0.0023166	FALSE	0.0124085	283.913	2.22276e-162	-121.553	Mock	WCS417	Proximal Meristem	Up
AT2G01590	0	0	283.913	0.00592021	FALSE	0.0544418	283.913	2.22276e-162	-389.423	Mock	WCS417	Proximal Meristem	Up
AT2G01610	0	0	283.913	0.0030888	FALSE	0.00823365	283.913	2.22276e-162	-3565.24	Mock	WCS417	Proximal Meristem	Up
AT2G02010	0	0	283.913	0.0018018	FALSE	0.00385709	283.913	2.22276e-162	-92.6715	Mock	WCS417	Proximal Meristem	Up
AT2G02050	2.22045e-16	1.80425e-15	1.80635	0.0949807	FALSE	0.00300355	1.80635	0.219236	-1188.84	Mock	WCS417	Proximal Meristem	Up
AT2G02450	0	0	283.913	0.0043758	FALSE	0.0353966	283.913	2.22276e-162	-327.336	Mock	WCS417	Proximal Meristem	Up
AT2G02510	0	0	1.59672	0.0985843	FALSE	0.00288638	1.59672	0.1911	-1220.53	Mock	WCS417	Proximal Meristem	Up
AT2G02700	0.00474905	0.0145584	1.61372	0.0164736	FALSE	0.000585914	1.61372	0.571515	-307.492	Mock	WCS417	Proximal Meristem	Up
AT2G02740	0.000101155	0.000424727	1.15835	0.028314	FALSE	0.000328109	1.15835	0.297944	-490.549	Mock	WCS417	Proximal Meristem	Up
AT2G03020	0	0	283.913	0.001287	FALSE	0.42471	283.913	2.22276e-162	-1474.1	Mock	WCS417	Proximal Meristem	Up
AT2G03350	1.09064e-07	6.15057e-07	1.09356	0.0527671	FALSE	0.000240792	1.09356	0.205907	-792.262	Mock	WCS417	Proximal Meristem	Up
AT2G03370	0	0	283.913	0.0010296	FALSE	0.00205796	283.913	2.22276e-162	-1191.1	Mock	WCS417	Proximal Meristem	Up
AT2G03680	4.44089e-16	3.58074e-15	1.01093	0.176062	FALSE	0.0045642	1.01093	0.124323	-1869.23	Mock	WCS417	Proximal Meristem	Up
AT2G03710	0	0	283.913	0.000772201	FALSE	0.00180026	283.913	2.22276e-162	-893.071	Mock	WCS417	Proximal Meristem	Up
AT2G03770	0	0	283.913	0.0036036	FALSE	0.00797083	283.913	2.22276e-162	-190.871	Mock	WCS417	Proximal Meristem	Up
AT2G03821	0	0	283.913	0.0010296	FALSE	0.00256991	283.913	2.22276e-162	-49.7074	Mock	WCS417	Proximal Meristem	Up
AT2G04040	0	0	283.913	0.0010296	FALSE	0.00257221	283.913	2.22276e-162	-1190.18	Mock	WCS417	Proximal Meristem	Up
AT2G04390	0	0	1.90119	0.328443	FALSE	0.0148197	1.90119	0.132954	-2633.82	Mock	WCS417	Proximal Meristem	Up
AT2G04520	0	0	1.17228	0.18121	FALSE	0.00421932	1.17228	0.121145	-1900.83	Mock	WCS417	Proximal Meristem	Up
AT2G04630	0	0	1.10469	0.146461	FALSE	0.00241239	1.10469	0.129001	-1646.67	Mock	WCS417	Proximal Meristem	Up
AT2G05100	0	0	283.913	0.0010296	FALSE	0.424453	283.913	2.22276e-162	-1176.81	Mock	WCS417	Proximal Meristem	Up
AT2G05220	0	0	2.15358	1.06924	FALSE	0.0471848	2.15358	0.0939486	-4900.25	Mock	WCS417	Proximal Meristem	Up
AT2G05095	0	0	283.913	0.000772201	FALSE	2.04541e+117	283.913	2.22276e-162	-1.03179e+06	Mock	WCS417	Proximal Meristem	Up
AT2G07749	0	0	283.913	0.0020592	FALSE	0.00566022	283.913	2.22276e-162	-2376.91	Mock	WCS417	Proximal Meristem	Up
AT2G05155	0	0	283.913	0.0010296	FALSE	2.04541e+117	283.913	2.22276e-162	-1.03179e+06	Mock	WCS417	Proximal Meristem	Up
AT2G07674	0	0	283.913	0.003861	FALSE	0.00977388	283.913	2.22276e-162	-197.559	Mock	WCS417	Proximal Meristem	Up
AT2G05205	0	0	283.913	0.0015444	FALSE	0.00612976	283.913	2.22276e-162	-82.1618	Mock	WCS417	Proximal Meristem	Up
AT2G07667	0	0	283.913	0.0020592	FALSE	0.00463176	283.913	2.22276e-162	-2381.88	Mock	WCS417	Proximal Meristem	Up
AT2G07652	0	0	283.913	0.0018018	FALSE	0.00488819	283.913	2.22276e-162	-2080.4	Mock	WCS417	Proximal Meristem	Up
AT2G09990	0	0	2.06575	0.432947	FALSE	0.0244565	2.06575	0.124768	-3090.48	Mock	WCS417	Proximal Meristem	Up
AT2G05505	0	0	283.913	0.0018018	FALSE	0.42368	283.913	2.22276e-162	-2041.92	Mock	WCS417	Proximal Meristem	Up
AT2G10450	0	0	283.913	0.0010296	FALSE	0.204049	283.913	2.22276e-162	-809.253	Mock	WCS417	Proximal Meristem	Up
AT2G10920	0	0	283.913	0.000772201	FALSE	2.04541e+117	283.913	2.22276e-162	-1.03179e+06	Mock	WCS417	Proximal Meristem	Up
AT2G05665	0	0	283.913	0.000772201	FALSE	0.00180026	283.913	2.22276e-162	-892.892	Mock	WCS417	Proximal Meristem	Up
AT2G14210	0.000100621	0.000422653	2.36576	0.0195624	FALSE	0.000807449	2.36576	0.608307	-344.266	Mock	WCS417	Proximal Meristem	Up
AT2G14247	0	0	2.71079	0.489833	FALSE	0.0380013	2.71079	0.178699	-3203.54	Mock	WCS417	Proximal Meristem	Up
AT2G14825	1.94873e-05	8.9458e-05	1.37286	0.0272844	FALSE	0.000114162	1.37286	0.32146	-475.5	Mock	WCS417	Proximal Meristem	Up
AT2G14878	0	0	2.20979	0.391763	FALSE	0.0294633	2.20979	0.13697	-2871.08	Mock	WCS417	Proximal Meristem	Up
AT2G14880	7.07781e-09	4.28678e-08	1.62777	0.0517375	FALSE	0.00180436	1.62777	0.28118	-754.237	Mock	WCS417	Proximal Meristem	Up
AT2G14900	1.81435e-08	1.07679e-07	1.21237	0.101158	FALSE	0.00903166	1.21237	0.215385	-1142.42	Mock	WCS417	Proximal Meristem	Up
AT2G15000	0	0	1.51351	0.185586	FALSE	0.0060227	1.51351	0.145502	-1891.85	Mock	WCS417	Proximal Meristem	Up
AT2G15080	0	0	283.913	0.001287	FALSE	0.00283001	283.913	2.22276e-162	-1488.77	Mock	WCS417	Proximal Meristem	Up
AT2G15128	0	0	283.913	0.001287	FALSE	0.42471	283.913	2.22276e-162	-1474.1	Mock	WCS417	Proximal Meristem	Up
AT2G15130	0	0	283.913	0.001287	FALSE	0.42471	283.913	2.22276e-162	-1474.1	Mock	WCS417	Proximal Meristem	Up
AT2G15620	0	0	2.10359	0.708366	FALSE	0.0534469	2.10359	0.102527	-4055.19	Mock	WCS417	Proximal Meristem	Up
AT2G15690	8.70491e-05	0.000368749	1.05167	0.033462	FALSE	0.000314257	1.05167	0.268001	-560.567	Mock	WCS417	Proximal Meristem	Up
AT2G15970	0	0	1.37755	0.162934	FALSE	0.00718991	1.37755	0.138437	-1747.69	Mock	WCS417	Proximal Meristem	Up
AT2G16060	0	0	2.67585	1.4242	FALSE	0.0789319	2.67585	0.0938694	-5584.21	Mock	WCS417	Proximal Meristem	Up
AT2G16575	0	0	283.913	0.0018018	FALSE	0.00411447	283.913	2.22276e-162	-92.4378	Mock	WCS417	Proximal Meristem	Up
AT2G16586	0	0	1.16351	4.66461	FALSE	0.171166	1.16351	0.0627718	-9758.75	Mock	WCS417	Proximal Meristem	Up
AT2G16600	0	0	1.64992	1.25792	FALSE	0.0642565	1.64992	0.0769789	-5510.32	Mock	WCS417	Proximal Meristem	Up
AT2G16890	0.000166128	0.00067797	1.30686	0.0290862	FALSE	0.000784819	1.30686	0.347049	-476.402	Mock	WCS417	Proximal Meristem	Up
AT2G17265	5.49993e-07	2.92604e-06	1.10229	0.0471042	FALSE	0.000407648	1.10229	0.220107	-724.986	Mock	WCS417	Proximal Meristem	Up
AT2G17280	7.02314e-06	3.37098e-05	1.80585	0.023166	FALSE	0.000188994	1.80585	0.401927	-411.399	Mock	WCS417	Proximal Meristem	Up
AT2G17360	0	0	1.61339	0.949292	FALSE	0.0368901	1.61339	0.0796114	-4866.6	Mock	WCS417	Proximal Meristem	Up
AT2G17390	0	0	1.09896	0.197941	FALSE	0.00354765	1.09896	0.113285	-2014.54	Mock	WCS417	Proximal Meristem	Up
AT2G17850	0	0	2.81666	0.218018	FALSE	0.0206204	2.81666	0.278363	-1987.76	Mock	WCS417	Proximal Meristem	Up
AT2G17860	0	0	283.913	0.001287	FALSE	0.42471	283.913	2.22276e-162	-1473.74	Mock	WCS417	Proximal Meristem	Up
AT2G07015	0	0	283.913	0.0023166	FALSE	0.425225	283.913	2.22276e-162	-2664.28	Mock	WCS417	Proximal Meristem	Up
AT2G18020	0	0	1.92892	2.44968	FALSE	0.0943628	1.92892	0.0729459	-7246.34	Mock	WCS417	Proximal Meristem	Up
AT2G18040	0	0	1.12134	0.20695	FALSE	0.00654923	1.12134	0.116077	-2068.54	Mock	WCS417	Proximal Meristem	Up
AT2G18110	0	0	1.37764	0.378893	FALSE	0.0140773	1.37764	0.0977137	-2980.94	Mock	WCS417	Proximal Meristem	Up
AT2G18193	9.20909e-05	0.000388849	1.02286	0.0532819	FALSE	0.0059125	1.02286	0.261566	-737.194	Mock	WCS417	Proximal Meristem	Up
AT2G18340	0	0	283.913	0.0010296	FALSE	0.424453	283.913	2.22276e-162	-1176.98	Mock	WCS417	Proximal Meristem	Up
AT2G18380	0	0	283.913	0.0046332	FALSE	0.0110588	283.913	2.22276e-162	-225.925	Mock	WCS417	Proximal Meristem	Up
AT2G18390	0	0	1.38119	0.142857	FALSE	0.00376067	1.38119	0.152748	-1592.76	Mock	WCS417	Proximal Meristem	Up
AT2G18400	0	0	1.80982	0.133333	FALSE	0.00344531	1.80982	0.180723	-1491.34	Mock	WCS417	Proximal Meristem	Up
AT2G18450	0	0	283.913	0.0033462	FALSE	0.423423	283.913	2.22276e-162	-3814.87	Mock	WCS417	Proximal Meristem	Up
AT2G18490	0	0	283.913	0.001287	FALSE	0.00283001	283.913	2.22276e-162	-1488.59	Mock	WCS417	Proximal Meristem	Up
AT2G18510	1.1591e-08	6.94003e-08	1.03616	0.0692407	FALSE	0.000510507	1.03616	0.181603	-972.756	Mock	WCS417	Proximal Meristem	Up
AT2G18540	0	0	283.913	0.000772201	FALSE	2.04541e+117	283.913	2.22276e-162	-1.03179e+06	Mock	WCS417	Proximal Meristem	Up
AT2G18620	0	0	283.913	0.002574	FALSE	0.00514676	283.913	2.22276e-162	-2977.76	Mock	WCS417	Proximal Meristem	Up
AT2G18650	0	0	283.913	0.0030888	FALSE	0.423166	283.913	2.22276e-162	-3517.53	Mock	WCS417	Proximal Meristem	Up
AT2G18840	5.33026e-05	0.000231649	1.31829	0.0234234	FALSE	9.12706e-05	1.31829	0.326256	-421.333	Mock	WCS417	Proximal Meristem	Up
AT2G19360	0	0	283.913	0.0010296	FALSE	0.00205796	283.913	2.22276e-162	-1191.1	Mock	WCS417	Proximal Meristem	Up
AT2G19590	0	0	1.03616	0.432947	FALSE	0.0227443	1.03616	0.095666	-3235.96	Mock	WCS417	Proximal Meristem	Up
AT2G19660	0	0	283.913	0.0036036	FALSE	0.0258035	283.913	2.22276e-162	-227.592	Mock	WCS417	Proximal Meristem	Up
AT2G19680	2.07279e-08	1.22531e-07	1.07324	0.0700129	FALSE	0.000667938	1.07324	0.191451	-976.621	Mock	WCS417	Proximal Meristem	Up
AT2G19730	0	0	2.3007	2.47207	FALSE	0.093245	2.3007	0.0812906	-7040.26	Mock	WCS417	Proximal Meristem	Up
AT2G19740	0	0	1.4711	0.555727	FALSE	0.0214054	1.4711	0.0916378	-3709.11	Mock	WCS417	Proximal Meristem	Up
AT2G19750	0	0	1.25252	0.487773	FALSE	0.0209074	1.25252	0.0889434	-3481.29	Mock	WCS417	Proximal Meristem	Up
AT2G19760	3.10862e-15	2.4592e-14	1.3266	0.103218	FALSE	0.00246992	1.3266	0.168278	-1276.23	Mock	WCS417	Proximal Meristem	Up
AT2G19780	0	0	283.913	0.0015444	FALSE	0.424967	283.913	2.22276e-162	-1770.98	Mock	WCS417	Proximal Meristem	Up
AT2G19790	0	0	1.204	0.133076	FALSE	0.00347977	1.204	0.143384	-1537.81	Mock	WCS417	Proximal Meristem	Up
AT2G20060	0	0	1.27408	0.302188	FALSE	0.00850855	1.27408	0.100958	-2620.42	Mock	WCS417	Proximal Meristem	Up
AT2G20120	2.22045e-16	1.80425e-15	1.31444	0.104247	FALSE	0.00110109	1.31444	0.158875	-1286.75	Mock	WCS417	Proximal Meristem	Up
AT2G20390	1.03473e-08	6.21314e-08	1.1907	0.0574003	FALSE	0.000620587	1.1907	0.207985	-835.797	Mock	WCS417	Proximal Meristem	Up
AT2G20450	0	0	1.0756	0.570656	FALSE	0.018176	1.0756	0.0749745	-3871.34	Mock	WCS417	Proximal Meristem	Up
AT2G20470	0	0	283.913	0.0030888	FALSE	0.0079715	283.913	2.22276e-162	-159.442	Mock	WCS417	Proximal Meristem	Up
AT2G20480	3.63518e-05	0.000161773	1.68641	0.028314	FALSE	0.000488873	1.68641	0.408378	-482.888	Mock	WCS417	Proximal Meristem	Up
AT2G20490	0	0	1.7705	0.589704	FALSE	0.0296803	1.7705	0.105654	-3753.22	Mock	WCS417	Proximal Meristem	Up
AT2G20500	0.00268898	0.00873649	1.85134	0.0120978	FALSE	0.000339844	1.85134	0.616861	-240.232	Mock	WCS417	Proximal Meristem	Up
AT2G20510	0	0	283.913	0.002574	FALSE	0.00591486	283.913	2.22276e-162	-134.746	Mock	WCS417	Proximal Meristem	Up
AT2G20530	0	0	1.44368	0.138224	FALSE	0.00315646	1.44368	0.153839	-1563.99	Mock	WCS417	Proximal Meristem	Up
AT2G20540	0.00123167	0.00429395	1.24205	0.0172458	FALSE	9.38613e-05	1.24205	0.384364	-329.694	Mock	WCS417	Proximal Meristem	Up
AT2G20560	8.20156e-07	4.29358e-06	1.19717	0.0604891	FALSE	0.00175121	1.19717	0.242809	-874.648	Mock	WCS417	Proximal Meristem	Up
AT2G20585	0	0	1.32044	0.138224	FALSE	0.00233088	1.32044	0.14281	-1566.24	Mock	WCS417	Proximal Meristem	Up
AT2G20820	0	0	1.75059	0.371943	FALSE	0.0189786	1.75059	0.113138	-2894.42	Mock	WCS417	Proximal Meristem	Up
AT2G20940	2.40745e-11	1.65738e-10	1.79308	0.0612613	FALSE	0.00105069	1.79308	0.26847	-869.319	Mock	WCS417	Proximal Meristem	Up
AT2G21060	0	0	1.03335	0.230631	FALSE	0.0116347	1.03335	0.114012	-2198.55	Mock	WCS417	Proximal Meristem	Up
AT2G21070	0.00032232	0.001259	1.05202	0.02574	FALSE	0.00012543	1.05202	0.2925	-455.893	Mock	WCS417	Proximal Meristem	Up
AT2G21130	1.32017e-05	6.15745e-05	1.6185	0.0285714	FALSE	0.00179603	1.6185	0.371495	-462.77	Mock	WCS417	Proximal Meristem	Up
AT2G21160	0	0	1.0811	0.20103	FALSE	0.00607319	1.0811	0.117921	-2028.83	Mock	WCS417	Proximal Meristem	Up
AT2G21210	0	0	283.913	0.001287	FALSE	0.00308513	283.913	2.22276e-162	-63.9806	Mock	WCS417	Proximal Meristem	Up
AT2G21290	0	0	1.13081	0.33565	FALSE	0.00956436	1.13081	0.0950003	-2796.91	Mock	WCS417	Proximal Meristem	Up
AT2G21330	0	0	283.913	0.0028314	FALSE	0.00694764	283.913	2.22276e-162	-3272.85	Mock	WCS417	Proximal Meristem	Up
AT2G21580	0	0	1.79997	1.10914	FALSE	0.0566648	1.79997	0.0809288	-5215.31	Mock	WCS417	Proximal Meristem	Up
AT2G21820	0	0	283.913	0.00592021	FALSE	0.0151738	283.913	2.22276e-162	-298.621	Mock	WCS417	Proximal Meristem	Up
AT2G21870	0	0	1.56827	0.449163	FALSE	0.0193493	1.56827	0.0987023	-3263.33	Mock	WCS417	Proximal Meristem	Up
AT2G22121	0	0	283.913	0.0033462	FALSE	0.0100256	283.913	2.22276e-162	-157.92	Mock	WCS417	Proximal Meristem	Up
AT2G22170	0	0	1.25896	0.401287	FALSE	0.0229061	1.25896	0.105245	-3034.09	Mock	WCS417	Proximal Meristem	Up
AT2G22240	0	0	2.97123	0.191248	FALSE	0.0241865	2.97123	0.270888	-1621.93	Mock	WCS417	Proximal Meristem	Up
AT2G22290	0	0	283.913	0.0020592	FALSE	0.425482	283.913	2.22276e-162	-2364.31	Mock	WCS417	Proximal Meristem	Up
AT2G22470	8.43769e-14	6.39958e-13	1.93977	0.0870013	FALSE	0.00994281	1.93977	0.259903	-1018.8	Mock	WCS417	Proximal Meristem	Up
AT2G22500	8.61358e-06	4.08946e-05	1.12034	0.041184	FALSE	0.000667315	1.12034	0.251799	-634.912	Mock	WCS417	Proximal Meristem	Up
AT2G22600	0	0	283.913	0.0043758	FALSE	0.0118262	283.913	2.22276e-162	-220.394	Mock	WCS417	Proximal Meristem	Up
AT2G22880	0	0	283.913	0.0030888	FALSE	0.423166	283.913	2.22276e-162	-3517.53	Mock	WCS417	Proximal Meristem	Up
AT2G23010	0	0	283.913	0.0030888	FALSE	0.010805	283.913	2.22276e-162	-151.628	Mock	WCS417	Proximal Meristem	Up
AT2G23090	0	0	1.34026	0.357272	FALSE	0.00970207	1.34026	0.0985807	-2904.32	Mock	WCS417	Proximal Meristem	Up
AT2G23120	0	0	1.18192	0.247362	FALSE	0.0120603	1.18192	0.12072	-2283.84	Mock	WCS417	Proximal Meristem	Up
AT2G23190	0	0	283.913	0.000772201	FALSE	0.00180026	283.913	2.22276e-162	-892.892	Mock	WCS417	Proximal Meristem	Up
AT2G23270	0	0	283.913	0.000772201	FALSE	2.04541e+117	283.913	2.22276e-162	-1.03179e+06	Mock	WCS417	Proximal Meristem	Up
AT2G23310	0	0	1.19203	0.144659	FALSE	0.00378133	1.19203	0.135775	-1628.06	Mock	WCS417	Proximal Meristem	Up
AT2G23560	0	0	283.913	0.0018018	FALSE	0.42368	283.913	2.22276e-162	-2041.92	Mock	WCS417	Proximal Meristem	Up
AT2G23670	0.00289643	0.00934672	1.32952	0.0131274	FALSE	9.61465e-05	1.32952	0.44637	-263.266	Mock	WCS417	Proximal Meristem	Up
AT2G23910	0.0010275	0.00364707	1.07565	0.0254826	FALSE	0.000473517	1.07565	0.327654	-442.057	Mock	WCS417	Proximal Meristem	Up
AT2G23930	0	0	1.41291	0.270528	FALSE	0.0125064	1.41291	0.121071	-2390.62	Mock	WCS417	Proximal Meristem	Up
AT2G24195	0	0	283.913	0.001287	FALSE	0.00308513	283.913	2.22276e-162	-63.9806	Mock	WCS417	Proximal Meristem	Up
AT2G08025	0	0	283.913	0.000772201	FALSE	0.00180026	283.913	2.22276e-162	-893.071	Mock	WCS417	Proximal Meristem	Up
AT2G24600	0	0	283.913	0.00952381	FALSE	0.0733212	283.913	2.22276e-162	-657.066	Mock	WCS417	Proximal Meristem	Up
AT2G25110	2.498e-13	1.85763e-12	1.11364	0.105534	FALSE	0.00242362	1.11364	0.152158	-1315.01	Mock	WCS417	Proximal Meristem	Up
AT2G25130	0	0	283.913	0.0030888	FALSE	0.424453	283.913	2.22276e-162	-3559.45	Mock	WCS417	Proximal Meristem	Up
AT2G25140	0	0	1.26673	0.376062	FALSE	0.0371623	1.26673	0.118304	-3035.36	Mock	WCS417	Proximal Meristem	Up
AT2G25200	0	0	283.913	0.0018018	FALSE	0.00462868	283.913	2.22276e-162	-91.5654	Mock	WCS417	Proximal Meristem	Up
AT2G25210	0	0	1.58122	1.27362	FALSE	0.055472	1.58122	0.0749709	-5681.76	Mock	WCS417	Proximal Meristem	Up
AT2G25240	0	0	283.913	0.0023166	FALSE	0.423423	283.913	2.22276e-162	-2622.72	Mock	WCS417	Proximal Meristem	Up
AT2G25410	0	0	283.913	0.000772201	FALSE	0.00180026	283.913	2.22276e-162	-893.071	Mock	WCS417	Proximal Meristem	Up
AT2G25460	4.38803e-08	2.5353e-07	1.56621	0.0478764	FALSE	0.00292354	1.56621	0.286094	-698.397	Mock	WCS417	Proximal Meristem	Up
AT2G26150	5.44231e-13	3.99472e-12	2.225	0.164994	FALSE	0.0114757	2.225	0.308437	-1707.53	Mock	WCS417	Proximal Meristem	Up
AT2G26240	0	0	1.14422	0.182497	FALSE	0.00251568	1.14422	0.119663	-1914.21	Mock	WCS417	Proximal Meristem	Up
AT2G26390	0	0	283.913	0.0020592	FALSE	0.424968	283.913	2.22276e-162	-2367.24	Mock	WCS417	Proximal Meristem	Up
AT2G26400	0	0	283.913	0.0015444	FALSE	2.04541e+117	283.913	2.22276e-162	-1.03179e+06	Mock	WCS417	Proximal Meristem	Up
AT2G26520	0	0	283.913	0.0033462	FALSE	0.425225	283.913	2.22276e-162	-3856.2	Mock	WCS417	Proximal Meristem	Up
AT2G26530	0.000182913	0.000741244	1.58015	0.0213642	FALSE	0.000194137	1.58015	0.422329	-385.074	Mock	WCS417	Proximal Meristem	Up
AT2G26640	0.0188148	0.049095	1.26162	0.0172458	FALSE	1.30245e-05	1.26162	0.537047	-333.136	Mock	WCS417	Proximal Meristem	Up
AT2G26692	0	0	283.913	0.0015444	FALSE	0.424195	283.913	2.22276e-162	-1758.01	Mock	WCS417	Proximal Meristem	Up
AT2G27080	1.23627e-09	7.82224e-09	1.80107	0.0543115	FALSE	0.00420548	1.80107	0.296449	-774.175	Mock	WCS417	Proximal Meristem	Up
AT2G27140	0	0	283.913	0.0015444	FALSE	0.00385873	283.913	2.22276e-162	-1784.85	Mock	WCS417	Proximal Meristem	Up
AT2G27330	1.06829e-07	6.02616e-07	1.02278	0.0643501	FALSE	0.000308183	1.02278	0.192443	-923.604	Mock	WCS417	Proximal Meristem	Up
AT2G27510	0	0	1.92405	0.76242	FALSE	0.0599629	1.92405	0.0957675	-4308.86	Mock	WCS417	Proximal Meristem	Up
AT2G27530	0	0	1.25419	1.44865	FALSE	0.0557444	1.25419	0.0608858	-6138.21	Mock	WCS417	Proximal Meristem	Up
AT2G27710	0	0	1.62281	2.56551	FALSE	0.0964519	1.62281	0.0640301	-7583.96	Mock	WCS417	Proximal Meristem	Up
AT2G27720	0	0	1.5731	2.58121	FALSE	0.0868295	1.5731	0.0618052	-7650.65	Mock	WCS417	Proximal Meristem	Up
AT2G27730	0	0	1.32397	0.232432	FALSE	0.0063655	1.32397	0.114981	-2218.37	Mock	WCS417	Proximal Meristem	Up
AT2G27775	4.06305e-09	2.49108e-08	1.2051	0.0630631	FALSE	0.001455	1.2051	0.204893	-895.179	Mock	WCS417	Proximal Meristem	Up
AT2G28000	0	0	1.18383	0.338224	FALSE	0.0173655	1.18383	0.102515	-2845.86	Mock	WCS417	Proximal Meristem	Up
AT2G28230	6.46091e-07	3.41475e-06	1.00423	0.0545689	FALSE	0.000241011	1.00423	0.201778	-815.129	Mock	WCS417	Proximal Meristem	Up
AT2G28400	1.43825e-05	6.67701e-05	1.22745	0.0339768	FALSE	0.000253423	1.22745	0.282957	-562.271	Mock	WCS417	Proximal Meristem	Up
AT2G28740	7.02771e-13	5.14041e-12	1.46001	0.364994	FALSE	0.0484798	1.46001	0.203376	-2289.17	Mock	WCS417	Proximal Meristem	Up
AT2G29020	0	0	1.16222	0.179923	FALSE	0.00301635	1.16222	0.124612	-1894	Mock	WCS417	Proximal Meristem	Up
AT2G29310	0	0	283.913	0.0015444	FALSE	0.00360206	283.913	2.22276e-162	-1786.14	Mock	WCS417	Proximal Meristem	Up
AT2G29360	0	0	283.913	0.0018018	FALSE	0.00463073	283.913	2.22276e-162	-2081.57	Mock	WCS417	Proximal Meristem	Up
AT2G29450	0.00133349	0.00462123	1.69428	0.0362934	FALSE	0.00154785	1.69428	0.528031	-574.228	Mock	WCS417	Proximal Meristem	Up
AT2G29500	0	0	4.1259	0.552381	FALSE	0.0623696	4.1259	0.382546	-2996.15	Mock	WCS417	Proximal Meristem	Up
AT2G29530	0	0	1.58022	0.235006	FALSE	0.00906574	1.58022	0.130273	-2206.67	Mock	WCS417	Proximal Meristem	Up
AT2G29700	2.47224e-12	1.77365e-11	1.19522	0.0872587	FALSE	0.00081594	1.19522	0.170627	-1144.12	Mock	WCS417	Proximal Meristem	Up
AT2G30000	1.12355e-13	8.4603e-13	1.82078	0.0674389	FALSE	0.00229825	1.82078	0.245209	-913.791	Mock	WCS417	Proximal Meristem	Up
AT2G30040	0.00147771	0.00506904	1.56798	0.0133848	FALSE	0.000366223	1.56798	0.493228	-266.035	Mock	WCS417	Proximal Meristem	Up
AT2G30050	5.63993e-14	4.31037e-13	1.34068	0.0875161	FALSE	0.00136601	1.34068	0.178375	-1136.88	Mock	WCS417	Proximal Meristem	Up
AT2G30080	0	0	283.913	0.0020592	FALSE	0.0104612	283.913	2.22276e-162	-110.682	Mock	WCS417	Proximal Meristem	Up
AT2G30130	1.8141e-13	1.35773e-12	1.28431	0.151609	FALSE	0.000336078	1.28431	0.174454	-1477.85	Mock	WCS417	Proximal Meristem	Up
AT2G30260	0	0	1.2173	0.148005	FALSE	0.00284607	1.2173	0.137694	-1650.59	Mock	WCS417	Proximal Meristem	Up
AT2G30395	0	0	283.913	0.00720721	FALSE	0.018247	283.913	2.22276e-162	-379.39	Mock	WCS417	Proximal Meristem	Up
AT2G30410	4.44089e-16	3.58074e-15	1.19073	0.124839	FALSE	0.00243833	1.19073	0.146697	-1468.17	Mock	WCS417	Proximal Meristem	Up
AT2G30490	0	0	1.04724	0.300386	FALSE	0.0105742	1.04724	0.0972493	-2637.69	Mock	WCS417	Proximal Meristem	Up
AT2G30620	0	0	1.16156	0.458172	FALSE	0.0477357	1.16156	0.106419	-3300.4	Mock	WCS417	Proximal Meristem	Up
AT2G30860	0	0	1.13196	0.622394	FALSE	0.0906269	1.13196	0.121981	-3867.55	Mock	WCS417	Proximal Meristem	Up
AT2G31220	0	0	283.913	0.000772201	FALSE	0.00180026	283.913	2.22276e-162	-892.892	Mock	WCS417	Proximal Meristem	Up
AT2G31390	0	0	1.59072	0.724839	FALSE	0.0401676	1.59072	0.0829666	-4262.2	Mock	WCS417	Proximal Meristem	Up
AT2G31410	0	0	1.34573	0.287516	FALSE	0.0111969	1.34573	0.109215	-2520.88	Mock	WCS417	Proximal Meristem	Up
AT2G31490	0	0	1.94969	0.280309	FALSE	0.0121089	1.94969	0.145474	-2401.26	Mock	WCS417	Proximal Meristem	Up
AT2G31610	0	0	2.07815	0.421107	FALSE	0.0231922	2.07815	0.122738	-3050.12	Mock	WCS417	Proximal Meristem	Up
AT2G31710	0.000392276	0.00151141	1.09229	0.0236808	FALSE	8.93182e-05	1.09229	0.308103	-427.924	Mock	WCS417	Proximal Meristem	Up
AT2G08455	0	0	283.913	0.002574	FALSE	0.42471	283.913	2.22276e-162	-2948.19	Mock	WCS417	Proximal Meristem	Up
AT2G32060	0	0	1.79872	0.958559	FALSE	0.0538532	1.79872	0.0877571	-4798.38	Mock	WCS417	Proximal Meristem	Up
AT2G32120	0	0	1.96466	0.131532	FALSE	0.00478457	1.96466	0.232688	-1477.78	Mock	WCS417	Proximal Meristem	Up
AT2G32140	0	0	283.913	0.00900901	FALSE	0.106618	283.913	2.22276e-162	-696.784	Mock	WCS417	Proximal Meristem	Up
AT2G32190	0	0	283.913	0.0157014	FALSE	0.0902218	283.913	2.22276e-162	-1066.19	Mock	WCS417	Proximal Meristem	Up
AT2G32210	0	0	283.913	0.00592021	FALSE	0.0231949	283.913	2.22276e-162	-356.83	Mock	WCS417	Proximal Meristem	Up
AT2G32600	1.43142e-10	9.5077e-10	1.28187	0.0749035	FALSE	0.00121653	1.28187	0.199901	-1007.75	Mock	WCS417	Proximal Meristem	Up
AT2G32885	0	0	283.913	0.000772201	FALSE	1.01222e+123	283.913	2.22276e-162	-862806	Mock	WCS417	Proximal Meristem	Up
AT2G33080	0	0	283.913	0.0010296	FALSE	0.424453	283.913	2.22276e-162	-1176.98	Mock	WCS417	Proximal Meristem	Up
AT2G33220	0	0	1.38013	0.16139	FALSE	0.00440815	1.38013	0.149356	-1734.26	Mock	WCS417	Proximal Meristem	Up
AT2G33370	0	0	1.50352	0.762934	FALSE	0.032015	1.50352	0.0814933	-4381.02	Mock	WCS417	Proximal Meristem	Up
AT2G33460	0	0	283.913	0.002574	FALSE	0.42471	283.913	2.22276e-162	-2948.19	Mock	WCS417	Proximal Meristem	Up
AT2G33585	1.58695e-12	1.14519e-11	1.46109	0.0723295	FALSE	0.00122795	1.46109	0.206758	-987.462	Mock	WCS417	Proximal Meristem	Up
AT2G33590	0	0	1.76422	0.107079	FALSE	0.00254119	1.76422	0.194664	-1296.64	Mock	WCS417	Proximal Meristem	Up
AT2G33740	3.33067e-15	2.63387e-14	1.11576	0.124839	FALSE	0.00138097	1.11576	0.141665	-1479.54	Mock	WCS417	Proximal Meristem	Up
AT2G33760	0	0	283.913	0.002574	FALSE	0.424968	283.913	2.22276e-162	-2963.13	Mock	WCS417	Proximal Meristem	Up
AT2G33790	0.0134059	0.0363809	1.0306	0.0249678	FALSE	0.00295058	1.0306	0.416776	-378.334	Mock	WCS417	Proximal Meristem	Up
AT2G34030	0	0	283.913	0.0020592	FALSE	0.00514621	283.913	2.22276e-162	-2379.65	Mock	WCS417	Proximal Meristem	Up
AT2G34325	3.9717e-06	1.9547e-05	1.25625	0.0350064	FALSE	0.000407771	1.25625	0.272336	-571.492	Mock	WCS417	Proximal Meristem	Up
AT2G34390	3.66833e-11	2.50158e-10	2.66398	0.0728443	FALSE	0.00586375	2.66398	0.402603	-937.81	Mock	WCS417	Proximal Meristem	Up
AT2G08665	0	0	283.913	0.001287	FALSE	0.423938	283.913	2.22276e-162	-1460.72	Mock	WCS417	Proximal Meristem	Up
AT2G34470	0	0	1.35092	0.149807	FALSE	0.00483163	1.35092	0.149596	-1635.88	Mock	WCS417	Proximal Meristem	Up
AT2G34480	0	0	1.82934	2.99356	FALSE	0.10834	1.82934	0.0668515	-7956.4	Mock	WCS417	Proximal Meristem	Up
AT2G34520	0	0	1.62193	0.149292	FALSE	0.00536385	1.62193	0.169526	-1626.24	Mock	WCS417	Proximal Meristem	Up
AT2G34530	0	0	283.913	0.001287	FALSE	0.00283001	283.913	2.22276e-162	-1488.77	Mock	WCS417	Proximal Meristem	Up
AT2G34540	0	0	283.913	0.0010296	FALSE	0.00257221	283.913	2.22276e-162	-1190.18	Mock	WCS417	Proximal Meristem	Up
AT2G34590	0	0	1.04072	0.20695	FALSE	0.00390987	1.04072	0.11089	-2080.19	Mock	WCS417	Proximal Meristem	Up
AT2G34620	0	0	283.913	0.001287	FALSE	0.423938	283.913	2.22276e-162	-1460.9	Mock	WCS417	Proximal Meristem	Up
AT2G34860	6.87652e-07	3.62709e-06	1.22166	0.0478764	FALSE	0.000168084	1.22166	0.246063	-737.198	Mock	WCS417	Proximal Meristem	Up
AT2G35120	0	0	1.64028	0.31686	FALSE	0.0156259	1.64028	0.122665	-2638.81	Mock	WCS417	Proximal Meristem	Up
AT2G35240	0	0	1.67164	0.169369	FALSE	0.00649284	1.67164	0.156661	-1754.27	Mock	WCS417	Proximal Meristem	Up
AT2G35290	0	0	283.913	0.001287	FALSE	0.00334418	283.913	2.22276e-162	-1487.07	Mock	WCS417	Proximal Meristem	Up
AT2G08735	0	0	283.913	0.000772201	FALSE	2.04541e+117	283.913	2.22276e-162	-1.03179e+06	Mock	WCS417	Proximal Meristem	Up
AT2G35520	3.28781e-12	2.35152e-11	1.31981	0.0751609	FALSE	0.00131063	1.31981	0.189495	-1018.19	Mock	WCS417	Proximal Meristem	Up
AT2G35605	2.0105e-10	1.32783e-09	1.28753	0.0718147	FALSE	0.000977767	1.28753	0.202425	-984.162	Mock	WCS417	Proximal Meristem	Up
AT2G35612	0	0	283.913	0.0010296	FALSE	0.00257221	283.913	2.22276e-162	-1189.83	Mock	WCS417	Proximal Meristem	Up
AT2G35635	0	0	1.16114	0.197683	FALSE	0.00379171	1.16114	0.113798	-2011.93	Mock	WCS417	Proximal Meristem	Up
AT2G35790	0	0	1.62258	0.106564	FALSE	0.0030828	1.62258	0.188261	-1280.46	Mock	WCS417	Proximal Meristem	Up
AT2G35795	9.76996e-15	7.59983e-14	1.11136	0.115315	FALSE	0.000998122	1.11136	0.143542	-1398.84	Mock	WCS417	Proximal Meristem	Up
AT2G35860	6.99286e-05	0.0002998	1.00888	0.0342342	FALSE	0.000323837	1.00888	0.25371	-565.307	Mock	WCS417	Proximal Meristem	Up
AT2G35890	0	0	283.913	0.002574	FALSE	0.423423	283.913	2.22276e-162	-2936.12	Mock	WCS417	Proximal Meristem	Up
AT2G36130	0	0	1.00265	0.165251	FALSE	0.00346109	1.00265	0.11966	-1797.24	Mock	WCS417	Proximal Meristem	Up
AT2G36160	0	0	2.17782	1.6677	FALSE	0.0692371	2.17782	0.0840843	-6013.91	Mock	WCS417	Proximal Meristem	Up
AT2G36170	0	0	1.53372	0.707593	FALSE	0.029836	1.53372	0.0848564	-4216.56	Mock	WCS417	Proximal Meristem	Up
AT2G36220	1.18573e-09	7.5138e-09	1.36851	0.0720721	FALSE	0.00224921	1.36851	0.225004	-974.909	Mock	WCS417	Proximal Meristem	Up
AT2G08780	0	0	283.913	0.000772201	FALSE	0.00180026	283.913	2.22276e-162	-893.071	Mock	WCS417	Proximal Meristem	Up
AT2G36460	0	0	2.61221	1.15547	FALSE	0.0863702	2.61221	0.11829	-5101.09	Mock	WCS417	Proximal Meristem	Up
AT2G36530	0	0	1.15707	0.603604	FALSE	0.0237972	1.15707	0.0762713	-3966.18	Mock	WCS417	Proximal Meristem	Up
AT2G36580	0	0	1.89756	0.275161	FALSE	0.0192548	1.89756	0.131778	-2424.26	Mock	WCS417	Proximal Meristem	Up
AT2G36620	0	0	1.44014	0.774003	FALSE	0.0299546	1.44014	0.0805277	-4413.48	Mock	WCS417	Proximal Meristem	Up
AT2G36660	0	0	283.913	0.001287	FALSE	0.00334418	283.913	2.22276e-162	-1487.07	Mock	WCS417	Proximal Meristem	Up
AT2G36800	0	0	283.913	0.0010296	FALSE	0.424453	283.913	2.22276e-162	-1176.98	Mock	WCS417	Proximal Meristem	Up
AT2G36930	0	0	1.50618	0.61287	FALSE	0.0287964	1.50618	0.0878328	-3913.15	Mock	WCS417	Proximal Meristem	Up
AT2G37110	3.59046e-13	2.6559e-12	1.05826	0.107851	FALSE	0.000864743	1.05826	0.145561	-1332.2	Mock	WCS417	Proximal Meristem	Up
AT2G37120	0	0	1.52908	0.116602	FALSE	0.00486916	1.52908	0.183205	-1388.79	Mock	WCS417	Proximal Meristem	Up
AT2G37180	2.20667e-08	1.30152e-07	1.01768	0.0954955	FALSE	0.0041484	1.01768	0.181893	-1191.74	Mock	WCS417	Proximal Meristem	Up
AT2G37190	0	0	1.75067	2.29781	FALSE	0.0792122	1.75067	0.0667249	-7210.1	Mock	WCS417	Proximal Meristem	Up
AT2G37200	4.41726e-05	0.000194798	1.30094	0.029601	FALSE	0.000253811	1.30094	0.318508	-502.846	Mock	WCS417	Proximal Meristem	Up
AT2G37270	0	0	1.88923	0.803861	FALSE	0.0282064	1.88923	0.0933094	-4357.15	Mock	WCS417	Proximal Meristem	Up
AT2G37370	0	0	283.913	0.0020592	FALSE	0.424453	283.913	2.22276e-162	-2368.29	Mock	WCS417	Proximal Meristem	Up
AT2G37400	1.35812e-05	6.3204e-05	1.00113	0.0416988	FALSE	0.000398215	1.00113	0.230118	-658.807	Mock	WCS417	Proximal Meristem	Up
AT2G37410	0	0	1.29782	0.389704	FALSE	0.0100735	1.29782	0.0949387	-3065.33	Mock	WCS417	Proximal Meristem	Up
AT2G37470	7.41509e-09	4.48458e-08	1.45749	0.137194	FALSE	0.0140778	1.45749	0.252107	-1183.83	Mock	WCS417	Proximal Meristem	Up
AT2G37600	0	0	1.29802	0.49601	FALSE	0.0146281	1.29802	0.086167	-3498.53	Mock	WCS417	Proximal Meristem	Up
AT2G37620	0.000386903	0.00149207	1.25797	0.0239382	FALSE	0.000148022	1.25797	0.354472	-427.75	Mock	WCS417	Proximal Meristem	Up
AT2G37700	0	0	283.913	0.001287	FALSE	0.00479335	283.913	2.22276e-162	-62.8722	Mock	WCS417	Proximal Meristem	Up
AT2G37740	0	0	283.913	0.0018018	FALSE	0.42471	283.913	2.22276e-162	-2070.05	Mock	WCS417	Proximal Meristem	Up
AT2G37790	3.21929e-09	1.98363e-08	1.02709	0.0785071	FALSE	0.00077834	1.02709	0.173495	-1058.65	Mock	WCS417	Proximal Meristem	Up
AT2G38210	0.00837287	0.0241118	1.35802	0.0157014	FALSE	0.000745574	1.35802	0.515053	-284.785	Mock	WCS417	Proximal Meristem	Up
AT2G38230	0	0	1.43162	0.187387	FALSE	0.0156066	1.43162	0.167057	-1813.63	Mock	WCS417	Proximal Meristem	Up
AT2G38340	0	0	283.913	0.0018018	FALSE	0.00488819	283.913	2.22276e-162	-2080.4	Mock	WCS417	Proximal Meristem	Up
AT2G38430	0	0	283.913	0.0041184	FALSE	0.425482	283.913	2.22276e-162	-4749.27	Mock	WCS417	Proximal Meristem	Up
AT2G38470	2.92689e-10	1.91675e-09	1.05848	0.0872587	FALSE	0.00263626	1.05848	0.167944	-1138.59	Mock	WCS417	Proximal Meristem	Up
AT2G38500	0	0	283.913	0.001287	FALSE	0.279818	283.913	2.22276e-162	-1107.25	Mock	WCS417	Proximal Meristem	Up
AT2G39270	1.99286e-05	9.1344e-05	1.24713	0.0280566	FALSE	0.000150984	1.24713	0.292363	-486.01	Mock	WCS417	Proximal Meristem	Up
AT2G39320	0	0	283.913	0.0018018	FALSE	0.00437413	283.913	2.22276e-162	-2083.33	Mock	WCS417	Proximal Meristem	Up
AT2G39390	0	0	1.39748	0.750579	FALSE	0.0265826	1.39748	0.0777826	-4403.41	Mock	WCS417	Proximal Meristem	Up
AT2G09045	0	0	283.913	0.0023166	FALSE	0.424453	283.913	2.22276e-162	-2651.15	Mock	WCS417	Proximal Meristem	Up
AT2G39460	0	0	1.94245	1.60541	FALSE	0.0765233	1.94245	0.0811235	-6039.94	Mock	WCS417	Proximal Meristem	Up
AT2G39510	0.0160075	0.0425109	2.28907	0.0105534	FALSE	0.0031968	2.28907	0.950317	-189.977	Mock	WCS417	Proximal Meristem	Up
AT2G39530	0	0	283.913	0.00592021	FALSE	0.423938	283.913	2.22276e-162	-6792.5	Mock	WCS417	Proximal Meristem	Up
AT2G39730	0	0	283.913	0.0105534	FALSE	0.0467598	283.913	2.22276e-162	-610.285	Mock	WCS417	Proximal Meristem	Up
AT2G39770	1.33227e-15	1.06561e-14	1.12081	0.123295	FALSE	0.00291786	1.12081	0.140127	-1465.11	Mock	WCS417	Proximal Meristem	Up
AT2G39990	0	0	1.46084	0.267696	FALSE	0.00796215	1.46084	0.116897	-2415.87	Mock	WCS417	Proximal Meristem	Up
AT2G40100	0	0	283.913	0.0030888	FALSE	0.00720473	283.913	2.22276e-162	-3570.45	Mock	WCS417	Proximal Meristem	Up
AT2G40180	0	0	283.913	0.0010296	FALSE	0.00257221	283.913	2.22276e-162	-1190.18	Mock	WCS417	Proximal Meristem	Up
AT2G40205	0	0	1.83015	1.45817	FALSE	0.0604546	1.83015	0.0780655	-5828.41	Mock	WCS417	Proximal Meristem	Up
AT2G40340	0.000172613	0.000702385	1.6761	0.0200772	FALSE	0.000960981	1.6761	0.446238	-357.718	Mock	WCS417	Proximal Meristem	Up
AT2G40510	0	0	1.40306	0.433719	FALSE	0.0254974	1.40306	0.10028	-3193.94	Mock	WCS417	Proximal Meristem	Up
AT2G40590	0	0	1.45331	0.307593	FALSE	0.0124908	1.45331	0.11056	-2641	Mock	WCS417	Proximal Meristem	Up
AT2G40765	0	0	1.36322	0.180952	FALSE	0.00691122	1.36322	0.13647	-1880.02	Mock	WCS417	Proximal Meristem	Up
AT2G40790	0	0	283.913	0.0023166	FALSE	0.00565763	283.913	2.22276e-162	-119.592	Mock	WCS417	Proximal Meristem	Up
AT2G40815	0	0	283.913	0.00875161	FALSE	0.0192648	283.913	2.22276e-162	-467.166	Mock	WCS417	Proximal Meristem	Up
AT2G40970	2.22045e-16	1.80425e-15	1.74173	0.105534	FALSE	0.00741439	1.74173	0.210829	-1235.06	Mock	WCS417	Proximal Meristem	Up
AT2G41100	5.49361e-11	3.71607e-10	3.74227	0.0885457	FALSE	0.0107511	3.74227	0.570737	-1063.97	Mock	WCS417	Proximal Meristem	Up
AT2G41110	7.77156e-15	6.06332e-14	1.77753	0.0777349	FALSE	0.00474721	1.77753	0.228718	-1032.6	Mock	WCS417	Proximal Meristem	Up
AT2G41230	0.006793	0.0200471	1.5452	0.0162162	FALSE	0.000785973	1.5452	0.570854	-302.872	Mock	WCS417	Proximal Meristem	Up
AT2G41240	0	0	283.913	0.001287	FALSE	0.00334418	283.913	2.22276e-162	-1487.07	Mock	WCS417	Proximal Meristem	Up
AT2G41312	0	0	283.913	0.0033462	FALSE	0.422909	283.913	2.22276e-162	-3815.44	Mock	WCS417	Proximal Meristem	Up
AT2G41330	0	0	283.913	0.001287	FALSE	2.04541e+117	283.913	2.22276e-162	-1.03179e+06	Mock	WCS417	Proximal Meristem	Up
AT2G41420	0	0	1.41013	0.125869	FALSE	0.00297519	1.41013	0.159579	-1466.78	Mock	WCS417	Proximal Meristem	Up
AT2G41430	0	0	1.20641	2.90064	FALSE	0.129301	1.20641	0.053818	-8323.02	Mock	WCS417	Proximal Meristem	Up
AT2G41480	0.0010329	0.00366438	1.00621	0.0254826	FALSE	0.000967946	1.00621	0.306639	-446.033	Mock	WCS417	Proximal Meristem	Up
AT2G41530	2.60236e-13	1.93318e-12	1.00206	0.117889	FALSE	0.00103072	1.00206	0.137016	-1427.7	Mock	WCS417	Proximal Meristem	Up
AT2G41690	0	0	283.913	0.0010296	FALSE	0.00257221	283.913	2.22276e-162	-1190.18	Mock	WCS417	Proximal Meristem	Up
AT2G41730	0	0	283.913	0.0046332	FALSE	0.00977367	283.913	2.22276e-162	-242.09	Mock	WCS417	Proximal Meristem	Up
AT2G41780	1.20297e-07	6.75312e-07	1.27628	0.0491634	FALSE	0.00150589	1.27628	0.241124	-727.47	Mock	WCS417	Proximal Meristem	Up
AT2G41800	5.42998e-06	2.63893e-05	1.30204	0.0391248	FALSE	0.00151915	1.30204	0.286324	-587.085	Mock	WCS417	Proximal Meristem	Up
AT2G41840	0	0	1.87548	2.86564	FALSE	0.0975566	1.87548	0.0697789	-7645.97	Mock	WCS417	Proximal Meristem	Up
AT2G41905	0	0	283.913	0.002574	FALSE	0.423166	283.913	2.22276e-162	-2921.44	Mock	WCS417	Proximal Meristem	Up
AT2G42210	0	0	1.52202	0.230373	FALSE	0.00704729	1.52202	0.127648	-2187	Mock	WCS417	Proximal Meristem	Up
AT2G42310	0	0	1.61261	0.199743	FALSE	0.0062823	1.61261	0.143283	-1985.66	Mock	WCS417	Proximal Meristem	Up
AT2G42340	0	0	283.913	0.0015444	FALSE	0.424195	283.913	2.22276e-162	-1757.65	Mock	WCS417	Proximal Meristem	Up
AT2G42360	0	0	283.913	0.000772201	FALSE	0.00180026	283.913	2.22276e-162	-893.071	Mock	WCS417	Proximal Meristem	Up
AT2G42680	0	0	1.14584	0.152638	FALSE	0.00315803	1.14584	0.131458	-1679.94	Mock	WCS417	Proximal Meristem	Up
AT2G42720	0	0	283.913	0.0041184	FALSE	0.0313709	283.913	2.22276e-162	-250.98	Mock	WCS417	Proximal Meristem	Up
AT2G42740	0	0	1.75988	0.275161	FALSE	0.0110058	1.75988	0.132331	-2412.61	Mock	WCS417	Proximal Meristem	Up
AT2G42770	0.000348722	0.0013548	1.02785	0.0254826	FALSE	5.01252e-17	1.02785	0.287421	-28459.2	Mock	WCS417	Proximal Meristem	Up
AT2G42885	0	0	283.913	0.0010296	FALSE	0.00257221	283.913	2.22276e-162	-1190.18	Mock	WCS417	Proximal Meristem	Up
AT2G42910	4.37428e-14	3.35164e-13	1.27511	0.104247	FALSE	0.00209692	1.27511	0.168911	-1288.05	Mock	WCS417	Proximal Meristem	Up
AT2G43000	0	0	283.913	0.0023166	FALSE	0.424453	283.913	2.22276e-162	-2651.15	Mock	WCS417	Proximal Meristem	Up
AT2G43010	0	0	283.913	0.001287	FALSE	2.04541e+117	283.913	2.22276e-162	-1.03179e+06	Mock	WCS417	Proximal Meristem	Up
AT2G43030	1.15977e-05	5.44693e-05	1.00477	0.0442728	FALSE	0.000328883	1.00477	0.229138	-693.024	Mock	WCS417	Proximal Meristem	Up
AT2G43460	0	0	1.74679	1.60309	FALSE	0.0701009	1.74679	0.074458	-6220.59	Mock	WCS417	Proximal Meristem	Up
AT2G43540	0.000172103	0.000700717	1.16894	0.024453	FALSE	0.000321531	1.16894	0.311154	-435.503	Mock	WCS417	Proximal Meristem	Up
AT2G43590	1.80909e-06	9.22052e-06	1.76687	0.0326898	FALSE	0.0035316	1.76687	0.370129	-540.118	Mock	WCS417	Proximal Meristem	Up
AT2G43610	7.67979e-11	5.16986e-10	1.85049	0.220592	FALSE	0.0364039	1.85049	0.284395	-1604.65	Mock	WCS417	Proximal Meristem	Up
AT2G43640	0	0	1.27242	0.132046	FALSE	0.0023189	1.27242	0.145425	-1530.36	Mock	WCS417	Proximal Meristem	Up
AT2G43770	4.54234e-10	2.94703e-09	1.40039	0.0602317	FALSE	0.00082011	1.40039	0.224631	-859.376	Mock	WCS417	Proximal Meristem	Up
AT2G43780	1.16442e-10	7.77617e-10	1.31129	0.0715573	FALSE	0.000795143	1.31129	0.203494	-986.978	Mock	WCS417	Proximal Meristem	Up
AT2G43810	1.36686e-11	9.51943e-11	1.38738	0.0658945	FALSE	0.00107521	1.38738	0.205192	-925.341	Mock	WCS417	Proximal Meristem	Up
AT2G44020	0.00152019	0.00520114	1.04662	0.0213642	FALSE	8.76923e-05	1.04662	0.33008	-393.735	Mock	WCS417	Proximal Meristem	Up
AT2G44050	4.43556e-10	2.88133e-09	1.44629	0.0530245	FALSE	0.000267093	1.44629	0.231856	-784.196	Mock	WCS417	Proximal Meristem	Up
AT2G44065	0	0	1.30935	0.187387	FALSE	0.00359667	1.30935	0.126929	-1923.32	Mock	WCS417	Proximal Meristem	Up
AT2G44080	0	0	1.33822	0.341313	FALSE	0.0209482	1.33822	0.11027	-2829.22	Mock	WCS417	Proximal Meristem	Up
AT2G44120	0	0	1.8278	0.769627	FALSE	0.033435	1.8278	0.0922968	-4311.3	Mock	WCS417	Proximal Meristem	Up
AT2G44290	0	0	283.913	0.0015444	FALSE	0.00715774	283.913	2.22276e-162	-90.5372	Mock	WCS417	Proximal Meristem	Up
AT2G44390	0	0	283.913	0.0010296	FALSE	0.424453	283.913	2.22276e-162	-1176.98	Mock	WCS417	Proximal Meristem	Up
AT2G44610	0	0	1.15783	0.140026	FALSE	0.00171228	1.15783	0.136147	-1596.22	Mock	WCS417	Proximal Meristem	Up
AT2G44620	0	0	1.28725	0.160618	FALSE	0.00171384	1.28725	0.13758	-1742.72	Mock	WCS417	Proximal Meristem	Up
AT2G44730	0.000299615	0.00117579	1.01522	0.0329472	FALSE	0.000252184	1.01522	0.280786	-546.468	Mock	WCS417	Proximal Meristem	Up
AT2G44798	0	0	1.25781	0.460746	FALSE	0.0473441	1.25781	0.135579	-3021.77	Mock	WCS417	Proximal Meristem	Up
AT2G44860	0	0	1.14903	0.407722	FALSE	0.0126811	1.14903	0.086654	-3176.02	Mock	WCS417	Proximal Meristem	Up
AT2G45040	0	0	283.913	0.0015444	FALSE	0.00411618	283.913	2.22276e-162	-1783.8	Mock	WCS417	Proximal Meristem	Up
AT2G45050	3.40616e-13	2.52492e-12	1.07653	0.165508	FALSE	0.0022702	1.07653	0.14793	-1682.47	Mock	WCS417	Proximal Meristem	Up
AT2G45640	0	0	1.42008	0.208237	FALSE	0.00705444	1.42008	0.126275	-2045.86	Mock	WCS417	Proximal Meristem	Up
AT2G45710	2.52338e-11	1.73662e-10	1.23655	0.0818533	FALSE	0.00164881	1.23655	0.185334	-1085.23	Mock	WCS417	Proximal Meristem	Up
AT2G45760	0	0	283.913	0.0010296	FALSE	0.00205796	283.913	2.22276e-162	-1191.1	Mock	WCS417	Proximal Meristem	Up
AT2G45790	0	0	1.09696	0.159331	FALSE	0.00404371	1.09696	0.131235	-1732.67	Mock	WCS417	Proximal Meristem	Up
AT2G46000	4.66375e-06	2.28136e-05	1.04336	0.0432432	FALSE	0.000437893	1.04336	0.227839	-677.614	Mock	WCS417	Proximal Meristem	Up
AT2G46070	1.63493e-09	1.02949e-08	1.08187	0.0712999	FALSE	0.000894774	1.08187	0.179401	-984.604	Mock	WCS417	Proximal Meristem	Up
AT2G46080	6.26854e-12	4.42843e-11	1.19062	0.0761905	FALSE	0.000342299	1.19062	0.173222	-1035.56	Mock	WCS417	Proximal Meristem	Up
AT2G46110	0	0	283.913	0.00540541	FALSE	0.0470359	283.913	2.22276e-162	-343.431	Mock	WCS417	Proximal Meristem	Up
AT2G46140	2.01453e-05	9.22968e-05	1.14683	0.0442728	FALSE	0.00277412	1.14683	0.269002	-652.682	Mock	WCS417	Proximal Meristem	Up
AT2G46160	0	0	283.913	0.0041184	FALSE	0.0100366	283.913	2.22276e-162	-4761.5	Mock	WCS417	Proximal Meristem	Up
AT2G09705	0	0	283.913	0.0028314	FALSE	0.00797636	283.913	2.22276e-162	-3265.98	Mock	WCS417	Proximal Meristem	Up
AT2G46230	0	0	1.15005	0.2	FALSE	0.00292471	1.15005	0.112529	-2025.47	Mock	WCS417	Proximal Meristem	Up
AT2G46240	0	0	1.44735	0.246847	FALSE	0.0131001	1.44735	0.134701	-2288.93	Mock	WCS417	Proximal Meristem	Up
AT2G46280	0	0	1.23553	0.468211	FALSE	0.010764	1.23553	0.0867727	-3426.47	Mock	WCS417	Proximal Meristem	Up
AT2G46290	0.000250692	0.000994791	1.03652	0.0254826	FALSE	3.31078e-05	1.03652	0.283082	-452.902	Mock	WCS417	Proximal Meristem	Up
AT2G46390	0	0	1.59973	0.312741	FALSE	0.0207613	1.59973	0.121312	-2612.53	Mock	WCS417	Proximal Meristem	Up
AT2G46400	0	0	283.913	0.00746461	FALSE	0.02434	283.913	2.22276e-162	-350.118	Mock	WCS417	Proximal Meristem	Up
AT2G46455	0	0	283.913	0.000772201	FALSE	2.04541e+117	283.913	2.22276e-162	-1.03179e+06	Mock	WCS417	Proximal Meristem	Up
AT2G46490	0	0	1.33685	0.139511	FALSE	0.00536095	1.33685	0.153377	-1566.09	Mock	WCS417	Proximal Meristem	Up
AT2G46495	0	0	283.913	0.001287	FALSE	0.00334418	283.913	2.22276e-162	-1487.07	Mock	WCS417	Proximal Meristem	Up
AT2G46505	6.43929e-15	5.0389e-14	1.57163	0.103475	FALSE	0.00424738	1.57163	0.20161	-1255.15	Mock	WCS417	Proximal Meristem	Up
AT2G46540	2.22045e-16	1.80425e-15	1.3775	0.121493	FALSE	0.00223276	1.3775	0.16782	-1430.01	Mock	WCS417	Proximal Meristem	Up
AT2G46600	3.27208e-07	1.77596e-06	1.14601	0.0499356	FALSE	0.000413122	1.14601	0.224398	-755.818	Mock	WCS417	Proximal Meristem	Up
AT2G46740	9.11944e-05	0.000385297	1.01345	0.130245	FALSE	0.0586496	1.01345	0.259002	-1750.56	Mock	WCS417	Proximal Meristem	Up
AT2G46790	1.85727e-05	8.5409e-05	2.07117	0.0216216	FALSE	0.000837053	2.07117	0.48376	-381.686	Mock	WCS417	Proximal Meristem	Up
AT2G46830	1.35711e-06	6.99621e-06	3.05657	0.030888	FALSE	0.00164435	3.05657	0.632673	-483.249	Mock	WCS417	Proximal Meristem	Up
AT2G46840	0	0	283.913	0.000772201	FALSE	0.00180026	283.913	2.22276e-162	-893.071	Mock	WCS417	Proximal Meristem	Up
AT2G47110	0	0	1.75841	1.66615	FALSE	0.0608579	1.75841	0.0724971	-6285.99	Mock	WCS417	Proximal Meristem	Up
AT2G09785	0	0	283.913	0.001287	FALSE	2.04541e+117	283.913	2.22276e-162	-1.03179e+06	Mock	WCS417	Proximal Meristem	Up
AT2G47170	0	0	1.08664	0.268468	FALSE	0.0048683	1.08664	0.0977306	-2453.27	Mock	WCS417	Proximal Meristem	Up
AT2G47380	0	0	1.80509	0.181982	FALSE	0.00779737	1.80509	0.16093	-1856.16	Mock	WCS417	Proximal Meristem	Up
AT2G47460	2.46707e-10	1.62374e-09	1.05819	0.110167	FALSE	0.00784128	1.05819	0.167196	-1318.47	Mock	WCS417	Proximal Meristem	Up
AT2G47480	0	0	283.913	0.000772201	FALSE	0.00180026	283.913	2.22276e-162	-892.892	Mock	WCS417	Proximal Meristem	Up
AT2G47520	6.4837e-14	4.93723e-13	3.91691	0.23964	FALSE	0.0216542	3.91691	0.522391	-1976.61	Mock	WCS417	Proximal Meristem	Up
AT2G47610	0	0	2.03788	1.78353	FALSE	0.0717469	2.03788	0.077808	-6289.12	Mock	WCS417	Proximal Meristem	Up
AT2G47640	0	0	1.18198	0.138224	FALSE	0.00152325	1.18198	0.138212	-1583.28	Mock	WCS417	Proximal Meristem	Up
AT2G47680	6.6253e-05	0.000285209	1.12943	0.0290862	FALSE	0.000142976	1.12943	0.28311	-497.675	Mock	WCS417	Proximal Meristem	Up
AT2G47690	0	0	1.56983	0.217503	FALSE	0.00868967	1.56983	0.144877	-2102.69	Mock	WCS417	Proximal Meristem	Up
AT2G47710	0	0	2.58262	0.117375	FALSE	0.00667194	2.58262	0.274276	-1333.96	Mock	WCS417	Proximal Meristem	Up
AT2G47730	0	0	1.53432	0.9861	FALSE	0.0496245	1.53432	0.0812665	-5073.22	Mock	WCS417	Proximal Meristem	Up
AT2G47930	2.13323e-06	1.07902e-05	1.06929	0.0584299	FALSE	0.00187696	1.06929	0.22557	-828.634	Mock	WCS417	Proximal Meristem	Up
AT2G48150	0	0	283.913	0.003861	FALSE	0.00925693	283.913	2.22276e-162	-203.813	Mock	WCS417	Proximal Meristem	Up
AT3G01060	0	0	283.913	0.0010296	FALSE	0.424453	283.913	2.22276e-162	-1176.98	Mock	WCS417	Proximal Meristem	Up
AT3G01070	0.00175987	0.00595029	1.77426	0.0182754	FALSE	0.000448117	1.77426	0.567215	-330.614	Mock	WCS417	Proximal Meristem	Up
AT3G01130	0	0	1.32865	0.305277	FALSE	0.00826249	1.32865	0.110327	-2642.56	Mock	WCS417	Proximal Meristem	Up
AT3G01280	0	0	1.59387	0.417503	FALSE	0.0161077	1.59387	0.104151	-3118	Mock	WCS417	Proximal Meristem	Up
AT3G01311	0	0	283.913	0.0018018	FALSE	0.00437413	283.913	2.22276e-162	-2082.79	Mock	WCS417	Proximal Meristem	Up
AT3G01550	0	0	283.913	0.001287	FALSE	0.00334418	283.913	2.22276e-162	-1487.07	Mock	WCS417	Proximal Meristem	Up
AT3G01670	0	0	283.913	0.00514801	FALSE	0.0144742	283.913	2.22276e-162	-263.114	Mock	WCS417	Proximal Meristem	Up
AT3G01740	0	0	1.56369	0.165508	FALSE	0.0048432	1.56369	0.147427	-1748.35	Mock	WCS417	Proximal Meristem	Up
AT3G01820	8.89511e-12	6.25103e-11	1.12246	0.0867439	FALSE	0.00134483	1.12246	0.164503	-1142.86	Mock	WCS417	Proximal Meristem	Up
AT3G01830	0	0	283.913	0.000772201	FALSE	2.04541e+117	283.913	2.22276e-162	-1.03179e+06	Mock	WCS417	Proximal Meristem	Up
AT3G01940	0	0	283.913	0.001287	FALSE	0.00385038	283.913	2.22276e-162	-54.4018	Mock	WCS417	Proximal Meristem	Up
AT3G01950	0	0	283.913	0.00875161	FALSE	0.0445122	283.913	2.22276e-162	-561.125	Mock	WCS417	Proximal Meristem	Up
AT3G02080	0	0	2.1749	2.02085	FALSE	0.0820826	2.1749	0.0800702	-6613.77	Mock	WCS417	Proximal Meristem	Up
AT3G02090	1.86517e-14	1.44391e-13	1.03855	0.135135	FALSE	0.00286702	1.03855	0.135589	-1565.98	Mock	WCS417	Proximal Meristem	Up
AT3G02200	0	0	1.09567	0.155212	FALSE	0.00224999	1.09567	0.130131	-1718.52	Mock	WCS417	Proximal Meristem	Up
AT3G02230	3.47395e-09	2.13678e-08	1.05046	0.0782497	FALSE	0.00250599	1.05046	0.177819	-1050.2	Mock	WCS417	Proximal Meristem	Up
AT3G02240	0	0	283.913	0.0033462	FALSE	0.00797135	283.913	2.22276e-162	-175.75	Mock	WCS417	Proximal Meristem	Up
AT3G02360	4.44089e-16	3.58074e-15	1.19086	0.148263	FALSE	0.00459449	1.19086	0.146075	-1643.53	Mock	WCS417	Proximal Meristem	Up
AT3G02500	0	0	283.913	0.001287	FALSE	0.42471	283.913	2.22276e-162	-1474.1	Mock	WCS417	Proximal Meristem	Up
AT3G02550	0	0	1.68166	0.535135	FALSE	0.025453	1.68166	0.103737	-3587.43	Mock	WCS417	Proximal Meristem	Up
AT3G02555	1.02141e-14	7.93644e-14	1.08552	0.125097	FALSE	0.0011369	1.08552	0.140292	-1486.01	Mock	WCS417	Proximal Meristem	Up
AT3G02560	0	0	1.84046	1.21725	FALSE	0.0596627	1.84046	0.0818412	-5370.75	Mock	WCS417	Proximal Meristem	Up
AT3G02620	9.35522e-05	0.000394542	1.15089	0.0272844	FALSE	0.000133886	1.15089	0.294592	-473.357	Mock	WCS417	Proximal Meristem	Up
AT3G02630	1.99413e-09	1.24855e-08	1.48367	0.0519949	FALSE	0.000987588	1.48367	0.24735	-765.71	Mock	WCS417	Proximal Meristem	Up
AT3G02770	6.66134e-16	5.35462e-15	1.14991	0.127671	FALSE	0.00332876	1.14991	0.142526	-1487.38	Mock	WCS417	Proximal Meristem	Up
AT3G02780	0	0	1.46741	0.438353	FALSE	0.0301391	1.46741	0.102925	-3231.23	Mock	WCS417	Proximal Meristem	Up
AT3G02790	0	0	1.64891	0.237066	FALSE	0.0124466	1.64891	0.14295	-2131.18	Mock	WCS417	Proximal Meristem	Up
AT3G02840	0	0	283.913	0.000772201	FALSE	0.00180026	283.913	2.22276e-162	-892.892	Mock	WCS417	Proximal Meristem	Up
AT3G02900	0	0	1.45114	0.10399	FALSE	0.00199017	1.45114	0.16914	-1284.08	Mock	WCS417	Proximal Meristem	Up
AT3G03020	1.34662e-07	7.53935e-07	1.17746	0.0563707	FALSE	0.00296082	1.17746	0.223325	-810.912	Mock	WCS417	Proximal Meristem	Up
AT3G03070	0	0	1.37181	0.2139	FALSE	0.00538478	1.37181	0.124991	-2105.09	Mock	WCS417	Proximal Meristem	Up
AT3G03100	0	0	1.31704	0.288546	FALSE	0.00995488	1.31704	0.104806	-2533.08	Mock	WCS417	Proximal Meristem	Up
AT3G03160	0	0	2.03772	0.195367	FALSE	0.00948703	2.03772	0.187641	-1920.35	Mock	WCS417	Proximal Meristem	Up
AT3G03270	0	0	2.29672	2.83681	FALSE	0.117089	2.29672	0.0801339	-7592.87	Mock	WCS417	Proximal Meristem	Up
AT3G03430	0	0	283.913	0.0015444	FALSE	0.424195	283.913	2.22276e-162	-1758.01	Mock	WCS417	Proximal Meristem	Up
AT3G03600	4.04565e-13	2.98419e-12	1.70657	0.0697555	FALSE	0.00165824	1.70657	0.235259	-941.25	Mock	WCS417	Proximal Meristem	Up
AT3G03920	0	0	1.69648	0.836808	FALSE	0.0399486	1.69648	0.0886166	-4447.83	Mock	WCS417	Proximal Meristem	Up
AT3G03950	1.74244e-07	9.66763e-07	1.14367	0.0478764	FALSE	0.000362901	1.14367	0.218889	-735.489	Mock	WCS417	Proximal Meristem	Up
AT3G03960	0	0	1.09009	0.277477	FALSE	0.00568558	1.09009	0.0954927	-2504.23	Mock	WCS417	Proximal Meristem	Up
AT3G04000	0	0	283.913	0.0015444	FALSE	0.00360206	283.913	2.22276e-162	-1785.78	Mock	WCS417	Proximal Meristem	Up
AT3G04120	0	0	1.77796	0.979151	FALSE	0.064855	1.77796	0.0839249	-4958.33	Mock	WCS417	Proximal Meristem	Up
AT3G04230	1.05212e-10	7.0419e-10	1.21204	0.0828829	FALSE	0.00169136	1.21204	0.187644	-1090.07	Mock	WCS417	Proximal Meristem	Up
AT3G04400	0	0	1.87962	2.01493	FALSE	0.0876672	1.87962	0.0732468	-6781.52	Mock	WCS417	Proximal Meristem	Up
AT3G04630	5.30165e-05	0.000230548	1.1371	0.0316602	FALSE	0.000545851	1.1371	0.281327	-530.491	Mock	WCS417	Proximal Meristem	Up
AT3G04800	0	0	283.913	0.00566281	FALSE	0.0328369	283.913	2.22276e-162	-366.054	Mock	WCS417	Proximal Meristem	Up
AT3G01515	0	0	283.913	0.000772201	FALSE	0.00180026	283.913	2.22276e-162	-893.071	Mock	WCS417	Proximal Meristem	Up
AT3G04840	0	0	1.32591	0.658172	FALSE	0.0215622	1.32591	0.0796588	-4104.29	Mock	WCS417	Proximal Meristem	Up
AT3G04880	2.31162e-08	1.36112e-07	1.1366	0.0558559	FALSE	0.000204998	1.1366	0.203439	-821.438	Mock	WCS417	Proximal Meristem	Up
AT3G04903	0	0	283.913	0.000772201	FALSE	0.00180026	283.913	2.22276e-162	-892.892	Mock	WCS417	Proximal Meristem	Up
AT3G04920	0	0	1.50678	1.35933	FALSE	0.0631948	1.50678	0.0695803	-5879.87	Mock	WCS417	Proximal Meristem	Up
AT3G04950	4.65921e-05	0.000204393	1.32575	0.0247104	FALSE	5.38988e-17	1.32575	0.325569	-27598.4	Mock	WCS417	Proximal Meristem	Up
AT3G04960	0	0	283.913	0.0020592	FALSE	0.424968	283.913	2.22276e-162	-2366.7	Mock	WCS417	Proximal Meristem	Up
AT3G05000	2.46652e-10	1.62374e-09	1.1123	0.0733591	FALSE	0.0008612	1.1123	0.175744	-1011.04	Mock	WCS417	Proximal Meristem	Up
AT3G05020	0	0	1.60816	0.33668	FALSE	0.0189895	1.60816	0.122074	-2692.36	Mock	WCS417	Proximal Meristem	Up
AT3G05035	0	0	283.913	0.0023166	FALSE	0.004889	283.913	2.22276e-162	-2679.75	Mock	WCS417	Proximal Meristem	Up
AT3G05070	4.18354e-12	2.97894e-11	1.30768	0.0779923	FALSE	0.000914088	1.30768	0.188676	-1049.45	Mock	WCS417	Proximal Meristem	Up
AT3G05152	0	0	283.913	0.000772201	FALSE	0.00180026	283.913	2.22276e-162	-893.071	Mock	WCS417	Proximal Meristem	Up
AT3G05180	0	0	283.913	0.000772201	FALSE	2.04541e+117	283.913	2.22276e-162	-1.03179e+06	Mock	WCS417	Proximal Meristem	Up
AT3G05370	0	0	283.913	0.0015444	FALSE	0.00360206	283.913	2.22276e-162	-1786.14	Mock	WCS417	Proximal Meristem	Up
AT3G05500	1.77162e-08	1.05263e-07	1.23983	0.0635779	FALSE	0.00665324	1.23983	0.220104	-896.636	Mock	WCS417	Proximal Meristem	Up
AT3G05530	0	0	1.08469	0.233719	FALSE	0.0052826	1.08469	0.103678	-2250	Mock	WCS417	Proximal Meristem	Up
AT3G05560	0	0	1.78204	0.985843	FALSE	0.0463203	1.78204	0.0855649	-4878.07	Mock	WCS417	Proximal Meristem	Up
AT3G05590	0	0	1.45788	1.38919	FALSE	0.0531079	1.45788	0.0691232	-5856.82	Mock	WCS417	Proximal Meristem	Up
AT3G01775	0	0	283.913	0.0010296	FALSE	0.424453	283.913	2.22276e-162	-1176.81	Mock	WCS417	Proximal Meristem	Up
AT3G05810	4.97824e-13	3.66178e-12	1.26241	0.0911197	FALSE	0.00120152	1.26241	0.174707	-1161.72	Mock	WCS417	Proximal Meristem	Up
AT3G05858	0	0	283.913	0.000772201	FALSE	0.00180026	283.913	2.22276e-162	-893.071	Mock	WCS417	Proximal Meristem	Up
AT3G05860	0	0	283.913	0.0010296	FALSE	0.00257221	283.913	2.22276e-162	-1189.83	Mock	WCS417	Proximal Meristem	Up
AT3G06020	0	0	283.913	0.0030888	FALSE	0.00822801	283.913	2.22276e-162	-154.762	Mock	WCS417	Proximal Meristem	Up
AT3G06040	0	0	1.13566	0.228314	FALSE	0.00329332	1.13566	0.112675	-2215.03	Mock	WCS417	Proximal Meristem	Up
AT3G06050	1.90396e-08	1.12817e-07	1.17248	0.0664093	FALSE	0.00157555	1.17248	0.208607	-929.521	Mock	WCS417	Proximal Meristem	Up
AT3G06060	1.12211e-07	6.31951e-07	1.41747	0.0427284	FALSE	0.000687013	1.41747	0.267157	-667.997	Mock	WCS417	Proximal Meristem	Up
AT3G06320	0	0	1.31083	0.118662	FALSE	0.00276599	1.31083	0.155744	-1407.62	Mock	WCS417	Proximal Meristem	Up
AT3G06570	0.00154498	0.00527821	1.2065	0.0175032	FALSE	2.79668e-05	1.2065	0.381069	-333.588	Mock	WCS417	Proximal Meristem	Up
AT3G06610	0	0	1.36868	0.2139	FALSE	0.00529108	1.36868	0.124429	-2095.19	Mock	WCS417	Proximal Meristem	Up
AT3G06660	1.76175e-06	8.99374e-06	1.01113	0.0478764	FALSE	0.000177133	1.01113	0.211579	-736.613	Mock	WCS417	Proximal Meristem	Up
AT3G06690	2.12716e-08	1.25639e-07	1.34933	0.0473616	FALSE	0.00111759	1.34933	0.240894	-721.9	Mock	WCS417	Proximal Meristem	Up
AT3G06700	0	0	1.3426	1.35058	FALSE	0.0619914	1.3426	0.068539	-5914.18	Mock	WCS417	Proximal Meristem	Up
AT3G06780	0.000242784	0.000966156	1.44723	0.0277992	FALSE	0.00010636	1.44723	0.394367	-483.794	Mock	WCS417	Proximal Meristem	Up
AT3G06790	6.20082e-12	4.38261e-11	1.31166	0.0821107	FALSE	0.00199267	1.31166	0.190789	-1066.59	Mock	WCS417	Proximal Meristem	Up
AT3G06830	0	0	283.913	0.0010296	FALSE	0.00231317	283.913	2.22276e-162	-49.9642	Mock	WCS417	Proximal Meristem	Up
AT3G06900	0.0069453	0.0204533	1.99163	0.00978121	FALSE	4.21031e-17	1.99163	0.737791	-10949.6	Mock	WCS417	Proximal Meristem	Up
AT3G07110	0	0	1.98976	1.02445	FALSE	0.0439429	1.98976	0.0924319	-4868.45	Mock	WCS417	Proximal Meristem	Up
AT3G07150	2.66032e-08	1.56205e-07	1.9425	0.03861	FALSE	0.00197784	1.9425	0.349217	-589.637	Mock	WCS417	Proximal Meristem	Up
AT3G07170	1.60092e-10	1.06201e-09	1.11561	0.0751609	FALSE	0.000541368	1.11561	0.174439	-1027.37	Mock	WCS417	Proximal Meristem	Up
AT3G07200	7.23475e-07	3.80742e-06	1.25945	0.0419562	FALSE	0.000493958	1.25945	0.25418	-660.441	Mock	WCS417	Proximal Meristem	Up
AT3G07310	5.39613e-12	3.8258e-11	1.00147	0.115315	FALSE	0.00342693	1.00147	0.145251	-1378.94	Mock	WCS417	Proximal Meristem	Up
AT3G07430	5.30254e-11	3.59031e-10	1.36633	0.0718147	FALSE	0.00143592	1.36633	0.208212	-983.01	Mock	WCS417	Proximal Meristem	Up
AT3G07470	0.0011077	0.00390331	1.01123	0.0213642	FALSE	7.96579e-05	1.01123	0.310038	-394.337	Mock	WCS417	Proximal Meristem	Up
AT3G07480	0	0	2.25876	0.247104	FALSE	0.0129853	2.25876	0.183425	-2178.84	Mock	WCS417	Proximal Meristem	Up
AT3G07490	0	0	283.913	0.002574	FALSE	0.424968	283.913	2.22276e-162	-2963.13	Mock	WCS417	Proximal Meristem	Up
AT3G07568	1.29829e-12	9.4012e-12	1.78704	0.0610039	FALSE	0.00127996	1.78704	0.251891	-856.687	Mock	WCS417	Proximal Meristem	Up
AT3G07590	1.55431e-15	1.24179e-14	1.10521	0.119434	FALSE	0.00102473	1.10521	0.138536	-1431.81	Mock	WCS417	Proximal Meristem	Up
AT3G07680	4.06342e-14	3.11916e-13	1.07286	0.119176	FALSE	0.00300604	1.07286	0.141927	-1429.39	Mock	WCS417	Proximal Meristem	Up
AT3G07720	0.0154286	0.0411298	1.04971	0.0133848	FALSE	2.43899e-05	1.04971	0.43338	-271.739	Mock	WCS417	Proximal Meristem	Up
AT3G07790	4.67405e-08	2.69759e-07	1.03451	0.0666667	FALSE	0.000765814	1.03451	0.189356	-947.071	Mock	WCS417	Proximal Meristem	Up
AT3G07880	8.68194e-14	6.58007e-13	1.02953	0.135907	FALSE	0.0018576	1.02953	0.138017	-1571.64	Mock	WCS417	Proximal Meristem	Up
AT3G08490	0	0	283.913	0.0020592	FALSE	0.00411716	283.913	2.22276e-162	-2382.21	Mock	WCS417	Proximal Meristem	Up
AT3G08520	0	0	1.81404	0.89704	FALSE	0.0359662	1.81404	0.0868307	-4637.68	Mock	WCS417	Proximal Meristem	Up
AT3G08580	0	0	1.67921	0.997426	FALSE	0.049049	1.67921	0.0833244	-4958.08	Mock	WCS417	Proximal Meristem	Up
AT3G08590	4.66645e-11	3.1678e-10	1.12979	0.0993565	FALSE	0.0039018	1.12979	0.171669	-1257.73	Mock	WCS417	Proximal Meristem	Up
AT3G08610	0	0	1.67846	0.258172	FALSE	0.013865	1.67846	0.132786	-2317.72	Mock	WCS417	Proximal Meristem	Up
AT3G08630	1.15361e-07	6.48822e-07	1.30094	0.046332	FALSE	0.000740922	1.30094	0.245429	-709.367	Mock	WCS417	Proximal Meristem	Up
AT3G08640	2.45253e-05	0.000111317	1.02524	0.0378378	FALSE	0.000428699	1.02524	0.242999	-611.23	Mock	WCS417	Proximal Meristem	Up
AT3G08660	0	0	283.913	0.000772201	FALSE	0.00180026	283.913	2.22276e-162	-893.071	Mock	WCS417	Proximal Meristem	Up
AT3G08720	6.11137e-06	2.9482e-05	1.0094	0.0447876	FALSE	0.000140114	1.0094	0.223195	-703.693	Mock	WCS417	Proximal Meristem	Up
AT3G08740	1.14035e-08	6.83559e-08	1.45661	0.0504505	FALSE	0.000395974	1.45661	0.255169	-757.707	Mock	WCS417	Proximal Meristem	Up
AT3G08770	0	0	283.913	0.0033462	FALSE	0.0236997	283.913	2.22276e-162	-213.579	Mock	WCS417	Proximal Meristem	Up
AT3G08940	0.00899842	0.0256804	1.06266	0.0185328	FALSE	1.42976e-05	1.06266	0.406821	-352.408	Mock	WCS417	Proximal Meristem	Up
AT3G08970	6.56912e-06	3.15812e-05	1.76494	0.0483912	FALSE	0.00139655	1.76494	0.391582	-708.362	Mock	WCS417	Proximal Meristem	Up
AT3G09160	0	0	283.913	0.001287	FALSE	0.423938	283.913	2.22276e-162	-1460.9	Mock	WCS417	Proximal Meristem	Up
AT3G09200	0	0	1.84957	1.57503	FALSE	0.0791827	1.84957	0.0797863	-6023.76	Mock	WCS417	Proximal Meristem	Up
AT3G02145	0	0	283.913	0.001287	FALSE	0.42471	283.913	2.22276e-162	-1474.1	Mock	WCS417	Proximal Meristem	Up
AT3G09290	0	0	283.913	0.001287	FALSE	0.00283001	283.913	2.22276e-162	-1488.77	Mock	WCS417	Proximal Meristem	Up
AT3G09330	0	0	283.913	0.000772201	FALSE	2.04541e+117	283.913	2.22276e-162	-1.03179e+06	Mock	WCS417	Proximal Meristem	Up
AT3G09350	0	0	2.15257	0.165508	FALSE	0.00907938	2.15257	0.230684	-1718.96	Mock	WCS417	Proximal Meristem	Up
AT3G09455	9.63862e-11	6.45738e-10	1.03239	0.0831403	FALSE	0.000412711	1.03239	0.159504	-1111.19	Mock	WCS417	Proximal Meristem	Up
AT3G09500	0	0	1.77663	2.77992	FALSE	0.106302	1.77663	0.0651126	-7855.54	Mock	WCS417	Proximal Meristem	Up
AT3G09580	0	0	283.913	0.0010296	FALSE	0.424453	283.913	2.22276e-162	-1176.98	Mock	WCS417	Proximal Meristem	Up
AT3G09630	0	0	1.37926	0.65843	FALSE	0.0304587	1.37926	0.0837451	-4084.11	Mock	WCS417	Proximal Meristem	Up
AT3G09640	7.72293e-12	5.43458e-11	2.84563	0.0738739	FALSE	0.00585978	2.84563	0.415809	-910.989	Mock	WCS417	Proximal Meristem	Up
AT3G09735	0	0	1.0634	0.163192	FALSE	0.00284369	1.0634	0.123093	-1778.29	Mock	WCS417	Proximal Meristem	Up
AT3G09820	0	0	1.34381	0.327671	FALSE	0.0110951	1.34381	0.105823	-2730.5	Mock	WCS417	Proximal Meristem	Up
AT3G09860	2.29305e-12	1.64848e-11	1.11111	0.101158	FALSE	0.00177754	1.11111	0.158382	-1273.69	Mock	WCS417	Proximal Meristem	Up
AT3G09925	0	0	283.913	0.00772201	FALSE	0.085763	283.913	2.22276e-162	-623.222	Mock	WCS417	Proximal Meristem	Up
AT3G10020	0	0	2.04023	2.21931	FALSE	0.0993286	2.04023	0.0717074	-7118.05	Mock	WCS417	Proximal Meristem	Up
AT3G10040	0	0	1.93297	0.385328	FALSE	0.0226035	1.93297	0.122384	-2905.65	Mock	WCS417	Proximal Meristem	Up
AT3G10090	0	0	1.39068	0.233977	FALSE	0.00805018	1.39068	0.128437	-2217.17	Mock	WCS417	Proximal Meristem	Up
AT3G10610	0	0	1.38547	0.153411	FALSE	0.00497576	1.38547	0.14956	-1664.84	Mock	WCS417	Proximal Meristem	Up
AT3G10860	0	0	1.64275	0.353411	FALSE	0.016164	1.64275	0.113362	-2814.83	Mock	WCS417	Proximal Meristem	Up
AT3G10880	0	0	283.913	0.0015444	FALSE	0.00334455	283.913	2.22276e-162	-1786.54	Mock	WCS417	Proximal Meristem	Up
AT3G10920	0	0	1.10569	0.27027	FALSE	0.0081647	1.10569	0.102688	-2453.82	Mock	WCS417	Proximal Meristem	Up
AT3G10986	0	0	283.913	0.0015444	FALSE	0.00360206	283.913	2.22276e-162	-1785.78	Mock	WCS417	Proximal Meristem	Up
AT3G11050	1.21906e-05	5.70746e-05	1.90878	0.023166	FALSE	0.000191576	1.90878	0.436377	-410.419	Mock	WCS417	Proximal Meristem	Up
AT3G11120	0	0	1.56903	0.703218	FALSE	0.0357776	1.56903	0.0886921	-4160.96	Mock	WCS417	Proximal Meristem	Up
AT3G11390	0	0	283.913	0.0010296	FALSE	0.00205796	283.913	2.22276e-162	-1191.1	Mock	WCS417	Proximal Meristem	Up
AT3G11400	0	0	1.24037	0.279537	FALSE	0.00974878	1.24037	0.105327	-2486.08	Mock	WCS417	Proximal Meristem	Up
AT3G11415	0	0	283.913	0.0015444	FALSE	0.00334455	283.913	2.22276e-162	-1786.54	Mock	WCS417	Proximal Meristem	Up
AT3G11500	0	0	1.22853	0.129987	FALSE	0.00255494	1.22853	0.147373	-1498.93	Mock	WCS417	Proximal Meristem	Up
AT3G11510	0	0	1.76306	1.00129	FALSE	0.0422689	1.76306	0.0837961	-4906.91	Mock	WCS417	Proximal Meristem	Up
AT3G11520	0	0	283.913	0.00566281	FALSE	0.0230787	283.913	2.22276e-162	-322.722	Mock	WCS417	Proximal Meristem	Up
AT3G11580	0	0	1.64718	0.154183	FALSE	0.0162325	1.64718	0.186273	-1596.2	Mock	WCS417	Proximal Meristem	Up
AT3G11630	0	0	1.63332	0.12381	FALSE	0.00371967	1.63332	0.186099	-1438.6	Mock	WCS417	Proximal Meristem	Up
AT3G11770	1.70698e-07	9.4809e-07	1.07163	0.0545689	FALSE	0.000396561	1.07163	0.204951	-805.695	Mock	WCS417	Proximal Meristem	Up
AT3G11773	0	0	283.913	0.000772201	FALSE	0.00180026	283.913	2.22276e-162	-893.071	Mock	WCS417	Proximal Meristem	Up
AT3G11830	0	0	1.06908	0.492407	FALSE	0.0139788	1.06908	0.076868	-3534.34	Mock	WCS417	Proximal Meristem	Up
AT3G11930	0	0	2.14279	0.925354	FALSE	0.0897639	2.14279	0.128446	-4272.98	Mock	WCS417	Proximal Meristem	Up
AT3G11940	0	0	2.29658	2.56319	FALSE	0.0816345	2.29658	0.0785309	-7121.49	Mock	WCS417	Proximal Meristem	Up
AT3G12030	1.89541e-08	1.12363e-07	1.65199	0.0501931	FALSE	0.00124777	1.65199	0.293881	-753.698	Mock	WCS417	Proximal Meristem	Up
AT3G12050	0	0	1.63469	0.290347	FALSE	0.013228	1.63469	0.125687	-2529.46	Mock	WCS417	Proximal Meristem	Up
AT3G12120	0	0	1.02096	2.16705	FALSE	0.0980991	1.02096	0.0585577	-7429.88	Mock	WCS417	Proximal Meristem	Up
AT3G12260	0	0	2.06587	0.16036	FALSE	0.00775714	2.06587	0.182729	-1664.24	Mock	WCS417	Proximal Meristem	Up
AT3G12290	0	0	1.03768	0.199743	FALSE	0.00432565	1.03768	0.108928	-2021.12	Mock	WCS417	Proximal Meristem	Up
AT3G12300	4.37995e-07	2.35228e-06	1.12058	0.0496782	FALSE	0.000520883	1.12058	0.221824	-757.652	Mock	WCS417	Proximal Meristem	Up
AT3G12345	0.00137309	0.00474199	1.05524	0.020592	FALSE	9.82685e-05	1.05524	0.329737	-380.238	Mock	WCS417	Proximal Meristem	Up
AT3G12370	9.40794e-06	4.45141e-05	2.29883	0.0561133	FALSE	0.000994632	2.29883	0.518881	-812.686	Mock	WCS417	Proximal Meristem	Up
AT3G12490	0	0	1.1776	0.192021	FALSE	0.00387244	1.1776	0.118022	-1967.38	Mock	WCS417	Proximal Meristem	Up
AT3G12500	2.27126e-05	0.000103426	1.31521	0.0280566	FALSE	0.000967762	1.31521	0.310454	-478.951	Mock	WCS417	Proximal Meristem	Up
AT3G12580	0	0	2.17686	0.461004	FALSE	0.0343755	2.17686	0.195867	-3219.5	Mock	WCS417	Proximal Meristem	Up
AT3G12587	2.72837e-09	1.69209e-08	1.01103	0.0864865	FALSE	0.000419126	1.01103	0.170002	-1142.65	Mock	WCS417	Proximal Meristem	Up
AT3G12650	6.21725e-15	4.86697e-14	1.74517	0.0751609	FALSE	0.00126661	1.74517	0.223712	-997.543	Mock	WCS417	Proximal Meristem	Up
AT3G12960	0	0	283.913	0.0015444	FALSE	0.00360206	283.913	2.22276e-162	-1785.78	Mock	WCS417	Proximal Meristem	Up
AT3G12965	0	0	1.70965	1.02574	FALSE	0.0476469	1.70965	0.086524	-4865.82	Mock	WCS417	Proximal Meristem	Up
AT3G13175	1.90423e-11	1.31657e-10	1.35102	0.0998713	FALSE	0.0056332	1.35102	0.201249	-1194.5	Mock	WCS417	Proximal Meristem	Up
AT3G13200	0	0	1.13552	0.259974	FALSE	0.00499368	1.13552	0.101443	-2407.84	Mock	WCS417	Proximal Meristem	Up
AT3G13210	0	0	283.913	0.001287	FALSE	0.42471	283.913	2.22276e-162	-1474.1	Mock	WCS417	Proximal Meristem	Up
AT3G13230	4.44089e-16	3.58074e-15	1.09239	0.141055	FALSE	0.00281506	1.09239	0.133918	-1602.29	Mock	WCS417	Proximal Meristem	Up
AT3G13310	0	0	2.08983	1.28494	FALSE	0.0622482	2.08983	0.0822714	-5511.88	Mock	WCS417	Proximal Meristem	Up
AT3G13470	0	0	1.19143	0.177864	FALSE	0.00208474	1.19143	0.125839	-1876.97	Mock	WCS417	Proximal Meristem	Up
AT3G13520	0	0	2.34895	0.321236	FALSE	0.0422431	2.34895	0.1988	-2469.7	Mock	WCS417	Proximal Meristem	Up
AT3G13580	0	0	1.29904	0.578636	FALSE	0.0194022	1.29904	0.0801945	-3838.21	Mock	WCS417	Proximal Meristem	Up
AT3G13784	0	0	283.913	0.0020592	FALSE	0.00565648	283.913	2.22276e-162	-99.471	Mock	WCS417	Proximal Meristem	Up
AT3G13845	5.59774e-13	4.10736e-12	1.38752	0.0823681	FALSE	0.000806241	1.38752	0.192445	-1086.24	Mock	WCS417	Proximal Meristem	Up
AT3G13882	0	0	2.02361	0.206692	FALSE	0.00782526	2.02361	0.15923	-1978.35	Mock	WCS417	Proximal Meristem	Up
AT3G14200	1.28786e-14	9.99569e-14	1.50993	0.164736	FALSE	0.00435707	1.50993	0.19591	-1771.39	Mock	WCS417	Proximal Meristem	Up
AT3G14362	0.00123195	0.0042942	1.14318	0.0200772	FALSE	0.000339689	1.14318	0.353776	-362.852	Mock	WCS417	Proximal Meristem	Up
AT3G14420	0	0	283.913	0.0023166	FALSE	0.42471	283.913	2.22276e-162	-2665.79	Mock	WCS417	Proximal Meristem	Up
AT3G14463	0	0	283.913	0.0015444	FALSE	0.423423	283.913	2.22276e-162	-1744.63	Mock	WCS417	Proximal Meristem	Up
AT3G14600	0	0	1.59835	0.912999	FALSE	0.0394373	1.59835	0.0793089	-4784.6	Mock	WCS417	Proximal Meristem	Up
AT3G14700	0	0	283.913	0.0010296	FALSE	0.00257221	283.913	2.22276e-162	-1190.18	Mock	WCS417	Proximal Meristem	Up
AT3G14880	0	0	283.913	0.0010296	FALSE	0.424453	283.913	2.22276e-162	-1176.98	Mock	WCS417	Proximal Meristem	Up
AT3G15000	0	0	1.16896	0.2	FALSE	0.00535683	1.16896	0.117245	-2006.36	Mock	WCS417	Proximal Meristem	Up
AT3G15060	0.00209305	0.00696887	1.1433	0.0198198	FALSE	0.000174744	1.1433	0.371598	-366.9	Mock	WCS417	Proximal Meristem	Up
AT3G15150	8.23441e-06	3.92182e-05	1.1472	0.0368082	FALSE	0.000382118	1.1472	0.257278	-595.956	Mock	WCS417	Proximal Meristem	Up
AT3G15190	8.28799e-10	5.28877e-09	1.55614	0.0571429	FALSE	0.00104679	1.55614	0.253471	-827.882	Mock	WCS417	Proximal Meristem	Up
AT3G15210	1.77636e-15	1.41649e-14	1.15741	0.128185	FALSE	0.00387614	1.15741	0.145575	-1492.49	Mock	WCS417	Proximal Meristem	Up
AT3G15340	6.24017e-07	3.30308e-06	1.21336	0.047619	FALSE	0.00107856	1.21336	0.24347	-722.146	Mock	WCS417	Proximal Meristem	Up
AT3G15357	0	0	1.7845	0.228829	FALSE	0.0151443	1.7845	0.154584	-2045.47	Mock	WCS417	Proximal Meristem	Up
AT3G15440	0	0	283.913	0.00746461	FALSE	0.079666	283.913	2.22276e-162	-588.219	Mock	WCS417	Proximal Meristem	Up
AT3G15570	0	0	283.913	0.0010296	FALSE	0.424453	283.913	2.22276e-162	-1176.81	Mock	WCS417	Proximal Meristem	Up
AT3G15640	2.37588e-14	1.83452e-13	1.02723	0.126384	FALSE	0.00169396	1.02723	0.134663	-1493.27	Mock	WCS417	Proximal Meristem	Up
AT3G15660	0	0	1.29435	0.146718	FALSE	0.00328087	1.29435	0.137799	-1635.98	Mock	WCS417	Proximal Meristem	Up
AT3G16050	0	0	2.02256	0.138739	FALSE	0.0062225	2.02256	0.220767	-1529.7	Mock	WCS417	Proximal Meristem	Up
AT3G16070	0	0	283.913	0.0015444	FALSE	0.00360206	283.913	2.22276e-162	-1786.14	Mock	WCS417	Proximal Meristem	Up
AT3G16150	5.42692e-05	0.000235703	1.13982	0.0339768	FALSE	0.000492462	1.13982	0.282383	-541.608	Mock	WCS417	Proximal Meristem	Up
AT3G16310	3.10862e-15	2.4592e-14	1.34469	0.107079	FALSE	0.00165977	1.34469	0.170588	-1313.55	Mock	WCS417	Proximal Meristem	Up
AT3G16480	2.61989e-09	1.62722e-08	1.1929	0.0581725	FALSE	0.000381754	1.1929	0.20036	-848.683	Mock	WCS417	Proximal Meristem	Up
AT3G16570	2.18716e-05	9.98131e-05	2.30758	0.0311454	FALSE	0.00076779	2.30758	0.543615	-515.892	Mock	WCS417	Proximal Meristem	Up
AT3G16640	0	0	1.59021	3.76216	FALSE	0.144521	1.59021	0.0602743	-9001.65	Mock	WCS417	Proximal Meristem	Up
AT3G16780	0	0	1.47878	0.288288	FALSE	0.0107265	1.47878	0.115317	-2518.92	Mock	WCS417	Proximal Meristem	Up
AT3G03415	0	0	283.913	0.0010296	FALSE	0.00205796	283.913	2.22276e-162	-1191.1	Mock	WCS417	Proximal Meristem	Up
AT3G17210	0	0	1.40177	0.275933	FALSE	0.0147034	1.40177	0.116133	-2462.97	Mock	WCS417	Proximal Meristem	Up
AT3G17225	0	0	283.913	0.000772201	FALSE	0.00180026	283.913	2.22276e-162	-892.892	Mock	WCS417	Proximal Meristem	Up
AT3G17300	2.22045e-16	1.80425e-15	1.00756	0.157529	FALSE	0.00203933	1.00756	0.122798	-1736.79	Mock	WCS417	Proximal Meristem	Up
AT3G17330	3.006e-07	1.63475e-06	1.09097	0.0486486	FALSE	0.00019874	1.09097	0.212952	-742.735	Mock	WCS417	Proximal Meristem	Up
AT3G17380	0	0	283.913	0.0033462	FALSE	0.015706	283.913	2.22276e-162	-203.206	Mock	WCS417	Proximal Meristem	Up
AT3G03475	0	0	283.913	0.000772201	FALSE	0.00180026	283.913	2.22276e-162	-893.071	Mock	WCS417	Proximal Meristem	Up
AT3G17465	0	0	1.55428	0.182754	FALSE	0.00777382	1.55428	0.138729	-1866.65	Mock	WCS417	Proximal Meristem	Up
AT3G17520	0	0	283.913	0.001287	FALSE	0.139759	283.913	2.22276e-162	-562.906	Mock	WCS417	Proximal Meristem	Up
AT3G17690	0	0	283.913	0.00720721	FALSE	0.0156923	283.913	2.22276e-162	-371.286	Mock	WCS417	Proximal Meristem	Up
AT3G17730	0	0	283.913	0.000772201	FALSE	2.04541e+117	283.913	2.22276e-162	-1.03179e+06	Mock	WCS417	Proximal Meristem	Up
AT3G17860	0	0	1.24766	0.247619	FALSE	0.00760478	1.24766	0.109451	-2316.56	Mock	WCS417	Proximal Meristem	Up
AT3G17980	0	0	283.913	0.002574	FALSE	0.00694225	283.913	2.22276e-162	-129.674	Mock	WCS417	Proximal Meristem	Up
AT3G18030	4.50626e-11	3.06204e-10	2.02854	0.0558559	FALSE	0.000739234	2.02854	0.307989	-793.56	Mock	WCS417	Proximal Meristem	Up
AT3G18050	8.15985e-07	4.27601e-06	1.23015	0.0414414	FALSE	0.000215327	1.23015	0.249446	-658.262	Mock	WCS417	Proximal Meristem	Up
AT3G18130	0	0	1.41084	0.20103	FALSE	0.00727905	1.41084	0.131007	-1984.64	Mock	WCS417	Proximal Meristem	Up
AT3G18190	0	0	1.39341	0.238353	FALSE	0.00624028	1.39341	0.122663	-2235.64	Mock	WCS417	Proximal Meristem	Up
AT3G18410	0	0	1.66974	0.308366	FALSE	0.0133164	1.66974	0.11882	-2576.26	Mock	WCS417	Proximal Meristem	Up
AT3G18670	0	0	283.913	0.000772201	FALSE	0.00180026	283.913	2.22276e-162	-893.071	Mock	WCS417	Proximal Meristem	Up
AT3G18715	0	0	283.913	0.0010296	FALSE	0.424453	283.913	2.22276e-162	-1176.98	Mock	WCS417	Proximal Meristem	Up
AT3G18740	0	0	1.71746	1.40849	FALSE	0.0556444	1.71746	0.0763163	-5804.77	Mock	WCS417	Proximal Meristem	Up
AT3G18760	6.66134e-16	5.35462e-15	1.58341	0.0844273	FALSE	0.00160974	1.58341	0.196345	-1098.94	Mock	WCS417	Proximal Meristem	Up
AT3G18915	0	0	283.913	0.000772201	FALSE	1.01222e+123	283.913	2.22276e-162	-862806	Mock	WCS417	Proximal Meristem	Up
AT3G18940	1.1573e-12	8.386e-12	1.47257	0.0723295	FALSE	0.000811514	1.47257	0.207101	-989.358	Mock	WCS417	Proximal Meristem	Up
AT3G19200	5.93242e-08	3.40509e-07	1.0492	0.0710425	FALSE	9.2308e-05	1.0492	0.193549	-970.74	Mock	WCS417	Proximal Meristem	Up
AT3G19240	4.21885e-15	3.32244e-14	1.27408	0.119691	FALSE	0.00524349	1.27408	0.162362	-1389.82	Mock	WCS417	Proximal Meristem	Up
AT3G19480	0	0	283.913	0.0020592	FALSE	0.423166	283.913	2.22276e-162	-2325.84	Mock	WCS417	Proximal Meristem	Up
AT3G19508	5.97509e-06	2.88512e-05	1.3822	0.0306306	FALSE	0.000341496	1.3822	0.305306	-512.618	Mock	WCS417	Proximal Meristem	Up
AT3G19680	0	0	1.38446	0.140283	FALSE	0.00459785	1.38446	0.164341	-1555.1	Mock	WCS417	Proximal Meristem	Up
AT3G19910	4.21885e-15	3.32244e-14	1.12044	0.129987	FALSE	0.00226698	1.12044	0.142759	-1516	Mock	WCS417	Proximal Meristem	Up
AT3G20140	0	0	283.913	0.0020592	FALSE	0.00514621	283.913	2.22276e-162	-2380.37	Mock	WCS417	Proximal Meristem	Up
AT3G20170	0.00374462	0.0117761	1.03144	0.016731	FALSE	5.79228e-05	1.03144	0.355804	-323.818	Mock	WCS417	Proximal Meristem	Up
AT3G20390	0	0	1.11234	0.450708	FALSE	0.0152028	1.11234	0.088123	-3349.5	Mock	WCS417	Proximal Meristem	Up
AT3G20395	0.000534209	0.00201238	1.19114	0.0767053	FALSE	0.00317188	1.19114	0.343962	-784.892	Mock	WCS417	Proximal Meristem	Up
AT3G20860	0.00786013	0.022814	1.12818	0.0177606	FALSE	0.000374986	1.12818	0.424443	-333.449	Mock	WCS417	Proximal Meristem	Up
AT3G20880	0	0	283.913	0.0010296	FALSE	0.00304387	283.913	2.22276e-162	-45.1376	Mock	WCS417	Proximal Meristem	Up
AT3G21000	0	0	283.913	0.0015444	FALSE	0.00385873	283.913	2.22276e-162	-1784.85	Mock	WCS417	Proximal Meristem	Up
AT3G21305	0	0	283.913	0.0030888	FALSE	0.00694428	283.913	2.22276e-162	-157.108	Mock	WCS417	Proximal Meristem	Up
AT3G21352	0	0	283.913	0.001287	FALSE	0.423938	283.913	2.22276e-162	-1460.9	Mock	WCS417	Proximal Meristem	Up
AT3G21470	0	0	283.913	0.003861	FALSE	0.00874192	283.913	2.22276e-162	-204.328	Mock	WCS417	Proximal Meristem	Up
AT3G21520	0	0	283.913	0.001287	FALSE	0.00359845	283.913	2.22276e-162	-62.4629	Mock	WCS417	Proximal Meristem	Up
AT3G21805	0	0	283.913	0.000772201	FALSE	0.00180026	283.913	2.22276e-162	-893.071	Mock	WCS417	Proximal Meristem	Up
AT3G04175	0	0	283.913	0.0041184	FALSE	0.42471	283.913	2.22276e-162	-4735.16	Mock	WCS417	Proximal Meristem	Up
AT3G22110	0	0	1.69324	0.10399	FALSE	0.00234197	1.69324	0.191927	-1264.05	Mock	WCS417	Proximal Meristem	Up
AT3G22120	2.93252e-07	1.59704e-06	1.34645	0.0702703	FALSE	0.0045032	1.34645	0.262583	-844.655	Mock	WCS417	Proximal Meristem	Up
AT3G22230	0	0	1.92785	1.36216	FALSE	0.0519593	1.92785	0.0828926	-5634.93	Mock	WCS417	Proximal Meristem	Up
AT3G22275	0	0	283.913	0.0018018	FALSE	1.01222e+123	283.913	2.22276e-162	-862806	Mock	WCS417	Proximal Meristem	Up
AT3G22320	0	0	1.03563	0.202317	FALSE	0.00242065	1.03563	0.108379	-2043.41	Mock	WCS417	Proximal Meristem	Up
AT3G22415	0	0	283.913	0.0015444	FALSE	0.00334455	283.913	2.22276e-162	-1786.54	Mock	WCS417	Proximal Meristem	Up
AT3G22480	0	0	1.29276	0.201287	FALSE	0.0032329	1.29276	0.123294	-2031.62	Mock	WCS417	Proximal Meristem	Up
AT3G22550	8.05131e-05	0.000342168	1.03483	0.0370656	FALSE	0.00103122	1.03483	0.262457	-598.757	Mock	WCS417	Proximal Meristem	Up
AT3G22630	7.99361e-15	6.23192e-14	1.4375	0.10296	FALSE	0.00336222	1.4375	0.185027	-1273.43	Mock	WCS417	Proximal Meristem	Up
AT3G22660	0	0	1.13289	0.193822	FALSE	0.00511349	1.13289	0.116885	-1980.86	Mock	WCS417	Proximal Meristem	Up
AT3G22680	1.11022e-15	8.89367e-15	1.36585	0.107851	FALSE	0.00305715	1.36585	0.170177	-1316.41	Mock	WCS417	Proximal Meristem	Up
AT3G22840	2.78716e-10	1.8281e-09	2.62835	0.0625483	FALSE	0.00367232	2.62835	0.416525	-805.352	Mock	WCS417	Proximal Meristem	Up
AT3G22880	0	0	283.913	0.0030888	FALSE	0.00823365	283.913	2.22276e-162	-3565.24	Mock	WCS417	Proximal Meristem	Up
AT3G22980	3.81125e-09	2.34081e-08	1.06736	0.0700129	FALSE	0.000474724	1.06736	0.181148	-981.715	Mock	WCS417	Proximal Meristem	Up
AT3G23170	0	0	3.34569	0.221879	FALSE	0.0202607	3.34569	0.305502	-1876.47	Mock	WCS417	Proximal Meristem	Up
AT3G23230	0	0	283.913	0.0010296	FALSE	0.00257221	283.913	2.22276e-162	-1189.83	Mock	WCS417	Proximal Meristem	Up
AT3G23240	0	0	283.913	0.0020592	FALSE	0.424968	283.913	2.22276e-162	-2366.7	Mock	WCS417	Proximal Meristem	Up
AT3G23325	1.33822e-05	6.23332e-05	1.02878	0.0365508	FALSE	0.000103343	1.02878	0.236296	-601.674	Mock	WCS417	Proximal Meristem	Up
AT3G23390	0	0	1.60499	1.40695	FALSE	0.0565276	1.60499	0.0735443	-5806.72	Mock	WCS417	Proximal Meristem	Up
AT3G23450	0.0145133	0.0390025	1.00852	0.0203346	FALSE	0.00123542	1.00852	0.4126	-348.484	Mock	WCS417	Proximal Meristem	Up
AT3G23620	0	0	1.22348	0.169884	FALSE	0.00485176	1.22348	0.1304	-1804.01	Mock	WCS417	Proximal Meristem	Up
AT3G23805	0.00783483	0.0227511	1.12679	0.018018	FALSE	2.77996e-05	1.12679	0.423748	-336.709	Mock	WCS417	Proximal Meristem	Up
AT3G23830	0	0	1.6455	0.818533	FALSE	0.0410944	1.6455	0.0867045	-4445.1	Mock	WCS417	Proximal Meristem	Up
AT3G23860	0	0	283.913	0.0010296	FALSE	0.00205796	283.913	2.22276e-162	-1191.1	Mock	WCS417	Proximal Meristem	Up
AT3G23990	0	0	1.23484	0.805405	FALSE	0.0277262	1.23484	0.0703352	-4610.36	Mock	WCS417	Proximal Meristem	Up
AT3G24170	3.99714e-11	2.72138e-10	1.02586	0.0908623	FALSE	0.000628326	1.02586	0.155335	-1184.93	Mock	WCS417	Proximal Meristem	Up
AT3G24500	0	0	2.79731	0.774775	FALSE	0.0890498	2.79731	0.220667	-4320.21	Mock	WCS417	Proximal Meristem	Up
AT3G24570	2.98761e-11	2.04536e-10	1.07247	0.0957529	FALSE	0.00145435	1.07247	0.161343	-1231.07	Mock	WCS417	Proximal Meristem	Up
AT3G24830	0	0	1.93138	2.22239	FALSE	0.0821539	1.93138	0.0726328	-6964.19	Mock	WCS417	Proximal Meristem	Up
AT3G25120	1.79465e-07	9.9389e-07	1.211	0.0491634	FALSE	9.26171e-05	1.211	0.232018	-751.119	Mock	WCS417	Proximal Meristem	Up
AT3G25210	4.65137e-06	2.27584e-05	1.22213	0.0370656	FALSE	0.000933086	1.22213	0.266844	-596.752	Mock	WCS417	Proximal Meristem	Up
AT3G25220	0	0	1.05945	0.194852	FALSE	0.00546556	1.05945	0.118749	-1982.65	Mock	WCS417	Proximal Meristem	Up
AT3G25230	0	0	1.27837	0.510167	FALSE	0.0186477	1.27837	0.0931597	-3580.06	Mock	WCS417	Proximal Meristem	Up
AT3G25250	5.3647e-05	0.000233097	1.03882	0.033462	FALSE	0.00024061	1.03882	0.257188	-556.87	Mock	WCS417	Proximal Meristem	Up
AT3G25520	0	0	1.74442	1.73179	FALSE	0.0627824	1.74442	0.0710103	-6368.51	Mock	WCS417	Proximal Meristem	Up
AT3G25760	0	0	283.913	0.000772201	FALSE	0.00180026	283.913	2.22276e-162	-893.071	Mock	WCS417	Proximal Meristem	Up
AT3G25780	1.22072e-09	7.73317e-09	1.46754	0.0550837	FALSE	0.001298	1.46754	0.241471	-792.349	Mock	WCS417	Proximal Meristem	Up
AT3G25900	1.21287e-07	6.8069e-07	1.78455	0.0337194	FALSE	0.000664981	1.78455	0.337245	-547.82	Mock	WCS417	Proximal Meristem	Up
AT3G26060	0.00176461	0.00596281	1.19855	0.016731	FALSE	6.72137e-05	1.19855	0.383261	-322.376	Mock	WCS417	Proximal Meristem	Up
AT3G26070	0.00454644	0.0140069	1.18568	0.0133848	FALSE	6.55366e-05	1.18568	0.417857	-269.433	Mock	WCS417	Proximal Meristem	Up
AT3G26340	1.25302e-05	5.85861e-05	1.35392	0.0280566	FALSE	0.000357896	1.35392	0.309952	-485.137	Mock	WCS417	Proximal Meristem	Up
AT3G26640	1.64549e-09	1.03552e-08	1.3032	0.0553411	FALSE	0.000537121	1.3032	0.21614	-813.924	Mock	WCS417	Proximal Meristem	Up
AT3G26820	0	0	283.913	0.0015444	FALSE	0.00334455	283.913	2.22276e-162	-1786.54	Mock	WCS417	Proximal Meristem	Up
AT3G27025	0	0	283.913	0.000772201	FALSE	0.00180026	283.913	2.22276e-162	-893.071	Mock	WCS417	Proximal Meristem	Up
AT3G27150	0.000833185	0.00301858	1.06633	0.0221364	FALSE	9.75587e-05	1.06633	0.319115	-403.811	Mock	WCS417	Proximal Meristem	Up
AT3G27185	0	0	283.913	0.000772201	FALSE	0.00180026	283.913	2.22276e-162	-893.071	Mock	WCS417	Proximal Meristem	Up
AT3G27240	5.10703e-15	4.01285e-14	1.04646	0.135393	FALSE	0.00255187	1.04646	0.133722	-1561.75	Mock	WCS417	Proximal Meristem	Up
AT3G27280	0	0	1.23515	0.135393	FALSE	0.00341502	1.23515	0.143806	-1540.66	Mock	WCS417	Proximal Meristem	Up
AT3G27360	1.11534e-06	5.78686e-06	1.03537	0.175032	FALSE	0.0210602	1.03537	0.212598	-1514.61	Mock	WCS417	Proximal Meristem	Up
AT3G27690	0	0	283.913	0.0018018	FALSE	0.00359676	283.913	2.22276e-162	-65.4788	Mock	WCS417	Proximal Meristem	Up
AT3G27740	6.90559e-14	5.25276e-13	1.32405	0.0911197	FALSE	0.000334115	1.32405	0.176787	-1162.43	Mock	WCS417	Proximal Meristem	Up
AT3G27750	0.00018192	0.000737818	1.20416	0.0247104	FALSE	0.000280225	1.20416	0.32172	-442.153	Mock	WCS417	Proximal Meristem	Up
AT3G27770	0	0	1.2578	2.66049	FALSE	0.14431	1.2578	0.0594754	-8107.35	Mock	WCS417	Proximal Meristem	Up
AT3G05325	0	0	283.913	0.00720721	FALSE	0.429343	283.913	2.22276e-162	-8284.64	Mock	WCS417	Proximal Meristem	Up
AT3G27880	0.000476273	0.00180975	1.02297	0.02574	FALSE	0.000252059	1.02297	0.292799	-455.501	Mock	WCS417	Proximal Meristem	Up
AT3G28080	0	0	283.913	0.0010296	FALSE	0.00257221	283.913	2.22276e-162	-1190.18	Mock	WCS417	Proximal Meristem	Up
AT3G28155	0	0	283.913	0.0030888	FALSE	0.42368	283.913	2.22276e-162	-3516.02	Mock	WCS417	Proximal Meristem	Up
AT3G28210	1.68378e-05	7.76353e-05	2.57275	0.030888	FALSE	0.00601705	2.57275	0.597874	-488.316	Mock	WCS417	Proximal Meristem	Up
AT3G28500	0	0	283.913	0.0028314	FALSE	0.00771116	283.913	2.22276e-162	-106.959	Mock	WCS417	Proximal Meristem	Up
AT3G28580	0	0	283.913	0.0041184	FALSE	0.0123386	283.913	2.22276e-162	-194.37	Mock	WCS417	Proximal Meristem	Up
AT3G28900	0	0	1.28746	0.849163	FALSE	0.0349952	1.28746	0.0749377	-4740.37	Mock	WCS417	Proximal Meristem	Up
AT3G29000	0.013338	0.0362107	1.06002	0.0118404	FALSE	4.94581e-05	1.06002	0.428359	-243.172	Mock	WCS417	Proximal Meristem	Up
AT3G29370	0	0	283.913	0.0175032	FALSE	0.048637	283.913	2.22276e-162	-823.85	Mock	WCS417	Proximal Meristem	Up
AT3G29430	0	0	283.913	0.00540541	FALSE	0.0502267	283.913	2.22276e-162	-417.983	Mock	WCS417	Proximal Meristem	Up
AT3G29639	0	0	283.913	0.0010296	FALSE	0.00282667	283.913	2.22276e-162	-49.045	Mock	WCS417	Proximal Meristem	Up
AT3G05915	0	0	283.913	0.001287	FALSE	0.423938	283.913	2.22276e-162	-1460.9	Mock	WCS417	Proximal Meristem	Up
AT3G29970	0	0	283.913	0.0249678	FALSE	0.0577697	283.913	2.22276e-162	-1315.75	Mock	WCS417	Proximal Meristem	Up
AT3G30210	0	0	283.913	0.000772201	FALSE	2.04541e+117	283.913	2.22276e-162	-1.03179e+06	Mock	WCS417	Proximal Meristem	Up
AT3G32047	0	0	283.913	0.002574	FALSE	0.00617598	283.913	2.22276e-162	-2975.71	Mock	WCS417	Proximal Meristem	Up
AT3G33528	0	0	283.913	0.002574	FALSE	0.422136	283.913	2.22276e-162	-2893.31	Mock	WCS417	Proximal Meristem	Up
AT3G41768	0	0	1.32552	26.2407	FALSE	0.32287	1.32552	0.0545499	-15994.3	Mock	WCS417	Proximal Meristem	Up
AT3G42150	3.02736e-12	2.16745e-11	1.00269	0.106821	FALSE	0.00102263	1.00269	0.143726	-1332.1	Mock	WCS417	Proximal Meristem	Up
AT3G43190	0	0	2.56854	1.00978	FALSE	0.0894533	2.56854	0.111007	-4805.35	Mock	WCS417	Proximal Meristem	Up
AT3G43520	1.86205e-07	1.02904e-06	1.21726	0.0435006	FALSE	0.000485329	1.21726	0.233523	-682.127	Mock	WCS417	Proximal Meristem	Up
AT3G43810	0	0	1.38057	0.197941	FALSE	0.00854899	1.38057	0.130844	-1978.56	Mock	WCS417	Proximal Meristem	Up
AT3G43850	0	0	283.913	0.000772201	FALSE	1.01222e+123	283.913	2.22276e-162	-862806	Mock	WCS417	Proximal Meristem	Up
AT3G43970	0	0	283.913	0.00694981	FALSE	0.421107	283.913	2.22276e-162	-7913.92	Mock	WCS417	Proximal Meristem	Up
AT3G43980	0	0	1.70142	0.248391	FALSE	0.00821006	1.70142	0.133885	-2274.34	Mock	WCS417	Proximal Meristem	Up
AT3G44010	0	0	1.82459	0.953153	FALSE	0.037769	1.82459	0.0893588	-4850.99	Mock	WCS417	Proximal Meristem	Up
AT3G44190	1.33227e-15	1.06561e-14	1.36571	0.103218	FALSE	0.00286469	1.36571	0.170822	-1282.94	Mock	WCS417	Proximal Meristem	Up
AT3G44450	0	0	283.913	0.0015444	FALSE	0.00308756	283.913	2.22276e-162	-1786.66	Mock	WCS417	Proximal Meristem	Up
AT3G44590	0	0	1.15416	0.206435	FALSE	0.00492195	1.15416	0.121432	-2063.29	Mock	WCS417	Proximal Meristem	Up
AT3G44750	0	0	1.32441	0.359588	FALSE	0.013694	1.32441	0.103923	-2868.12	Mock	WCS417	Proximal Meristem	Up
AT3G44830	0	0	283.913	0.0015444	FALSE	0.00385581	283.913	2.22276e-162	-72.1772	Mock	WCS417	Proximal Meristem	Up
AT3G44870	0	0	283.913	0.0118404	FALSE	0.035719	283.913	2.22276e-162	-554.101	Mock	WCS417	Proximal Meristem	Up
AT3G44900	0	0	283.913	0.0010296	FALSE	0.424453	283.913	2.22276e-162	-1176.81	Mock	WCS417	Proximal Meristem	Up
AT3G45030	0	0	1.779	1.22857	FALSE	0.0459408	1.779	0.0798316	-5413.64	Mock	WCS417	Proximal Meristem	Up
AT3G45330	0	0	283.913	0.002574	FALSE	0.00669038	283.913	2.22276e-162	-2974.14	Mock	WCS417	Proximal Meristem	Up
AT3G45660	0	0	283.913	0.0036036	FALSE	0.00874994	283.913	2.22276e-162	-4166.65	Mock	WCS417	Proximal Meristem	Up
AT3G45860	0	0	283.913	0.0010296	FALSE	0.00257221	283.913	2.22276e-162	-1190.18	Mock	WCS417	Proximal Meristem	Up
AT3G45980	0	0	1.6436	0.778121	FALSE	0.112401	1.6436	0.164366	-3871.99	Mock	WCS417	Proximal Meristem	Up
AT3G46030	0	0	1.74023	0.418018	FALSE	0.0845302	1.74023	0.19396	-2859.02	Mock	WCS417	Proximal Meristem	Up
AT3G46040	0	0	1.33129	0.71094	FALSE	0.0332656	1.33129	0.0775411	-4287.11	Mock	WCS417	Proximal Meristem	Up
AT3G46080	0	0	283.913	0.0015444	FALSE	0.00308756	283.913	2.22276e-162	-1786.66	Mock	WCS417	Proximal Meristem	Up
AT3G46230	0	0	4.70847	0.795624	FALSE	0.0752093	4.70847	0.390299	-3378.4	Mock	WCS417	Proximal Meristem	Up
AT3G07365	0	0	283.913	0.0018018	FALSE	0.00385966	283.913	2.22276e-162	-2084.38	Mock	WCS417	Proximal Meristem	Up
AT3G46430	0	0	1.55676	0.181982	FALSE	0.00794235	1.55676	0.148413	-1856.32	Mock	WCS417	Proximal Meristem	Up
AT3G46616	0	0	283.913	0.001287	FALSE	0.00308529	283.913	2.22276e-162	-64.1594	Mock	WCS417	Proximal Meristem	Up
AT3G46617	0	0	283.913	0.0015444	FALSE	0.459401	283.913	2.22276e-162	-1804.41	Mock	WCS417	Proximal Meristem	Up
AT3G46870	0.0186532	0.0487158	1.0041	0.0118404	FALSE	6.76398e-05	1.0041	0.426842	-243.961	Mock	WCS417	Proximal Meristem	Up
AT3G47100	0	0	283.913	0.0010296	FALSE	0.424453	283.913	2.22276e-162	-1176.81	Mock	WCS417	Proximal Meristem	Up
AT3G07735	0	0	283.913	0.000772201	FALSE	1.01222e+123	283.913	2.22276e-162	-862806	Mock	WCS417	Proximal Meristem	Up
AT3G47370	0	0	1.74905	0.661261	FALSE	0.0290236	1.74905	0.093592	-3972.65	Mock	WCS417	Proximal Meristem	Up
AT3G47470	4.59189e-07	2.45918e-06	1.04651	0.0548263	FALSE	0.000455295	1.04651	0.207533	-819.136	Mock	WCS417	Proximal Meristem	Up
AT3G47480	0	0	283.913	0.000772201	FALSE	0.00180026	283.913	2.22276e-162	-892.892	Mock	WCS417	Proximal Meristem	Up
AT3G47720	0	0	3.23122	0.448391	FALSE	0.0278327	3.23122	0.201217	-2889.28	Mock	WCS417	Proximal Meristem	Up
AT3G47830	0	0	283.913	0.0033462	FALSE	0.022156	283.913	2.22276e-162	-217.201	Mock	WCS417	Proximal Meristem	Up
AT3G47833	4.61275e-12	3.279e-11	1.13545	0.0975547	FALSE	0.00173851	1.13545	0.164154	-1236.21	Mock	WCS417	Proximal Meristem	Up
AT3G47836	0	0	1.63508	0.176062	FALSE	0.00753045	1.63508	0.159008	-1825.24	Mock	WCS417	Proximal Meristem	Up
AT3G48030	6.37268e-14	4.85445e-13	1.70853	0.0682111	FALSE	0.000689281	1.70853	0.227802	-939.412	Mock	WCS417	Proximal Meristem	Up
AT3G48140	0	0	1.21902	0.492664	FALSE	0.0180114	1.21902	0.0844568	-3524.31	Mock	WCS417	Proximal Meristem	Up
AT3G48280	0	0	283.913	0.0010296	FALSE	0.00257221	283.913	2.22276e-162	-1190.18	Mock	WCS417	Proximal Meristem	Up
AT3G07975	0	0	283.913	0.000772201	FALSE	0.00180026	283.913	2.22276e-162	-892.892	Mock	WCS417	Proximal Meristem	Up
AT3G48510	0	0	2.49675	0.132046	FALSE	0.00808608	2.49675	0.265376	-1436.92	Mock	WCS417	Proximal Meristem	Up
AT3G48540	0.00438757	0.0135674	1.44109	0.0138996	FALSE	0.00111763	1.44109	0.505849	-262.266	Mock	WCS417	Proximal Meristem	Up
AT3G48560	0	0	1.06974	0.320206	FALSE	0.00891743	1.06974	0.0937622	-2751.51	Mock	WCS417	Proximal Meristem	Up
AT3G48660	0.000266653	0.00105334	2.32574	0.0157014	FALSE	0.000294413	2.32574	0.637938	-293.666	Mock	WCS417	Proximal Meristem	Up
AT3G48680	4.44089e-16	3.58074e-15	1.1488	0.128958	FALSE	0.00140449	1.1488	0.141189	-1507.83	Mock	WCS417	Proximal Meristem	Up
AT3G48930	0	0	1.9338	1.25148	FALSE	0.0546916	1.9338	0.0821708	-5399.39	Mock	WCS417	Proximal Meristem	Up
AT3G49010	0	0	1.62014	1.69035	FALSE	0.0770556	1.62014	0.069525	-6402.99	Mock	WCS417	Proximal Meristem	Up
AT3G49070	0	0	283.913	0.0010296	FALSE	0.424453	283.913	2.22276e-162	-1176.98	Mock	WCS417	Proximal Meristem	Up
AT3G49100	2.25201e-09	1.40707e-08	1.28471	0.0700129	FALSE	0.000817256	1.28471	0.214889	-974.815	Mock	WCS417	Proximal Meristem	Up
AT3G49190	0	0	283.913	0.000772201	FALSE	0.00180026	283.913	2.22276e-162	-892.892	Mock	WCS417	Proximal Meristem	Up
AT3G49480	0	0	283.913	0.000772201	FALSE	0.00180026	283.913	2.22276e-162	-892.892	Mock	WCS417	Proximal Meristem	Up
AT3G49551	0	0	283.913	0.00875161	FALSE	0.0187501	283.913	2.22276e-162	-469.678	Mock	WCS417	Proximal Meristem	Up
AT3G49910	0	0	1.80947	2.86229	FALSE	0.107261	1.80947	0.0654195	-7894.46	Mock	WCS417	Proximal Meristem	Up
AT3G50060	0.000876723	0.0031541	1.41981	0.0200772	FALSE	0.000183077	1.41981	0.426709	-367.514	Mock	WCS417	Proximal Meristem	Up
AT3G50150	0	0	283.913	0.000772201	FALSE	0.00180026	283.913	2.22276e-162	-892.892	Mock	WCS417	Proximal Meristem	Up
AT3G50290	0	0	283.913	0.0015444	FALSE	0.00360206	283.913	2.22276e-162	-1786.14	Mock	WCS417	Proximal Meristem	Up
AT3G50420	0.00411825	0.0128216	1.36092	0.0126126	FALSE	8.8738e-05	1.36092	0.474361	-252.751	Mock	WCS417	Proximal Meristem	Up
AT3G50710	0	0	283.913	0.0015444	FALSE	0.00334455	283.913	2.22276e-162	-1786.54	Mock	WCS417	Proximal Meristem	Up
AT3G50770	0	0	283.913	0.000772201	FALSE	2.04541e+117	283.913	2.22276e-162	-1.03179e+06	Mock	WCS417	Proximal Meristem	Up
AT3G50800	0.000768201	0.00280216	1.14015	0.0239382	FALSE	0.00026596	1.14015	0.338927	-410.348	Mock	WCS417	Proximal Meristem	Up
AT3G50850	0	0	283.913	0.00643501	FALSE	0.0149065	283.913	2.22276e-162	-343.176	Mock	WCS417	Proximal Meristem	Up
AT3G50930	0.00161515	0.00549734	1.34505	0.0234234	FALSE	0.00182682	1.34505	0.426574	-372.389	Mock	WCS417	Proximal Meristem	Up
AT3G50980	0	0	283.913	0.00540541	FALSE	0.0469918	283.913	2.22276e-162	-308.384	Mock	WCS417	Proximal Meristem	Up
AT3G51010	0	0	1.23152	0.147233	FALSE	0.00365943	1.23152	0.138212	-1635.15	Mock	WCS417	Proximal Meristem	Up
AT3G51238	0	0	283.913	0.0023166	FALSE	0.00514334	283.913	2.22276e-162	-120.877	Mock	WCS417	Proximal Meristem	Up
AT3G51280	0.00354774	0.011216	1.54042	0.0200772	FALSE	0.00392241	1.54042	0.5283	-325.553	Mock	WCS417	Proximal Meristem	Up
AT3G51720	0.000232071	0.000927044	1.03344	0.0679537	FALSE	0.00978978	1.03344	0.280729	-807.7	Mock	WCS417	Proximal Meristem	Up
AT3G51895	0	0	283.913	0.001287	FALSE	0.00334418	283.913	2.22276e-162	-1487.07	Mock	WCS417	Proximal Meristem	Up
AT3G51930	0	0	283.913	0.0033462	FALSE	0.421879	283.913	2.22276e-162	-3787.86	Mock	WCS417	Proximal Meristem	Up
AT3G51970	0	0	283.913	0.001287	FALSE	0.00283001	283.913	2.22276e-162	-1488.59	Mock	WCS417	Proximal Meristem	Up
AT3G52090	0	0	1.24614	0.157272	FALSE	0.00370647	1.24614	0.138924	-1713.12	Mock	WCS417	Proximal Meristem	Up
AT3G52230	5.5731e-12	3.94427e-11	1.18568	0.0859717	FALSE	0.000766201	1.18568	0.172083	-1129.63	Mock	WCS417	Proximal Meristem	Up
AT3G52300	0	0	1.93184	0.678764	FALSE	0.0303785	1.93184	0.0979106	-4038.78	Mock	WCS417	Proximal Meristem	Up
AT3G52560	0	0	1.22399	0.124582	FALSE	0.00129229	1.22399	0.142646	-1469.62	Mock	WCS417	Proximal Meristem	Up
AT3G52580	0	0	1.76769	0.422394	FALSE	0.0200497	1.76769	0.11105	-3075.74	Mock	WCS417	Proximal Meristem	Up
AT3G52590	0	0	1.87058	2.92124	FALSE	0.129489	1.87058	0.0699339	-7890.03	Mock	WCS417	Proximal Meristem	Up
AT3G52730	0	0	1.44867	0.254054	FALSE	0.00787182	1.44867	0.120073	-2310.12	Mock	WCS417	Proximal Meristem	Up
AT3G52860	2.55149e-10	1.6772e-09	1.11394	0.0821107	FALSE	0.00140882	1.11394	0.17615	-1096.59	Mock	WCS417	Proximal Meristem	Up
AT3G52930	0	0	1.85991	0.653797	FALSE	0.035044	1.85991	0.1018	-3887.8	Mock	WCS417	Proximal Meristem	Up
AT3G52960	0	0	1.42368	0.157272	FALSE	0.00733055	1.42368	0.153418	-1649.13	Mock	WCS417	Proximal Meristem	Up
AT3G53020	0	0	1.35194	1.66692	FALSE	0.0725973	1.35194	0.0630692	-6494.9	Mock	WCS417	Proximal Meristem	Up
AT3G53040	0	0	283.913	0.0018018	FALSE	0.42471	283.913	2.22276e-162	-2069.7	Mock	WCS417	Proximal Meristem	Up
AT3G53370	0.00215626	0.00715998	1.29725	0.0172458	FALSE	8.16354e-05	1.29725	0.422858	-331.108	Mock	WCS417	Proximal Meristem	Up
AT3G53430	0	0	2.11302	0.859974	FALSE	0.0368138	2.11302	0.103074	-4454.44	Mock	WCS417	Proximal Meristem	Up
AT3G53630	0	0	1.51351	0.127928	FALSE	0.00390453	1.51351	0.161196	-1466.43	Mock	WCS417	Proximal Meristem	Up
AT3G53740	0	0	1.71385	1.86667	FALSE	0.0726064	1.71385	0.0692343	-6659.68	Mock	WCS417	Proximal Meristem	Up
AT3G53870	0	0	1.54526	0.715573	FALSE	0.0276921	1.54526	0.0838359	-4210.71	Mock	WCS417	Proximal Meristem	Up
AT3G53890	0	0	1.67595	0.78713	FALSE	0.0388345	1.67595	0.0850373	-4420.81	Mock	WCS417	Proximal Meristem	Up
AT3G54085	4.12733e-07	2.22174e-06	1.55355	0.0337194	FALSE	0.000492618	1.55355	0.306845	-553.825	Mock	WCS417	Proximal Meristem	Up
AT3G54130	4.97198e-05	0.000216888	1.09821	0.0324324	FALSE	0.000144561	1.09821	0.270699	-546.282	Mock	WCS417	Proximal Meristem	Up
AT3G54210	2.70894e-14	2.08708e-13	1.09482	0.124324	FALSE	0.00238728	1.09482	0.14384	-1466.49	Mock	WCS417	Proximal Meristem	Up
AT3G54363	0.00817246	0.0236126	1.7075	0.00926641	FALSE	7.64021e-05	1.7075	0.64559	-196.145	Mock	WCS417	Proximal Meristem	Up
AT3G54366	1.63749e-09	1.03079e-08	1.59704	0.0517375	FALSE	0.00101625	1.59704	0.26484	-762.173	Mock	WCS417	Proximal Meristem	Up
AT3G54510	0	0	283.913	0.0015444	FALSE	0.00334455	283.913	2.22276e-162	-1786.54	Mock	WCS417	Proximal Meristem	Up
AT3G54560	0	0	1.77817	0.153411	FALSE	0.0141717	1.77817	0.204305	-1519.75	Mock	WCS417	Proximal Meristem	Up
AT3G54826	4.44417e-06	2.18006e-05	1.20416	0.0362934	FALSE	0.000477009	1.20416	0.262376	-590.202	Mock	WCS417	Proximal Meristem	Up
AT3G54890	0.000324166	0.0012655	1.11839	0.0277992	FALSE	0.00148567	1.11839	0.311079	-480.579	Mock	WCS417	Proximal Meristem	Up
AT3G55280	0	0	1.2934	0.484685	FALSE	0.0159891	1.2934	0.0864878	-3473.49	Mock	WCS417	Proximal Meristem	Up
AT3G55310	0.00141382	0.00486989	1.74214	0.01287	FALSE	0.00037419	1.74214	0.545814	-250.507	Mock	WCS417	Proximal Meristem	Up
AT3G55380	8.71474e-11	5.84965e-10	1.16003	0.0831403	FALSE	0.00143129	1.16003	0.178805	-1102.54	Mock	WCS417	Proximal Meristem	Up
AT3G55430	8.42382e-11	5.66344e-10	1.04301	0.0895753	FALSE	0.00137176	1.04301	0.160641	-1165.33	Mock	WCS417	Proximal Meristem	Up
AT3G55440	0	0	1.54511	0.56139	FALSE	0.0358871	1.54511	0.0962224	-3657.71	Mock	WCS417	Proximal Meristem	Up
AT3G55580	0	0	283.913	0.000772201	FALSE	0.00180026	283.913	2.22276e-162	-892.892	Mock	WCS417	Proximal Meristem	Up
AT3G55605	1.25573e-11	8.75709e-11	1.91398	0.0586873	FALSE	0.00134867	1.91398	0.282563	-831.669	Mock	WCS417	Proximal Meristem	Up
AT3G55750	0	0	1.58748	0.642471	FALSE	0.0370699	1.58748	0.093722	-3953.84	Mock	WCS417	Proximal Meristem	Up
AT3G55980	1.71196e-13	1.2822e-12	1.00459	0.153153	FALSE	0.00553888	1.00459	0.136318	-1686.66	Mock	WCS417	Proximal Meristem	Up
AT3G56020	0	0	1.73109	2.2973	FALSE	0.0896294	1.73109	0.0690859	-7224.09	Mock	WCS417	Proximal Meristem	Up
AT3G56070	0	0	1.39451	0.283655	FALSE	0.0100196	1.39451	0.113417	-2472.26	Mock	WCS417	Proximal Meristem	Up
AT3G56110	5.50347e-06	2.67217e-05	1.08974	0.0406692	FALSE	3.66868e-17	1.08974	0.239786	-45348.6	Mock	WCS417	Proximal Meristem	Up
AT3G56290	0.000196947	0.000793544	1.78767	0.0175032	FALSE	0.000149384	1.78767	0.480181	-326.152	Mock	WCS417	Proximal Meristem	Up
AT3G56340	0	0	1.98032	1.74389	FALSE	0.0678445	1.98032	0.0782554	-6285.99	Mock	WCS417	Proximal Meristem	Up
AT3G56490	0	0	1.7432	0.256371	FALSE	0.00938	1.7432	0.132869	-2306.14	Mock	WCS417	Proximal Meristem	Up
AT3G56800	0	0	1.34399	0.202317	FALSE	0.0121532	1.34399	0.133413	-2009.26	Mock	WCS417	Proximal Meristem	Up
AT3G56880	2.22045e-16	1.80425e-15	1.76697	0.126898	FALSE	0.0176942	1.76697	0.213898	-1379.99	Mock	WCS417	Proximal Meristem	Up
AT3G57157	0	0	283.913	0.0028314	FALSE	0.00720068	283.913	2.22276e-162	-147.022	Mock	WCS417	Proximal Meristem	Up
AT3G57290	0	0	1.10266	0.267181	FALSE	0.00634067	1.10266	0.101517	-2459.32	Mock	WCS417	Proximal Meristem	Up
AT3G57450	1.0858e-13	8.18194e-13	1.50479	0.0888031	FALSE	0.0066401	1.50479	0.202528	-1123.26	Mock	WCS417	Proximal Meristem	Up
AT3G57540	4.90325e-06	2.39293e-05	1.05004	0.0478764	FALSE	0.000926993	1.05004	0.229824	-729.166	Mock	WCS417	Proximal Meristem	Up
AT3G57560	1.14911e-08	6.88416e-08	1.24428	0.0522523	FALSE	0.000789532	1.24428	0.218023	-781.753	Mock	WCS417	Proximal Meristem	Up
AT3G57645	0	0	283.913	0.0010296	FALSE	0.00257221	283.913	2.22276e-162	-1190.18	Mock	WCS417	Proximal Meristem	Up
AT3G57720	0	0	283.913	0.0018018	FALSE	0.0046279	283.913	2.22276e-162	-90.8614	Mock	WCS417	Proximal Meristem	Up
AT3G57785	2.3892e-13	1.77925e-12	1.80799	0.0684685	FALSE	0.00179322	1.80799	0.246823	-935.942	Mock	WCS417	Proximal Meristem	Up
AT3G57810	4.66016e-11	3.16456e-10	1.03001	0.0962677	FALSE	0.000932767	1.03001	0.156503	-1237.36	Mock	WCS417	Proximal Meristem	Up
AT3G57860	3.6321e-07	1.96471e-06	1.19674	0.0525097	FALSE	0.00103977	1.19674	0.235242	-757.523	Mock	WCS417	Proximal Meristem	Up
AT3G58060	0	0	283.913	0.000772201	FALSE	2.04541e+117	283.913	2.22276e-162	-1.03179e+06	Mock	WCS417	Proximal Meristem	Up
AT3G58190	0	0	283.913	0.00592021	FALSE	0.0561089	283.913	2.22276e-162	-467.632	Mock	WCS417	Proximal Meristem	Up
AT3G58540	0	0	283.913	0.0020592	FALSE	0.00514621	283.913	2.22276e-162	-2379.65	Mock	WCS417	Proximal Meristem	Up
AT3G58660	0	0	1.19086	0.207722	FALSE	0.00692464	1.19086	0.119099	-2044.92	Mock	WCS417	Proximal Meristem	Up
AT3G58700	0	0	1.66196	0.334106	FALSE	0.0123668	1.66196	0.121878	-2715	Mock	WCS417	Proximal Meristem	Up
AT3G59200	0	0	283.913	0.0010296	FALSE	0.00205796	283.913	2.22276e-162	-1191.1	Mock	WCS417	Proximal Meristem	Up
AT3G59400	0	0	283.913	0.003861	FALSE	0.42471	283.913	2.22276e-162	-4422.29	Mock	WCS417	Proximal Meristem	Up
AT3G59520	0.000204399	0.000822464	1.12923	0.0314028	FALSE	0.000464361	1.12923	0.304088	-533.657	Mock	WCS417	Proximal Meristem	Up
AT3G59540	0	0	1.6306	1.13848	FALSE	0.0487644	1.6306	0.0785886	-5338.49	Mock	WCS417	Proximal Meristem	Up
AT3G59550	0.0165654	0.0438147	1.36092	0.011583	FALSE	3.94278e-05	1.36092	0.567947	-238.162	Mock	WCS417	Proximal Meristem	Up
AT3G59600	0	0	1.43049	0.108366	FALSE	0.00214973	1.43049	0.163383	-1322.24	Mock	WCS417	Proximal Meristem	Up
AT3G59650	8.65742e-10	5.51947e-09	1.40044	0.0689833	FALSE	0.000831666	1.40044	0.228368	-958.184	Mock	WCS417	Proximal Meristem	Up
AT3G59830	0	0	283.913	0.0015444	FALSE	0.424967	283.913	2.22276e-162	-1770.98	Mock	WCS417	Proximal Meristem	Up
AT3G59840	1.39269e-10	9.25926e-10	1.17597	0.0772201	FALSE	0.000851274	1.17597	0.183268	-1035.94	Mock	WCS417	Proximal Meristem	Up
AT3G59890	7.42374e-08	4.24017e-07	1.24363	0.0501931	FALSE	0.000701601	1.24363	0.231133	-756.548	Mock	WCS417	Proximal Meristem	Up
AT3G59910	0	0	1.35673	0.198456	FALSE	0.00423795	1.35673	0.125217	-1998.95	Mock	WCS417	Proximal Meristem	Up
AT3G59920	0	0	1.0576	0.150064	FALSE	0.00162962	1.0576	0.126916	-1681.9	Mock	WCS417	Proximal Meristem	Up
AT3G59980	2.28223e-07	1.25463e-06	1.13596	0.0545689	FALSE	0.000360249	1.13596	0.219521	-809.761	Mock	WCS417	Proximal Meristem	Up
AT3G60080	0.00239816	0.00787833	1.68851	0.0164736	FALSE	9.61752e-05	1.68851	0.556179	-317.149	Mock	WCS417	Proximal Meristem	Up
AT3G60210	0	0	1.24793	0.146976	FALSE	0.0020973	1.24793	0.135537	-1642.71	Mock	WCS417	Proximal Meristem	Up
AT3G60245	0	0	1.22012	3.13848	FALSE	0.101912	1.22012	0.0531416	-8598.83	Mock	WCS417	Proximal Meristem	Up
AT3G60280	0	0	283.913	0.002574	FALSE	0.42471	283.913	2.22276e-162	-2948.19	Mock	WCS417	Proximal Meristem	Up
AT3G60390	0.000772253	0.00281645	1.01497	0.0252252	FALSE	0.000432561	1.01497	0.301845	-441.771	Mock	WCS417	Proximal Meristem	Up
AT3G60520	5.88418e-14	4.49377e-13	1.6131	0.0787645	FALSE	0.00268864	1.6131	0.214782	-1040.08	Mock	WCS417	Proximal Meristem	Up
AT3G60540	0	0	283.913	0.0023166	FALSE	0.422651	283.913	2.22276e-162	-2609.39	Mock	WCS417	Proximal Meristem	Up
AT3G60750	0	0	1.77443	0.248649	FALSE	0.0183811	1.77443	0.140687	-2234.8	Mock	WCS417	Proximal Meristem	Up
AT3G60770	0	0	1.70695	0.940026	FALSE	0.0454276	1.70695	0.0824124	-4837.75	Mock	WCS417	Proximal Meristem	Up
AT3G60820	0	0	1.20451	0.178636	FALSE	0.0039625	1.20451	0.121425	-1873.2	Mock	WCS417	Proximal Meristem	Up
AT3G60975	0	0	283.913	0.001287	FALSE	0.42471	283.913	2.22276e-162	-1474.1	Mock	WCS417	Proximal Meristem	Up
AT3G61100	3.10862e-15	2.4592e-14	1.26344	0.116088	FALSE	0.0021061	1.26344	0.160275	-1389.52	Mock	WCS417	Proximal Meristem	Up
AT3G61110	0	0	1.66999	0.79408	FALSE	0.0336915	1.66999	0.0867942	-4458.34	Mock	WCS417	Proximal Meristem	Up
AT3G61117	0	0	283.913	0.0010296	FALSE	0.00231317	283.913	2.22276e-162	-49.9642	Mock	WCS417	Proximal Meristem	Up
AT3G61198	0.00073014	0.00267731	1.64424	0.0144144	FALSE	0.000148005	1.64424	0.486748	-281.546	Mock	WCS417	Proximal Meristem	Up
AT3G61400	0	0	283.913	0.001287	FALSE	0.00283001	283.913	2.22276e-162	-1488.77	Mock	WCS417	Proximal Meristem	Up
AT3G61640	7.15073e-10	4.57979e-09	1.07292	0.0851995	FALSE	0.00201071	1.07292	0.174099	-1118.69	Mock	WCS417	Proximal Meristem	Up
AT3G61660	0	0	283.913	0.000772201	FALSE	0.00180026	283.913	2.22276e-162	-892.892	Mock	WCS417	Proximal Meristem	Up
AT3G61980	4.59812e-05	0.000202051	1.0129	0.0368082	FALSE	0.000326088	1.0129	0.248554	-596.871	Mock	WCS417	Proximal Meristem	Up
AT3G62160	0	0	283.913	0.000772201	FALSE	0.00180026	283.913	2.22276e-162	-892.892	Mock	WCS417	Proximal Meristem	Up
AT3G62250	0	0	1.89386	2.20746	FALSE	0.077638	1.89386	0.0739083	-6924.39	Mock	WCS417	Proximal Meristem	Up
AT3G62290	0	0	1.30239	1.12252	FALSE	0.0549021	1.30239	0.0679368	-5464.23	Mock	WCS417	Proximal Meristem	Up
AT3G62320	0	0	283.913	0.0028314	FALSE	0.00978593	283.913	2.22276e-162	-139.521	Mock	WCS417	Proximal Meristem	Up
AT3G62400	2.22045e-15	1.76591e-14	1.24321	0.118662	FALSE	0.00202641	1.24321	0.156805	-1416.08	Mock	WCS417	Proximal Meristem	Up
AT3G62560	1.77558e-10	1.1749e-09	1.36985	0.0702703	FALSE	0.000647026	1.36985	0.214723	-972.071	Mock	WCS417	Proximal Meristem	Up
AT3G62650	0	0	1.2775	0.30296	FALSE	0.0142675	1.2775	0.108269	-2616.5	Mock	WCS417	Proximal Meristem	Up
AT3G62720	2.48363e-07	1.3607e-06	1.33392	0.0422136	FALSE	0.00133134	1.33392	0.258566	-660.439	Mock	WCS417	Proximal Meristem	Up
AT3G62790	0	0	1.40464	0.144916	FALSE	0.00238424	1.40464	0.148522	-1615.08	Mock	WCS417	Proximal Meristem	Up
AT3G62810	1.08755e-11	7.61214e-11	1.30055	0.0800515	FALSE	0.00141269	1.30055	0.191415	-1060.34	Mock	WCS417	Proximal Meristem	Up
AT3G62870	0	0	1.85449	1.60644	FALSE	0.0712006	1.85449	0.0748066	-6158.74	Mock	WCS417	Proximal Meristem	Up
AT3G62890	0	0	283.913	0.0041184	FALSE	0.0193407	283.913	2.22276e-162	-251.391	Mock	WCS417	Proximal Meristem	Up
AT3G62920	4.66832e-05	0.000204664	1.15906	0.0288288	FALSE	0.000138989	1.15906	0.284666	-497.845	Mock	WCS417	Proximal Meristem	Up
AT3G63160	0	0	283.913	0.001287	FALSE	0.00359845	283.913	2.22276e-162	-62.4629	Mock	WCS417	Proximal Meristem	Up
AT3G09935	0	0	283.913	0.000772201	FALSE	0.00180026	283.913	2.22276e-162	-893.071	Mock	WCS417	Proximal Meristem	Up
AT3G63255	0	0	283.913	0.000772201	FALSE	0.00180026	283.913	2.22276e-162	-893.071	Mock	WCS417	Proximal Meristem	Up
AT3G63350	1.57483e-05	7.27883e-05	2.5434	0.0267696	FALSE	0.00235876	2.5434	0.589028	-440.153	Mock	WCS417	Proximal Meristem	Up
AT3G63390	4.53098e-07	2.42718e-06	1.55182	0.041184	FALSE	0.00107631	1.55182	0.307584	-643.579	Mock	WCS417	Proximal Meristem	Up
AT4G00080	2.22045e-16	1.80425e-15	2.23807	0.0988417	FALSE	0.00760258	2.23807	0.269948	-1076.28	Mock	WCS417	Proximal Meristem	Up
AT4G00100	0	0	1.92263	2.02831	FALSE	0.0740796	1.92263	0.0738713	-6670.43	Mock	WCS417	Proximal Meristem	Up
AT4G00585	0	0	1.72564	0.138481	FALSE	0.00470623	1.72564	0.17104	-1543.56	Mock	WCS417	Proximal Meristem	Up
AT4G00750	0	0	283.913	0.002574	FALSE	0.0139922	283.913	2.22276e-162	-134.129	Mock	WCS417	Proximal Meristem	Up
AT4G00810	0	0	1.6039	0.808494	FALSE	0.0374904	1.6039	0.0863609	-4459.89	Mock	WCS417	Proximal Meristem	Up
AT4G00860	0	0	1.07944	0.199228	FALSE	0.00770963	1.07944	0.118412	-2022.48	Mock	WCS417	Proximal Meristem	Up
AT4G00960	0	0	283.913	0.00514801	FALSE	0.0128678	283.913	2.22276e-162	-5950.15	Mock	WCS417	Proximal Meristem	Up
AT4G01023	0	0	283.913	0.0018018	FALSE	0.00385935	283.913	2.22276e-162	-2084.32	Mock	WCS417	Proximal Meristem	Up
AT4G01230	0	0	283.913	0.000772201	FALSE	0.00180026	283.913	2.22276e-162	-893.071	Mock	WCS417	Proximal Meristem	Up
AT4G01310	1.31623e-07	7.37707e-07	1.11923	0.0532819	FALSE	0.000509743	1.11923	0.212113	-793.038	Mock	WCS417	Proximal Meristem	Up
AT4G01360	2.50116e-05	0.000113402	2.7135	0.0221364	FALSE	0.00129421	2.7135	0.643818	-369.387	Mock	WCS417	Proximal Meristem	Up
AT4G01410	0	0	283.913	0.0105534	FALSE	0.0616328	283.913	2.22276e-162	-655.56	Mock	WCS417	Proximal Meristem	Up
AT4G03985	0	0	283.913	0.0023166	FALSE	0.424453	283.913	2.22276e-162	-2650.62	Mock	WCS417	Proximal Meristem	Up
AT4G01850	0	0	1.54096	0.69601	FALSE	0.0405652	1.54096	0.0927765	-4144.59	Mock	WCS417	Proximal Meristem	Up
AT4G01897	0.00105123	0.0037212	1.19486	0.0172458	FALSE	5.98033e-05	1.19486	0.36468	-331.331	Mock	WCS417	Proximal Meristem	Up
AT4G02080	0	0	1.10871	0.132819	FALSE	0.00154519	1.10871	0.132742	-1543.19	Mock	WCS417	Proximal Meristem	Up
AT4G02130	0.00899242	0.0256667	1.00113	0.015444	FALSE	0.000120494	1.00113	0.383232	-299.154	Mock	WCS417	Proximal Meristem	Up
AT4G02170	0	0	283.913	0.0133848	FALSE	0.0313462	283.913	2.22276e-162	-687.968	Mock	WCS417	Proximal Meristem	Up
AT4G02230	0	0	1.10031	0.540283	FALSE	0.0184259	1.10031	0.0771294	-3737.03	Mock	WCS417	Proximal Meristem	Up
AT4G02380	0	0	1.279	0.485972	FALSE	0.0384577	1.279	0.0865	-3532.96	Mock	WCS417	Proximal Meristem	Up
AT4G02450	0	0	1.25719	0.684427	FALSE	0.0284346	1.25719	0.0754414	-4166.54	Mock	WCS417	Proximal Meristem	Up
AT4G02550	3.60432e-10	2.35083e-09	1.15124	0.0754183	FALSE	0.00206217	1.15124	0.183603	-1021.87	Mock	WCS417	Proximal Meristem	Up
AT4G02580	0	0	1.78102	0.239382	FALSE	0.00984244	1.78102	0.134899	-2213.28	Mock	WCS417	Proximal Meristem	Up
AT4G02620	2.70983e-12	1.94144e-11	1.11091	0.0939511	FALSE	0.00110171	1.11091	0.158883	-1209.48	Mock	WCS417	Proximal Meristem	Up
AT4G02650	0	0	283.913	0.0018018	FALSE	0.00488819	283.913	2.22276e-162	-2080.4	Mock	WCS417	Proximal Meristem	Up
AT4G02840	0	0	1.96479	0.157272	FALSE	0.00735307	1.96479	0.181675	-1661.93	Mock	WCS417	Proximal Meristem	Up
AT4G02970	0	0	283.913	0.0020592	FALSE	0.00463176	283.913	2.22276e-162	-2381.52	Mock	WCS417	Proximal Meristem	Up
AT4G02980	6.3713e-09	3.86781e-08	1.31257	0.0519949	FALSE	0.00101657	1.31257	0.226044	-777.732	Mock	WCS417	Proximal Meristem	Up
AT4G04565	0.00130768	0.00453631	1.92498	0.0149292	FALSE	1.71915e-16	1.92498	0.598884	-16692.8	Mock	WCS417	Proximal Meristem	Up
AT4G03540	0	0	283.913	0.002574	FALSE	0.00617598	283.913	2.22276e-162	-2976.42	Mock	WCS417	Proximal Meristem	Up
AT4G04221	0.0113834	0.0315669	1.02439	0.014157	FALSE	2.9494e-06	1.02439	0.404786	-277.97	Mock	WCS417	Proximal Meristem	Up
AT4G04260	0	0	283.913	0.0010296	FALSE	0.424453	283.913	2.22276e-162	-1176.98	Mock	WCS417	Proximal Meristem	Up
AT4G04710	0	0	283.913	0.0023166	FALSE	0.00634787	283.913	2.22276e-162	-96.9302	Mock	WCS417	Proximal Meristem	Up
AT4G04780	2.57054e-11	1.76675e-10	1.58509	0.0658945	FALSE	0.00152175	1.58509	0.237671	-919.519	Mock	WCS417	Proximal Meristem	Up
AT4G04950	5.24626e-06	2.55438e-05	1.00387	0.0442728	FALSE	0.000826617	1.00387	0.220404	-694.841	Mock	WCS417	Proximal Meristem	Up
AT4G05050	0	0	1.01667	0.239382	FALSE	0.0052369	1.01667	0.102933	-2290.91	Mock	WCS417	Proximal Meristem	Up
AT4G05390	6.34915e-10	4.08262e-09	1.16907	0.0764479	FALSE	0.00292477	1.16907	0.189123	-1023.59	Mock	WCS417	Proximal Meristem	Up
AT4G07950	4.44089e-15	3.49468e-14	1.55665	0.0965251	FALSE	0.00200229	1.55665	0.198492	-1212.31	Mock	WCS417	Proximal Meristem	Up
AT4G08040	0	0	283.913	0.000772201	FALSE	0.00180026	283.913	2.22276e-162	-892.892	Mock	WCS417	Proximal Meristem	Up
AT4G08230	4.26018e-08	2.46756e-07	1.20465	0.0682111	FALSE	0.00025504	1.20465	0.219838	-960.092	Mock	WCS417	Proximal Meristem	Up
AT4G08330	0.000403836	0.00155395	1.47682	0.0169884	FALSE	0.000151562	1.47682	0.417469	-320.429	Mock	WCS417	Proximal Meristem	Up
AT4G05525	0	0	283.913	0.0023166	FALSE	0.00488581	283.913	2.22276e-162	-120.9	Mock	WCS417	Proximal Meristem	Up
AT4G08555	0.0144874	0.0389477	1.60401	0.00797941	FALSE	8.28867e-05	1.60401	0.656051	-173	Mock	WCS417	Proximal Meristem	Up
AT4G08950	0	0	1.58173	0.491634	FALSE	0.0386117	1.58173	0.114398	-3309.21	Mock	WCS417	Proximal Meristem	Up
AT4G05690	0	0	283.913	0.000772201	FALSE	1.01222e+123	283.913	2.22276e-162	-862806	Mock	WCS417	Proximal Meristem	Up
AT4G09030	0	0	1.13206	0.581982	FALSE	0.0389025	1.13206	0.0992519	-3715.67	Mock	WCS417	Proximal Meristem	Up
AT4G09100	0	0	283.913	0.0010296	FALSE	2.04541e+117	283.913	2.22276e-162	-1.03179e+06	Mock	WCS417	Proximal Meristem	Up
AT4G09320	0	0	1.31961	0.895495	FALSE	0.044834	1.31961	0.0770672	-4774.34	Mock	WCS417	Proximal Meristem	Up
AT4G09649	0	0	283.913	0.000772201	FALSE	0.00180026	283.913	2.22276e-162	-892.892	Mock	WCS417	Proximal Meristem	Up
AT4G09780	0	0	283.913	0.0023166	FALSE	0.42471	283.913	2.22276e-162	-2665.79	Mock	WCS417	Proximal Meristem	Up
AT4G09800	0	0	2.24454	0.843758	FALSE	0.0437449	2.24454	0.104258	-4384.67	Mock	WCS417	Proximal Meristem	Up
AT4G09830	0	0	1.15318	0.160875	FALSE	0.00195186	1.15318	0.124666	-1755.53	Mock	WCS417	Proximal Meristem	Up
AT4G10040	1.25942e-10	8.39184e-10	1.85996	0.0602317	FALSE	0.000742826	1.85996	0.289173	-857.417	Mock	WCS417	Proximal Meristem	Up
AT4G10100	2.40696e-13	1.7912e-12	1.21118	0.0900901	FALSE	0.00124712	1.21118	0.165371	-1168.34	Mock	WCS417	Proximal Meristem	Up
AT4G10130	3.79581e-06	1.87517e-05	1.32831	0.043758	FALSE	0.000178996	1.32831	0.287373	-687.165	Mock	WCS417	Proximal Meristem	Up
AT4G10265	7.36047e-10	4.70693e-09	1.67489	0.0646075	FALSE	0.00216838	1.67489	0.271979	-885.356	Mock	WCS417	Proximal Meristem	Up
AT4G05775	0	0	283.913	0.00566281	FALSE	0.425482	283.913	2.22276e-162	-6536.44	Mock	WCS417	Proximal Meristem	Up
AT4G10270	0	0	2.77289	0.809524	FALSE	0.0436116	2.77289	0.131806	-4204.54	Mock	WCS417	Proximal Meristem	Up
AT4G10330	9.50309e-11	6.37066e-10	1.13808	0.0839125	FALSE	0.000504117	1.13808	0.175775	-1119	Mock	WCS417	Proximal Meristem	Up
AT4G10340	0.00114942	0.00404079	1.02892	0.0267696	FALSE	0.000583223	1.02892	0.316479	-469.83	Mock	WCS417	Proximal Meristem	Up
AT4G10350	0	0	283.913	0.0015444	FALSE	0.00612976	283.913	2.22276e-162	-82.1618	Mock	WCS417	Proximal Meristem	Up
AT4G10450	0	0	1.47608	0.539768	FALSE	0.0214089	1.47608	0.0902509	-3617.78	Mock	WCS417	Proximal Meristem	Up
AT4G10480	0	0	1.1587	0.413385	FALSE	0.0110561	1.1587	0.0890505	-3177.53	Mock	WCS417	Proximal Meristem	Up
AT4G10810	1.02524e-10	6.86421e-10	1.82569	0.0535393	FALSE	0.00114891	1.82569	0.282476	-782.176	Mock	WCS417	Proximal Meristem	Up
AT4G10950	0	0	283.913	0.0010296	FALSE	0.00257221	283.913	2.22276e-162	-1190.18	Mock	WCS417	Proximal Meristem	Up
AT4G11010	0	0	1.30928	0.323037	FALSE	0.0114355	1.30928	0.103551	-2712.43	Mock	WCS417	Proximal Meristem	Up
AT4G11060	7.21807e-11	4.8606e-10	1.00352	0.0864865	FALSE	0.000407259	1.00352	0.154007	-1143.36	Mock	WCS417	Proximal Meristem	Up
AT4G11150	0	0	1.15718	0.309395	FALSE	0.00924384	1.15718	0.0974822	-2686.26	Mock	WCS417	Proximal Meristem	Up
AT4G11220	0	0	1.03411	0.189961	FALSE	0.00194718	1.03411	0.113223	-1977.35	Mock	WCS417	Proximal Meristem	Up
AT4G11230	0.00405959	0.0126653	1.40527	0.0120978	FALSE	5.9274e-05	1.40527	0.489047	-245.391	Mock	WCS417	Proximal Meristem	Up
AT4G11370	0	0	283.913	0.001287	FALSE	0.42471	283.913	2.22276e-162	-1474.1	Mock	WCS417	Proximal Meristem	Up
AT4G11600	0	0	1.57117	0.219305	FALSE	0.0146685	1.57117	0.129588	-2128.32	Mock	WCS417	Proximal Meristem	Up
AT4G11630	4.03173e-09	2.4726e-08	1.15331	0.0592021	FALSE	0.000419694	1.15331	0.196044	-861.676	Mock	WCS417	Proximal Meristem	Up
AT4G12000	0	0	283.913	0.003861	FALSE	0.00849281	283.913	2.22276e-162	-4465.76	Mock	WCS417	Proximal Meristem	Up
AT4G12040	0	0	1.14674	0.429344	FALSE	0.0217629	1.14674	0.0857181	-3276.13	Mock	WCS417	Proximal Meristem	Up
AT4G05945	0	0	283.913	0.0010296	FALSE	0.424453	283.913	2.22276e-162	-1176.81	Mock	WCS417	Proximal Meristem	Up
AT4G12310	0	0	283.913	0.0028314	FALSE	0.424967	283.913	2.22276e-162	-3245.13	Mock	WCS417	Proximal Meristem	Up
AT4G12400	0	0	1.27744	0.587902	FALSE	0.0275435	1.27744	0.0886378	-3914.8	Mock	WCS417	Proximal Meristem	Up
AT4G12543	0	0	283.913	0.0010296	FALSE	0.00205796	283.913	2.22276e-162	-1191.1	Mock	WCS417	Proximal Meristem	Up
AT4G12580	0	0	283.913	0.001287	FALSE	0.00385038	283.913	2.22276e-162	-54.4018	Mock	WCS417	Proximal Meristem	Up
AT4G12600	0	0	1.86395	0.673102	FALSE	0.030544	1.86395	0.103687	-3910.57	Mock	WCS417	Proximal Meristem	Up
AT4G12720	2.4869e-14	1.91742e-13	1.18838	0.134363	FALSE	0.00943126	1.18838	0.155895	-1510.93	Mock	WCS417	Proximal Meristem	Up
AT4G12970	0	0	283.913	0.001287	FALSE	0.00283001	283.913	2.22276e-162	-1488.59	Mock	WCS417	Proximal Meristem	Up
AT4G13170	0	0	1.40266	0.192278	FALSE	0.00917015	1.40266	0.13868	-1927.2	Mock	WCS417	Proximal Meristem	Up
AT4G13180	3.14501e-05	0.000140767	1.29868	0.030888	FALSE	0.000518958	1.29868	0.311979	-523.747	Mock	WCS417	Proximal Meristem	Up
AT4G06010	0.000318195	0.00124382	1.19486	0.0280566	FALSE	0.00129955	1.19486	0.331903	-477.33	Mock	WCS417	Proximal Meristem	Up
AT4G13245	0	0	283.913	0.000772201	FALSE	2.04541e+117	283.913	2.22276e-162	-1.03179e+06	Mock	WCS417	Proximal Meristem	Up
AT4G13500	0	0	283.913	0.000772201	FALSE	0.00180026	283.913	2.22276e-162	-892.892	Mock	WCS417	Proximal Meristem	Up
AT4G13520	0	0	1.43965	0.204891	FALSE	0.00694622	1.43965	0.133265	-2033.23	Mock	WCS417	Proximal Meristem	Up
AT4G13560	0	0	283.913	0.002574	FALSE	0.425482	283.913	2.22276e-162	-2961.21	Mock	WCS417	Proximal Meristem	Up
AT4G13850	0	0	1.70599	0.911197	FALSE	0.0485745	1.70599	0.0827548	-4705.84	Mock	WCS417	Proximal Meristem	Up
AT4G13890	0	0	283.913	0.0018018	FALSE	0.00816147	283.913	2.22276e-162	-101.31	Mock	WCS417	Proximal Meristem	Up
AT4G13940	0	0	1.24936	3.54311	FALSE	0.142785	1.24936	0.058406	-8979	Mock	WCS417	Proximal Meristem	Up
AT4G14000	4.7387e-09	2.89432e-08	1.09633	0.0687259	FALSE	0.000350111	1.09633	0.187211	-966.67	Mock	WCS417	Proximal Meristem	Up
AT4G14110	7.34968e-14	5.58245e-13	1.46934	0.0857143	FALSE	0.00190738	1.46934	0.196398	-1110.31	Mock	WCS417	Proximal Meristem	Up
AT4G14305	0	0	283.913	0.00875161	FALSE	0.101308	283.913	2.22276e-162	-685.131	Mock	WCS417	Proximal Meristem	Up
AT4G14320	0	0	1.42907	0.761647	FALSE	0.0339555	1.42907	0.0788204	-4425.35	Mock	WCS417	Proximal Meristem	Up
AT4G14342	5.3278e-11	3.60625e-10	1.15921	0.0785071	FALSE	0.000923029	1.15921	0.17667	-1056.47	Mock	WCS417	Proximal Meristem	Up
AT4G14420	0	0	1.14994	0.16242	FALSE	0.00484765	1.14994	0.127263	-1764.61	Mock	WCS417	Proximal Meristem	Up
AT4G14430	1.80113e-07	9.97215e-07	1.05631	0.0519949	FALSE	0.000328571	1.05631	0.202405	-783.393	Mock	WCS417	Proximal Meristem	Up
AT4G14615	3.73923e-13	2.76302e-12	1.21017	0.0978121	FALSE	0.00114979	1.21017	0.166582	-1238.38	Mock	WCS417	Proximal Meristem	Up
AT4G14690	0	0	283.913	0.0131274	FALSE	0.0308451	283.913	2.22276e-162	-668.763	Mock	WCS417	Proximal Meristem	Up
AT4G14800	7.0417e-12	4.96353e-11	1.30859	0.0733591	FALSE	0.000878085	1.30859	0.190845	-1003.86	Mock	WCS417	Proximal Meristem	Up
AT4G14960	0	0	1.07264	0.232175	FALSE	0.00528368	1.07264	0.107745	-2231.68	Mock	WCS417	Proximal Meristem	Up
AT4G15000	0	0	1.98015	1.12973	FALSE	0.0515991	1.98015	0.0896582	-5100.98	Mock	WCS417	Proximal Meristem	Up
AT4G15160	3.17143e-09	1.9553e-08	1.30137	0.102445	FALSE	0.00506924	1.30137	0.219734	-1079.99	Mock	WCS417	Proximal Meristem	Up
AT4G15236	0	0	283.913	0.0015444	FALSE	0.00360206	283.913	2.22276e-162	-1785.78	Mock	WCS417	Proximal Meristem	Up
AT4G15420	1.28755e-06	6.64741e-06	1.47421	0.0342342	FALSE	0.00157918	1.47421	0.304485	-551.863	Mock	WCS417	Proximal Meristem	Up
AT4G15520	3.968e-08	2.30278e-07	1.46994	0.0540541	FALSE	0.00139732	1.46994	0.267638	-797.577	Mock	WCS417	Proximal Meristem	Up
AT4G15530	0	0	283.913	0.0023166	FALSE	0.423681	283.913	2.22276e-162	-2637.88	Mock	WCS417	Proximal Meristem	Up
AT4G15640	8.60808e-09	5.18812e-08	1.71612	0.0494208	FALSE	0.000865946	1.71612	0.298139	-739.71	Mock	WCS417	Proximal Meristem	Up
AT4G15770	0	0	1.29173	0.171171	FALSE	0.00730694	1.29173	0.138034	-1792.82	Mock	WCS417	Proximal Meristem	Up
AT4G15910	0	0	2.24676	3.19099	FALSE	0.126622	2.24676	0.0773359	-7888.35	Mock	WCS417	Proximal Meristem	Up
AT4G15930	0	0	1.03563	0.159331	FALSE	0.00268202	1.03563	0.12292	-1752.8	Mock	WCS417	Proximal Meristem	Up
AT4G15953	0	0	283.913	0.0010296	FALSE	0.00257221	283.913	2.22276e-162	-1190.18	Mock	WCS417	Proximal Meristem	Up
AT4G16355	0	0	283.913	0.001287	FALSE	0.42471	283.913	2.22276e-162	-1474.1	Mock	WCS417	Proximal Meristem	Up
AT4G16410	0	0	283.913	0.0033462	FALSE	0.424968	283.913	2.22276e-162	-3841.36	Mock	WCS417	Proximal Meristem	Up
AT4G16440	0.00116661	0.00409301	1.01468	0.024453	FALSE	5.91557e-05	1.01468	0.312506	-441.137	Mock	WCS417	Proximal Meristem	Up
AT4G16442	0.000707563	0.00260318	1.05524	0.0241956	FALSE	0.000358777	1.05524	0.31159	-432.552	Mock	WCS417	Proximal Meristem	Up
AT4G16447	2.28876e-10	1.51066e-09	1.64487	0.0980695	FALSE	0.00758478	1.64487	0.259418	-1120.02	Mock	WCS417	Proximal Meristem	Up
AT4G16450	0	0	1.61702	0.176577	FALSE	0.00489027	1.61702	0.156797	-1804.8	Mock	WCS417	Proximal Meristem	Up
AT4G16500	7.99361e-15	6.23192e-14	1.34445	0.146718	FALSE	0.0133704	1.34445	0.173074	-1562.73	Mock	WCS417	Proximal Meristem	Up
AT4G16640	0	0	283.913	0.0023166	FALSE	0.0129317	283.913	2.22276e-162	-150.572	Mock	WCS417	Proximal Meristem	Up
AT4G16695	3.55271e-14	2.72913e-13	1.29306	0.105534	FALSE	0.00218549	1.29306	0.170675	-1308.76	Mock	WCS417	Proximal Meristem	Up
AT4G16720	0	0	1.47537	2.4399	FALSE	0.0951767	1.47537	0.0624119	-7508.45	Mock	WCS417	Proximal Meristem	Up
AT4G17085	8.68274e-07	4.53528e-06	1.19163	0.0440154	FALSE	0.000333417	1.19163	0.242232	-686.164	Mock	WCS417	Proximal Meristem	Up
AT4G17390	0	0	1.64587	2.64788	FALSE	0.10952	1.64587	0.0677352	-7610.26	Mock	WCS417	Proximal Meristem	Up
AT4G06705	0	0	283.913	0.0046332	FALSE	0.422908	283.913	2.22276e-162	-5289.68	Mock	WCS417	Proximal Meristem	Up
AT4G17490	3.03043e-05	0.000135899	1.50832	0.0267696	FALSE	0.00194683	1.50832	0.361607	-451.678	Mock	WCS417	Proximal Meristem	Up
AT4G17670	1.16573e-13	8.77168e-13	1.16438	0.127671	FALSE	0.00736929	1.16438	0.15691	-1481.54	Mock	WCS417	Proximal Meristem	Up
AT4G17788	0	0	283.913	0.000772201	FALSE	0.00180026	283.913	2.22276e-162	-893.071	Mock	WCS417	Proximal Meristem	Up
AT4G17940	0	0	1.43976	0.198198	FALSE	0.00734272	1.43976	0.133434	-1961.07	Mock	WCS417	Proximal Meristem	Up
AT4G17970	0	0	283.913	0.00540541	FALSE	0.030399	283.913	2.22276e-162	-334.949	Mock	WCS417	Proximal Meristem	Up
AT4G18100	0	0	2.02259	1.83887	FALSE	0.0760356	2.02259	0.0814385	-6351.42	Mock	WCS417	Proximal Meristem	Up
AT4G18170	0	0	283.913	0.0018018	FALSE	0.00411447	283.913	2.22276e-162	-92.4378	Mock	WCS417	Proximal Meristem	Up
AT4G18195	0	0	283.913	0.000772201	FALSE	0.00180026	283.913	2.22276e-162	-893.071	Mock	WCS417	Proximal Meristem	Up
AT4G18215	0	0	283.913	0.001287	FALSE	0.00283001	283.913	2.22276e-162	-1488.77	Mock	WCS417	Proximal Meristem	Up
AT4G18280	1.52034e-07	8.4825e-07	2.54989	0.0326898	FALSE	0.00190199	2.54989	0.485686	-505.77	Mock	WCS417	Proximal Meristem	Up
AT4G18335	0	0	283.913	0.0010296	FALSE	1.01222e+123	283.913	2.22276e-162	-862806	Mock	WCS417	Proximal Meristem	Up
AT4G18400	1.66434e-10	1.10303e-09	1.36333	0.0653797	FALSE	0.000421563	1.36333	0.213371	-922.892	Mock	WCS417	Proximal Meristem	Up
AT4G06795	0	0	283.913	0.000772201	FALSE	0.00180026	283.913	2.22276e-162	-893.071	Mock	WCS417	Proximal Meristem	Up
AT4G18590	6.21725e-15	4.86697e-14	1.07331	0.127413	FALSE	0.00167409	1.07331	0.137581	-1497.33	Mock	WCS417	Proximal Meristem	Up
AT4G18730	0	0	1.63869	1.85714	FALSE	0.0774914	1.63869	0.0687617	-6610.21	Mock	WCS417	Proximal Meristem	Up
AT4G19006	9.21861e-08	5.22263e-07	1.0816	0.0563707	FALSE	0.000534782	1.0816	0.20249	-833.15	Mock	WCS417	Proximal Meristem	Up
AT4G19191	0	0	283.913	0.0023166	FALSE	0.423681	283.913	2.22276e-162	-2637.88	Mock	WCS417	Proximal Meristem	Up
AT4G19230	0.000223156	0.000893477	1.60312	0.019305	FALSE	0.000358638	1.60312	0.434303	-359.217	Mock	WCS417	Proximal Meristem	Up
AT4G19980	4.44089e-16	3.58074e-15	1.43363	0.122523	FALSE	0.00771766	1.43363	0.17663	-1384.77	Mock	WCS417	Proximal Meristem	Up
AT4G20020	7.82929e-13	5.71675e-12	1.28034	0.0867439	FALSE	0.00162347	1.28034	0.178715	-1126.12	Mock	WCS417	Proximal Meristem	Up
AT4G20030	0.000237256	0.000945595	2.65169	0.015444	FALSE	6.52072e-05	2.65169	0.721423	-291.543	Mock	WCS417	Proximal Meristem	Up
AT4G20150	0	0	2.24947	0.307851	FALSE	0.0239037	2.24947	0.156185	-2500.92	Mock	WCS417	Proximal Meristem	Up
AT4G20220	0	0	283.913	0.000772201	FALSE	2.04541e+117	283.913	2.22276e-162	-1.03179e+06	Mock	WCS417	Proximal Meristem	Up
AT4G20362	0	0	1.15859	0.296268	FALSE	0.0212012	1.15859	0.117447	-2541.73	Mock	WCS417	Proximal Meristem	Up
AT4G20835	0	0	283.913	0.0010296	FALSE	0.00205796	283.913	2.22276e-162	-1191.1	Mock	WCS417	Proximal Meristem	Up
AT4G20870	1.55668e-07	8.67603e-07	1.19229	0.0478764	FALSE	0.000382758	1.19229	0.227289	-735.457	Mock	WCS417	Proximal Meristem	Up
AT4G21105	0	0	1.75373	0.20103	FALSE	0.00898767	1.75373	0.14927	-1981.95	Mock	WCS417	Proximal Meristem	Up
AT4G21110	0	0	1.27951	0.208752	FALSE	0.00633693	1.27951	0.120453	-2084.03	Mock	WCS417	Proximal Meristem	Up
AT4G21320	0	0	2.29077	0.213127	FALSE	0.0244472	2.29077	0.233758	-1970.66	Mock	WCS417	Proximal Meristem	Up
AT4G21445	0	0	283.913	0.0015444	FALSE	0.424195	283.913	2.22276e-162	-1758.01	Mock	WCS417	Proximal Meristem	Up
AT4G21570	2.89474e-08	1.69589e-07	1.21426	0.0509653	FALSE	0.000258205	1.21426	0.218877	-770.497	Mock	WCS417	Proximal Meristem	Up
AT4G21580	8.87512e-13	6.46912e-12	1.3195	0.0792793	FALSE	0.00140705	1.3195	0.184625	-1057.37	Mock	WCS417	Proximal Meristem	Up
AT4G21610	2.07834e-13	1.55271e-12	1.29616	0.0983269	FALSE	0.00163374	1.29616	0.176501	-1231.81	Mock	WCS417	Proximal Meristem	Up
AT4G21745	0	0	283.913	0.0018018	FALSE	0.00488819	283.913	2.22276e-162	-2080.4	Mock	WCS417	Proximal Meristem	Up
AT4G21760	0	0	283.913	0.0030888	FALSE	0.00823365	283.913	2.22276e-162	-3565.24	Mock	WCS417	Proximal Meristem	Up
AT4G21780	0	0	283.913	0.001287	FALSE	0.31886	283.913	2.22276e-162	-1257.46	Mock	WCS417	Proximal Meristem	Up
AT4G21840	0	0	283.913	0.00566281	FALSE	0.0149102	283.913	2.22276e-162	-291.021	Mock	WCS417	Proximal Meristem	Up
AT4G21850	0	0	1.41927	0.223681	FALSE	0.0250247	1.41927	0.154814	-2003.82	Mock	WCS417	Proximal Meristem	Up
AT4G21860	6.12843e-14	4.67179e-13	1.41029	0.0890605	FALSE	0.00171055	1.41029	0.1879	-1154.01	Mock	WCS417	Proximal Meristem	Up
AT4G22000	0	0	1.29842	0.293179	FALSE	0.0102049	1.29842	0.104292	-2553.54	Mock	WCS417	Proximal Meristem	Up
AT4G22212	3.23392e-06	1.6063e-05	1.00515	0.147233	FALSE	0.045907	1.00515	0.215911	-1687.11	Mock	WCS417	Proximal Meristem	Up
AT4G22214	0	0	283.913	0.0391248	FALSE	0.133967	283.913	2.22276e-162	-1500.33	Mock	WCS417	Proximal Meristem	Up
AT4G22220	1.02141e-14	7.93644e-14	1.14637	0.117632	FALSE	0.00149664	1.14637	0.148161	-1414.08	Mock	WCS417	Proximal Meristem	Up
AT4G22235	2.35145e-13	1.75238e-12	1.86772	0.0839125	FALSE	0.00568721	1.86772	0.254907	-979.934	Mock	WCS417	Proximal Meristem	Up
AT4G22300	1.09146e-09	6.92691e-09	1.12447	0.0687259	FALSE	0.000824633	1.12447	0.184478	-960.477	Mock	WCS417	Proximal Meristem	Up
AT4G22380	1.02241e-05	4.82017e-05	1.1636	0.033462	FALSE	0.0001631	1.1636	0.263712	-557.792	Mock	WCS417	Proximal Meristem	Up
AT4G22460	0	0	283.913	0.0015444	FALSE	0.424195	283.913	2.22276e-162	-1758.01	Mock	WCS417	Proximal Meristem	Up
AT4G22610	0.000995362	0.00354019	1.16252	0.0241956	FALSE	0.000472228	1.16252	0.353152	-420.43	Mock	WCS417	Proximal Meristem	Up
AT4G22670	0	0	1.19523	0.300901	FALSE	0.00586987	1.19523	0.0984908	-2626.84	Mock	WCS417	Proximal Meristem	Up
AT4G22710	0	0	283.913	0.0015444	FALSE	0.00308756	283.913	2.22276e-162	-1786.66	Mock	WCS417	Proximal Meristem	Up
AT4G22740	7.99885e-08	4.55747e-07	1.1542	0.0540541	FALSE	0.000456255	1.1542	0.21505	-808.973	Mock	WCS417	Proximal Meristem	Up
AT4G22880	0	0	283.913	0.0028314	FALSE	0.0059189	283.913	2.22276e-162	-3275.53	Mock	WCS417	Proximal Meristem	Up
AT4G22960	0	0	283.913	0.0015444	FALSE	0.424195	283.913	2.22276e-162	-1757.65	Mock	WCS417	Proximal Meristem	Up
AT4G23130	0	0	283.913	0.0020592	FALSE	0.424453	283.913	2.22276e-162	-2368.29	Mock	WCS417	Proximal Meristem	Up
AT4G23250	0	0	283.913	0.0010296	FALSE	0.00205796	283.913	2.22276e-162	-1191.1	Mock	WCS417	Proximal Meristem	Up
AT4G23500	0.00632676	0.0188436	1.3387	0.0108108	FALSE	4.10769e-05	1.3387	0.490303	-225.997	Mock	WCS417	Proximal Meristem	Up
AT4G23600	0	0	283.913	0.0043758	FALSE	0.0115702	283.913	2.22276e-162	-222.982	Mock	WCS417	Proximal Meristem	Up
AT4G07185	0	0	283.913	0.000772201	FALSE	2.04541e+117	283.913	2.22276e-162	-1.03179e+06	Mock	WCS417	Proximal Meristem	Up
AT4G23760	1.35032e-10	8.9833e-10	1.4063	0.0692407	FALSE	0.00197097	1.4063	0.219003	-954.426	Mock	WCS417	Proximal Meristem	Up
AT4G23900	0	0	283.913	0.001287	FALSE	0.279818	283.913	2.22276e-162	-1107.25	Mock	WCS417	Proximal Meristem	Up
AT4G07200	0	0	283.913	0.003861	FALSE	0.422394	283.913	2.22276e-162	-4382.15	Mock	WCS417	Proximal Meristem	Up
AT4G24026	2.43431e-07	1.33613e-06	1.59046	0.0365508	FALSE	0.00140753	1.59046	0.308068	-584.55	Mock	WCS417	Proximal Meristem	Up
AT4G24110	0	0	2.12768	0.624196	FALSE	0.0425664	2.12768	0.112397	-3703.46	Mock	WCS417	Proximal Meristem	Up
AT4G24160	2.4869e-14	1.91742e-13	1.17767	0.101416	FALSE	0.000838087	1.17767	0.154489	-1273.91	Mock	WCS417	Proximal Meristem	Up
AT4G24180	0	0	283.913	0.000772201	FALSE	2.04541e+117	283.913	2.22276e-162	-1.03179e+06	Mock	WCS417	Proximal Meristem	Up
AT4G24265	0	0	283.913	0.0010296	FALSE	2.04541e+117	283.913	2.22276e-162	-1.03179e+06	Mock	WCS417	Proximal Meristem	Up
AT4G24280	0	0	1.12612	0.337452	FALSE	0.0172127	1.12612	0.0949534	-2835.14	Mock	WCS417	Proximal Meristem	Up
AT4G24310	0	0	283.913	0.0020592	FALSE	0.0110879	283.913	2.22276e-162	-128.978	Mock	WCS417	Proximal Meristem	Up
AT4G24370	1.46955e-05	6.81627e-05	1.05256	0.0378378	FALSE	0.000349981	1.05256	0.242906	-612.322	Mock	WCS417	Proximal Meristem	Up
AT4G24570	2.65016e-06	1.32673e-05	1.29259	0.0396396	FALSE	0.00129565	1.29259	0.275241	-608.909	Mock	WCS417	Proximal Meristem	Up
AT4G24670	0	0	283.913	0.0041184	FALSE	0.00977006	283.913	2.22276e-162	-213.957	Mock	WCS417	Proximal Meristem	Up
AT4G24730	0.000145409	0.000598308	1.06555	0.0314028	FALSE	9.41513e-05	1.06555	0.280497	-535.391	Mock	WCS417	Proximal Meristem	Up
AT4G24770	0	0	1.08451	0.19408	FALSE	0.00728946	1.08451	0.118865	-1976.71	Mock	WCS417	Proximal Meristem	Up
AT4G24972	0	0	283.913	0.0010296	FALSE	0.00205796	283.913	2.22276e-162	-1191.1	Mock	WCS417	Proximal Meristem	Up
AT4G25020	0	0	283.913	0.001287	FALSE	0.42471	283.913	2.22276e-162	-1474.1	Mock	WCS417	Proximal Meristem	Up
AT4G25100	0	0	1.01423	0.83269	FALSE	0.0439091	1.01423	0.0719193	-4748.75	Mock	WCS417	Proximal Meristem	Up
AT4G25130	0	0	1.85761	0.105277	FALSE	0.00305057	1.85761	0.213241	-1280.41	Mock	WCS417	Proximal Meristem	Up
AT4G25200	0	0	3.70015	0.296525	FALSE	0.0453934	3.70015	0.41061	-1933.93	Mock	WCS417	Proximal Meristem	Up
AT4G25210	3.41949e-13	2.5339e-12	1.03656	0.114543	FALSE	0.001454	1.03656	0.142448	-1384.88	Mock	WCS417	Proximal Meristem	Up
AT4G25390	3.93068e-11	2.677e-10	1.25312	0.0790219	FALSE	0.00260143	1.25312	0.189675	-1050.44	Mock	WCS417	Proximal Meristem	Up
AT4G25434	0.00295739	0.00951997	1.90975	0.0159588	FALSE	0.00240356	1.90975	0.64255	-286.103	Mock	WCS417	Proximal Meristem	Up
AT4G25550	4.44089e-16	3.58074e-15	1.34915	0.103475	FALSE	0.00131971	1.34915	0.165737	-1285.44	Mock	WCS417	Proximal Meristem	Up
AT4G25630	0	0	1.14303	0.384556	FALSE	0.0113469	1.14303	0.0949716	-2999.27	Mock	WCS417	Proximal Meristem	Up
AT4G25740	0	0	1.91658	0.593822	FALSE	0.029964	1.91658	0.104264	-3692.93	Mock	WCS417	Proximal Meristem	Up
AT4G25790	0	0	283.913	0.0033462	FALSE	0.0121018	283.913	2.22276e-162	-170.592	Mock	WCS417	Proximal Meristem	Up
AT4G25810	1.78895e-10	1.18337e-09	1.7954	0.0674389	FALSE	0.0108217	1.7954	0.28148	-898.455	Mock	WCS417	Proximal Meristem	Up
AT4G25890	0	0	1.39212	0.292664	FALSE	0.0120977	1.39212	0.114658	-2495.68	Mock	WCS417	Proximal Meristem	Up
AT4G26210	1.27325e-11	8.87631e-11	1.22837	0.0767053	FALSE	0.000923461	1.22837	0.181398	-1042.13	Mock	WCS417	Proximal Meristem	Up
AT4G26230	0	0	1.03222	1.27645	FALSE	0.0255667	1.03222	0.0586707	-5868.77	Mock	WCS417	Proximal Meristem	Up
AT4G26270	0	0	1.09608	0.215701	FALSE	0.00591351	1.09608	0.121	-2121.33	Mock	WCS417	Proximal Meristem	Up
AT4G26400	3.28606e-11	2.24381e-10	1.11819	0.0859717	FALSE	0.0013527	1.11819	0.168576	-1134.41	Mock	WCS417	Proximal Meristem	Up
AT4G26410	2.83107e-13	2.10159e-12	1.24162	0.0903475	FALSE	0.00140417	1.24162	0.170034	-1166.32	Mock	WCS417	Proximal Meristem	Up
AT4G26430	2.40213e-05	0.000109195	1.22389	0.0311454	FALSE	0.000151378	1.22389	0.289761	-528.676	Mock	WCS417	Proximal Meristem	Up
AT4G26488	0.0068498	0.0201948	1.45153	0.0190476	FALSE	4.73415e-05	1.45153	0.536795	-359.122	Mock	WCS417	Proximal Meristem	Up
AT4G26500	1.51096e-07	8.4324e-07	1.18705	0.0460746	FALSE	0.000145292	1.18705	0.226052	-715.172	Mock	WCS417	Proximal Meristem	Up
AT4G26710	0	0	1.54216	0.152124	FALSE	0.00481329	1.54216	0.16166	-1659.21	Mock	WCS417	Proximal Meristem	Up
AT4G26780	8.82867e-08	5.00578e-07	1.44427	0.0406692	FALSE	0.000452247	1.44427	0.269992	-644.738	Mock	WCS417	Proximal Meristem	Up
AT4G26840	0	0	1.30077	0.194852	FALSE	0.00452964	1.30077	0.129704	-1972.38	Mock	WCS417	Proximal Meristem	Up
AT4G26960	0.0117039	0.0323443	1.05604	0.0120978	FALSE	3.1006e-05	1.05604	0.418906	-249.627	Mock	WCS417	Proximal Meristem	Up
AT4G07735	0	0	283.913	0.001287	FALSE	0.00334418	283.913	2.22276e-162	-1487.07	Mock	WCS417	Proximal Meristem	Up
AT4G27090	0	0	1.67314	4.0399	FALSE	0.134658	1.67314	0.0595959	-9157.61	Mock	WCS417	Proximal Meristem	Up
AT4G27130	0	0	1.1369	0.364994	FALSE	0.0126242	1.1369	0.0947657	-2980.5	Mock	WCS417	Proximal Meristem	Up
AT4G27230	4.21862e-07	2.26855e-06	1.08003	0.111454	FALSE	0.0141428	1.08003	0.213494	-1218.65	Mock	WCS417	Proximal Meristem	Up
AT4G27280	0	0	1.82524	0.205405	FALSE	0.0138913	1.82524	0.164246	-1926.27	Mock	WCS417	Proximal Meristem	Up
AT4G27310	1.83048e-05	8.42139e-05	1.74718	0.0277992	FALSE	0.000675408	1.74718	0.40778	-456.747	Mock	WCS417	Proximal Meristem	Up
AT4G27435	0	0	283.913	0.00926641	FALSE	0.033381	283.913	2.22276e-162	-473.769	Mock	WCS417	Proximal Meristem	Up
AT4G27450	0	0	2.36728	2.73282	FALSE	0.108162	2.36728	0.0728071	-7541.78	Mock	WCS417	Proximal Meristem	Up
AT4G27480	0	0	283.913	0.0010296	FALSE	0.00257221	283.913	2.22276e-162	-1190.18	Mock	WCS417	Proximal Meristem	Up
AT4G27530	0	0	283.913	0.000772201	FALSE	2.04541e+117	283.913	2.22276e-162	-1.03179e+06	Mock	WCS417	Proximal Meristem	Up
AT4G27652	2.92739e-11	2.00675e-10	2.22916	0.0661519	FALSE	0.00875804	2.22916	0.335203	-817.32	Mock	WCS417	Proximal Meristem	Up
AT4G27654	0	0	283.913	0.0041184	FALSE	0.0113133	283.913	2.22276e-162	-206.76	Mock	WCS417	Proximal Meristem	Up
AT4G27657	0	0	283.913	0.0200772	FALSE	0.0620477	283.913	2.22276e-162	-1109.35	Mock	WCS417	Proximal Meristem	Up
AT4G27670	0	0	283.913	0.0586873	FALSE	0.176134	283.913	2.22276e-162	-2716.18	Mock	WCS417	Proximal Meristem	Up
AT4G27850	0	0	283.913	0.000772201	FALSE	0.00180026	283.913	2.22276e-162	-893.071	Mock	WCS417	Proximal Meristem	Up
AT4G28060	0	0	1.34898	0.175032	FALSE	0.00668814	1.34898	0.132303	-1836.74	Mock	WCS417	Proximal Meristem	Up
AT4G28190	9.25301e-08	5.2407e-07	1.05566	0.0702703	FALSE	0.00160767	1.05566	0.197659	-961.663	Mock	WCS417	Proximal Meristem	Up
AT4G28210	0.00419892	0.0130417	1.40924	0.0113256	FALSE	7.54164e-05	1.40924	0.492255	-233.691	Mock	WCS417	Proximal Meristem	Up
AT4G28340	0	0	283.913	0.000772201	FALSE	2.04541e+117	283.913	2.22276e-162	-1.03179e+06	Mock	WCS417	Proximal Meristem	Up
AT4G28390	2.43428e-06	1.22274e-05	1.39945	0.0416988	FALSE	0.000492272	1.39945	0.296898	-653.362	Mock	WCS417	Proximal Meristem	Up
AT4G28460	0	0	283.913	0.000772201	FALSE	0.00180026	283.913	2.22276e-162	-893.071	Mock	WCS417	Proximal Meristem	Up
AT4G28500	0	0	283.913	0.0010296	FALSE	0.424453	283.913	2.22276e-162	-1176.81	Mock	WCS417	Proximal Meristem	Up
AT4G28510	0	0	1.66312	0.0931789	FALSE	0.00172703	1.66312	0.200531	-1168.9	Mock	WCS417	Proximal Meristem	Up
AT4G28720	2.99507e-07	1.6294e-06	1.48112	0.0512227	FALSE	0.00310804	1.48112	0.289068	-713.362	Mock	WCS417	Proximal Meristem	Up
AT4G28811	0	0	283.913	0.00540541	FALSE	0.0123434	283.913	2.22276e-162	-279.459	Mock	WCS417	Proximal Meristem	Up
AT4G29070	1.03777e-06	5.39641e-06	1.20326	0.0427284	FALSE	0.000420604	1.20326	0.246352	-672.966	Mock	WCS417	Proximal Meristem	Up
AT4G29283	0	0	283.913	0.0010296	FALSE	0.179037	283.913	2.22276e-162	-713.018	Mock	WCS417	Proximal Meristem	Up
AT4G29350	0	0	1.53735	0.325611	FALSE	0.0184706	1.53735	0.114255	-2683.13	Mock	WCS417	Proximal Meristem	Up
AT4G29390	0	0	1.7489	0.934106	FALSE	0.0494855	1.7489	0.0882484	-4767.71	Mock	WCS417	Proximal Meristem	Up
AT4G29410	0	0	1.6448	1.12561	FALSE	0.0529741	1.6448	0.0757494	-5281.65	Mock	WCS417	Proximal Meristem	Up
AT4G29430	2.42155e-10	1.59529e-09	1.47797	0.0537967	FALSE	0.000653019	1.47797	0.233417	-794.509	Mock	WCS417	Proximal Meristem	Up
AT4G29470	0	0	283.913	0.0010296	FALSE	2.04541e+117	283.913	2.22276e-162	-1.03179e+06	Mock	WCS417	Proximal Meristem	Up
AT4G29480	0	0	2.24769	0.280824	FALSE	0.0138839	2.24769	0.158001	-2380.59	Mock	WCS417	Proximal Meristem	Up
AT4G29610	0	0	283.913	0.001287	FALSE	0.00283001	283.913	2.22276e-162	-1488.77	Mock	WCS417	Proximal Meristem	Up
AT4G29690	1.21351e-05	5.68531e-05	1.43192	0.0365508	FALSE	0.00190005	1.43192	0.327285	-539.837	Mock	WCS417	Proximal Meristem	Up
AT4G29735	0	0	1.23871	0.266667	FALSE	0.00939089	1.23871	0.109402	-2445.49	Mock	WCS417	Proximal Meristem	Up
AT4G29770	0	0	283.913	0.0020592	FALSE	0.00411716	283.913	2.22276e-162	-2382.21	Mock	WCS417	Proximal Meristem	Up
AT4G29780	1.52193e-09	9.60358e-09	2.01122	0.0481338	FALSE	0.00377605	2.01122	0.332872	-673.599	Mock	WCS417	Proximal Meristem	Up
AT4G29840	1.77636e-15	1.41649e-14	1.11336	0.146976	FALSE	0.00160675	1.11336	0.139968	-1661.07	Mock	WCS417	Proximal Meristem	Up
AT4G29870	0	0	1.23315	0.155985	FALSE	0.00377686	1.23315	0.13473	-1711.94	Mock	WCS417	Proximal Meristem	Up
AT4G30010	0	0	1.33734	0.247104	FALSE	0.0105112	1.33734	0.11928	-2276.26	Mock	WCS417	Proximal Meristem	Up
AT4G30220	0	0	1.00757	0.192793	FALSE	0.00561679	1.00757	0.117895	-1984.33	Mock	WCS417	Proximal Meristem	Up
AT4G30280	5.45985e-12	3.86804e-11	1.9437	0.0615187	FALSE	0.0062549	1.9437	0.281979	-853.151	Mock	WCS417	Proximal Meristem	Up
AT4G30290	8.83831e-10	5.62965e-09	2.09376	0.0628057	FALSE	0.0145124	2.09376	0.34161	-833.959	Mock	WCS417	Proximal Meristem	Up
AT4G30330	1.71541e-09	1.07791e-08	1.20264	0.0759331	FALSE	0.000899758	1.20264	0.199685	-1030.83	Mock	WCS417	Proximal Meristem	Up
AT4G30370	8.70415e-14	6.59451e-13	1.42282	0.0846847	FALSE	0.00179973	1.42282	0.190743	-1103.74	Mock	WCS417	Proximal Meristem	Up
AT4G30380	0	0	283.913	0.00746461	FALSE	0.0161866	283.913	2.22276e-162	-397.002	Mock	WCS417	Proximal Meristem	Up
AT4G30390	6.57432e-10	4.22482e-09	1.16392	0.0674389	FALSE	0.000767754	1.16392	0.188458	-947.613	Mock	WCS417	Proximal Meristem	Up
AT4G30430	0	0	283.913	0.000772201	FALSE	0.00180026	283.913	2.22276e-162	-893.071	Mock	WCS417	Proximal Meristem	Up
AT4G30830	0	0	283.913	0.0023166	FALSE	0.424967	283.913	2.22276e-162	-2648.23	Mock	WCS417	Proximal Meristem	Up
AT4G30930	0	0	1.0876	0.174517	FALSE	0.00213922	1.0876	0.119459	-1854.21	Mock	WCS417	Proximal Meristem	Up
AT4G31248	0	0	283.913	0.0015444	FALSE	0.00308756	283.913	2.22276e-162	-1786.66	Mock	WCS417	Proximal Meristem	Up
AT4G31290	0	0	1.47022	0.806178	FALSE	0.0361843	1.47022	0.0799396	-4549.03	Mock	WCS417	Proximal Meristem	Up
AT4G31300	2.02949e-13	1.5173e-12	1.09758	0.103218	FALSE	0.000522665	1.09758	0.149394	-1291.56	Mock	WCS417	Proximal Meristem	Up
AT4G31310	1.6208e-07	9.01659e-07	1.10114	0.0555985	FALSE	0.000801362	1.10114	0.210211	-810.823	Mock	WCS417	Proximal Meristem	Up
AT4G31320	2.79116e-06	1.39465e-05	2.09556	0.0419562	FALSE	0.00540078	2.09556	0.447232	-581.297	Mock	WCS417	Proximal Meristem	Up
AT4G31700	0	0	1.24544	1.21853	FALSE	0.0504913	1.24544	0.0667511	-5618.95	Mock	WCS417	Proximal Meristem	Up
AT4G31720	0	0	1.21457	0.178121	FALSE	0.00266231	1.21457	0.123675	-1874.53	Mock	WCS417	Proximal Meristem	Up
AT4G31985	0	0	1.77792	1.10322	FALSE	0.0471158	1.77792	0.08269	-5204.64	Mock	WCS417	Proximal Meristem	Up
AT4G32470	0	0	1.85046	0.482625	FALSE	0.0293636	1.85046	0.111093	-3313.96	Mock	WCS417	Proximal Meristem	Up
AT4G32605	5.57714e-09	3.3985e-08	1.64057	0.0432432	FALSE	0.000461883	1.64057	0.281451	-667.63	Mock	WCS417	Proximal Meristem	Up
AT4G32690	6.29958e-10	4.05324e-09	1.41981	0.0592021	FALSE	0.000710288	1.41981	0.229641	-850.3	Mock	WCS417	Proximal Meristem	Up
AT4G32720	0	0	1.04366	0.411583	FALSE	0.00756744	1.04366	0.0823141	-3194.79	Mock	WCS417	Proximal Meristem	Up
AT4G32870	0.00371373	0.0116889	1.08831	0.0187902	FALSE	0.000503784	1.08831	0.375084	-350.645	Mock	WCS417	Proximal Meristem	Up
AT4G32930	4.32214e-11	2.93979e-10	1.14838	0.0777349	FALSE	0.00119388	1.14838	0.174193	-1051.98	Mock	WCS417	Proximal Meristem	Up
AT4G32980	0	0	283.913	0.0020592	FALSE	0.00437175	283.913	2.22276e-162	-106.801	Mock	WCS417	Proximal Meristem	Up
AT4G33070	0	0	3.59928	1.11686	FALSE	0.0839457	3.59928	0.156746	-4742.23	Mock	WCS417	Proximal Meristem	Up
AT4G08755	0.00589765	0.0177115	1.25176	0.0131274	FALSE	0.000178596	1.25176	0.454621	-259.763	Mock	WCS417	Proximal Meristem	Up
AT4G33250	0	0	1.57966	0.333591	FALSE	0.0101109	1.57966	0.113583	-2738.96	Mock	WCS417	Proximal Meristem	Up
AT4G33280	0	0	283.913	0.000772201	FALSE	0.00180026	283.913	2.22276e-162	-892.892	Mock	WCS417	Proximal Meristem	Up
AT4G33550	0	0	283.913	0.0023166	FALSE	0.00514334	283.913	2.22276e-162	-120.877	Mock	WCS417	Proximal Meristem	Up
AT4G33560	0	0	2.59092	0.23758	FALSE	0.012077	2.59092	0.228897	-2132.21	Mock	WCS417	Proximal Meristem	Up
AT4G33640	2.90525e-11	1.99288e-10	1.01456	0.102703	FALSE	0.00247931	1.01456	0.152536	-1288.95	Mock	WCS417	Proximal Meristem	Up
AT4G33670	1.42928e-06	7.34839e-06	1.24498	0.0357786	FALSE	0.000167016	1.24498	0.258248	-587.873	Mock	WCS417	Proximal Meristem	Up
AT4G33730	0	0	283.913	0.0018018	FALSE	0.00411424	283.913	2.22276e-162	-92.5583	Mock	WCS417	Proximal Meristem	Up
AT4G33810	0	0	283.913	0.0023166	FALSE	0.00488581	283.913	2.22276e-162	-120.9	Mock	WCS417	Proximal Meristem	Up
AT4G33865	0	0	1.78448	0.854311	FALSE	0.0440802	1.78448	0.0896369	-4553.26	Mock	WCS417	Proximal Meristem	Up
AT4G33950	0	0	1.51663	0.201544	FALSE	0.0053746	1.51663	0.134742	-2003.94	Mock	WCS417	Proximal Meristem	Up
AT4G33980	0	0	1.05552	0.249678	FALSE	0.00606706	1.05552	0.0990226	-2351.9	Mock	WCS417	Proximal Meristem	Up
AT4G34190	0.0135279	0.0366645	1.34771	0.0169884	FALSE	5.97502e-05	1.34771	0.545727	-326.558	Mock	WCS417	Proximal Meristem	Up
AT4G34200	0	0	1.06188	0.412355	FALSE	0.00974274	1.06188	0.0864572	-3192.69	Mock	WCS417	Proximal Meristem	Up
AT4G34265	0	0	1.26763	0.171429	FALSE	0.00410733	1.26763	0.128892	-1810.86	Mock	WCS417	Proximal Meristem	Up
AT4G34330	0	0	283.913	0.001287	FALSE	0.42471	283.913	2.22276e-162	-1474.1	Mock	WCS417	Proximal Meristem	Up
AT4G34400	0	0	283.913	0.000772201	FALSE	0.00180026	283.913	2.22276e-162	-893.071	Mock	WCS417	Proximal Meristem	Up
AT4G34412	2.80267e-09	1.73612e-08	1.27498	0.0610039	FALSE	0.00127306	1.27498	0.214543	-876.196	Mock	WCS417	Proximal Meristem	Up
AT4G34419	0.00265652	0.00864443	1.18113	0.0216216	FALSE	4.31198e-05	1.18113	0.393067	-366.74	Mock	WCS417	Proximal Meristem	Up
AT4G34510	0	0	283.913	0.0010296	FALSE	0.00257221	283.913	2.22276e-162	-1190.18	Mock	WCS417	Proximal Meristem	Up
AT4G34670	0	0	1.49013	2.03063	FALSE	0.0761992	1.49013	0.0603603	-7027.84	Mock	WCS417	Proximal Meristem	Up
AT4G34700	0	0	1.3843	0.263063	FALSE	0.00868899	1.3843	0.117879	-2380.87	Mock	WCS417	Proximal Meristem	Up
AT4G34710	0	0	1.46492	0.204633	FALSE	0.0128368	1.46492	0.133834	-2017.38	Mock	WCS417	Proximal Meristem	Up
AT4G34790	0	0	283.913	0.000772201	FALSE	0.00180026	283.913	2.22276e-162	-892.892	Mock	WCS417	Proximal Meristem	Up
AT4G34860	3.01388e-07	1.63836e-06	1.02453	0.0612613	FALSE	0.000402158	1.02453	0.200004	-886.663	Mock	WCS417	Proximal Meristem	Up
AT4G34870	0	0	2.463	1.36319	FALSE	0.0761928	2.463	0.10544	-5202.9	Mock	WCS417	Proximal Meristem	Up
AT4G35100	0	0	1.3249	0.931789	FALSE	0.0611349	1.3249	0.0796625	-4928.89	Mock	WCS417	Proximal Meristem	Up
AT4G35490	0	0	1.88688	0.331532	FALSE	0.0154335	1.88688	0.127133	-2665.01	Mock	WCS417	Proximal Meristem	Up
AT4G35685	0	0	283.913	0.0020592	FALSE	0.00540274	283.913	2.22276e-162	-2377.28	Mock	WCS417	Proximal Meristem	Up
AT4G35790	0	0	1.25164	0.285199	FALSE	0.0268461	1.25164	0.115013	-2544.15	Mock	WCS417	Proximal Meristem	Up
AT4G35905	1.98351e-06	1.00743e-05	1.05961	0.0478764	FALSE	0.000198613	1.05961	0.222836	-732.828	Mock	WCS417	Proximal Meristem	Up
AT4G36010	5.95878e-06	2.87857e-05	1.45305	0.0324324	FALSE	0.0017423	1.45305	0.320914	-526.049	Mock	WCS417	Proximal Meristem	Up
AT4G36130	0	0	1.84609	0.76242	FALSE	0.0371032	1.84609	0.0933482	-4255.83	Mock	WCS417	Proximal Meristem	Up
AT4G36450	0	0	283.913	0.001287	FALSE	0.00283001	283.913	2.22276e-162	-1488.77	Mock	WCS417	Proximal Meristem	Up
AT4G36510	0	0	283.913	0.000772201	FALSE	0.00180026	283.913	2.22276e-162	-893.071	Mock	WCS417	Proximal Meristem	Up
AT4G36830	0	0	283.913	0.002574	FALSE	0.00669038	283.913	2.22276e-162	-2974.14	Mock	WCS417	Proximal Meristem	Up
AT4G36850	0	0	283.913	0.0010296	FALSE	1.01222e+123	283.913	2.22276e-162	-862806	Mock	WCS417	Proximal Meristem	Up
AT4G36950	0	0	283.913	0.0041184	FALSE	1.01222e+123	283.913	2.22276e-162	-862806	Mock	WCS417	Proximal Meristem	Up
AT4G37030	1.38434e-11	9.63473e-11	1.59747	0.0671815	FALSE	0.00436886	1.59747	0.236329	-916.465	Mock	WCS417	Proximal Meristem	Up
AT4G37240	2.03524e-08	1.2038e-07	2.21132	0.0571429	FALSE	0.00279555	2.21132	0.394246	-801.084	Mock	WCS417	Proximal Meristem	Up
AT4G37290	0	0	283.913	0.000772201	FALSE	0.00180026	283.913	2.22276e-162	-892.892	Mock	WCS417	Proximal Meristem	Up
AT4G37390	0	0	1.86916	0.110425	FALSE	0.0103979	1.86916	0.213069	-1328.4	Mock	WCS417	Proximal Meristem	Up
AT4G37430	0	0	283.913	0.00772201	FALSE	0.0167138	283.913	2.22276e-162	-409.899	Mock	WCS417	Proximal Meristem	Up
AT4G37445	0	0	283.913	0.0023166	FALSE	0.00591446	283.913	2.22276e-162	-119.061	Mock	WCS417	Proximal Meristem	Up
AT4G37660	3.24185e-14	2.49399e-13	2.23639	0.0841699	FALSE	0.0030563	2.23639	0.294702	-1060.24	Mock	WCS417	Proximal Meristem	Up
AT4G37710	0	0	283.913	0.00772201	FALSE	0.0239105	283.913	2.22276e-162	-343.436	Mock	WCS417	Proximal Meristem	Up
AT4G37730	0.00401932	0.0125612	1.07093	0.024453	FALSE	0.000978804	1.07093	0.372284	-419.984	Mock	WCS417	Proximal Meristem	Up
AT4G37760	0.00251989	0.0082485	1.91742	0.0108108	FALSE	2.15831e-17	1.91742	0.63471	-12104.4	Mock	WCS417	Proximal Meristem	Up
AT4G37780	0	0	283.913	0.002574	FALSE	0.0165782	283.913	2.22276e-162	-165.633	Mock	WCS417	Proximal Meristem	Up
AT4G37830	0	0	1.73139	0.590991	FALSE	0.0342289	1.73139	0.1026	-3793.61	Mock	WCS417	Proximal Meristem	Up
AT4G38215	0	0	283.913	0.00669241	FALSE	0.424968	283.913	2.22276e-162	-7699.01	Mock	WCS417	Proximal Meristem	Up
AT4G38370	0.000136515	0.000563928	1.05381	0.0275418	FALSE	6.7238e-05	1.05381	0.276272	-480.758	Mock	WCS417	Proximal Meristem	Up
AT4G38390	0	0	283.913	0.0010296	FALSE	0.424453	283.913	2.22276e-162	-1176.98	Mock	WCS417	Proximal Meristem	Up
AT4G38400	0.0151957	0.0406019	1.62496	0.00797941	FALSE	6.87543e-05	1.62496	0.669345	-168.175	Mock	WCS417	Proximal Meristem	Up
AT4G38410	0.000351702	0.00136537	1.94159	0.0185328	FALSE	0.000702998	1.94159	0.54327	-291.97	Mock	WCS417	Proximal Meristem	Up
AT4G38495	1.35038e-09	8.53396e-09	1.20431	0.0599743	FALSE	0.000320523	1.20431	0.19869	-869.189	Mock	WCS417	Proximal Meristem	Up
AT4G38530	0	0	283.913	0.0023166	FALSE	0.00591446	283.913	2.22276e-162	-119.061	Mock	WCS417	Proximal Meristem	Up
AT4G38590	0	0	283.913	0.0010296	FALSE	0.00205796	283.913	2.22276e-162	-1191.1	Mock	WCS417	Proximal Meristem	Up
AT4G38740	0	0	1.55624	0.458687	FALSE	0.034435	1.55624	0.11311	-3210.84	Mock	WCS417	Proximal Meristem	Up
AT4G38920	0	0	1.06112	0.253539	FALSE	0.00870144	1.06112	0.105491	-2379.72	Mock	WCS417	Proximal Meristem	Up
AT4G39190	0.0114078	0.0316179	1.17947	0.014157	FALSE	0.000256143	1.17947	0.466203	-269.5	Mock	WCS417	Proximal Meristem	Up
AT4G39200	0	0	1.71808	3.47542	FALSE	0.112522	1.71808	0.061943	-8599.25	Mock	WCS417	Proximal Meristem	Up
AT4G39235	4.32794e-05	0.00019098	1.46602	0.021879	FALSE	0.000135422	1.46602	0.358506	-396.173	Mock	WCS417	Proximal Meristem	Up
AT4G39330	0	0	283.913	0.0041184	FALSE	0.0162322	283.913	2.22276e-162	-231.743	Mock	WCS417	Proximal Meristem	Up
AT4G39360	0	0	283.913	0.0020592	FALSE	0.424195	283.913	2.22276e-162	-2353.61	Mock	WCS417	Proximal Meristem	Up
AT4G39510	0	0	283.913	0.00978121	FALSE	0.0399147	283.913	2.22276e-162	-597.038	Mock	WCS417	Proximal Meristem	Up
AT4G39675	0	0	2.35095	0.493951	FALSE	0.0575721	2.35095	0.148275	-3192.18	Mock	WCS417	Proximal Meristem	Up
AT4G39810	0	0	283.913	0.000772201	FALSE	0.00180026	283.913	2.22276e-162	-893.071	Mock	WCS417	Proximal Meristem	Up
AT4G39990	3.1739e-08	1.85478e-07	1.13271	0.0620335	FALSE	0.00116497	1.13271	0.204772	-870.865	Mock	WCS417	Proximal Meristem	Up
AT4G40040	0	0	1.01013	1.04685	FALSE	0.0675992	1.01013	0.0668323	-5375.6	Mock	WCS417	Proximal Meristem	Up
AT4G40042	1.52989e-13	1.14788e-12	1.62442	0.0862291	FALSE	0.00598949	1.62442	0.219975	-1095.24	Mock	WCS417	Proximal Meristem	Up
AT4G40045	5.31201e-05	0.000230903	1.2223	0.0267696	FALSE	0.000104095	1.2223	0.302441	-469.892	Mock	WCS417	Proximal Meristem	Up
AT5G01060	0	0	283.913	0.0036036	FALSE	0.424453	283.913	2.22276e-162	-4125.27	Mock	WCS417	Proximal Meristem	Up
AT5G01320	0	0	283.913	0.0010296	FALSE	0.424453	283.913	2.22276e-162	-1176.98	Mock	WCS417	Proximal Meristem	Up
AT5G01330	0	0	283.913	0.0020592	FALSE	0.424968	283.913	2.22276e-162	-2367.24	Mock	WCS417	Proximal Meristem	Up
AT5G00765	0	0	283.913	0.000772201	FALSE	1.01222e+123	283.913	2.22276e-162	-862806	Mock	WCS417	Proximal Meristem	Up
AT5G01410	1.833e-11	1.26899e-10	1.38114	0.0689833	FALSE	0.0010108	1.38114	0.205565	-955.583	Mock	WCS417	Proximal Meristem	Up
AT5G01600	0	0	1.17533	0.354183	FALSE	0.0242992	1.17533	0.116729	-2766.48	Mock	WCS417	Proximal Meristem	Up
AT5G01650	7.14828e-12	5.03527e-11	1.53402	0.0646075	FALSE	0.0010647	1.53402	0.223792	-903.068	Mock	WCS417	Proximal Meristem	Up
AT5G01740	0	0	283.913	0.0041184	FALSE	0.0102865	283.913	2.22276e-162	-203.547	Mock	WCS417	Proximal Meristem	Up
AT5G01760	0	0	283.913	0.0010296	FALSE	2.04541e+117	283.913	2.22276e-162	-1.03179e+06	Mock	WCS417	Proximal Meristem	Up
AT5G02050	1.49436e-13	1.12163e-12	1.15249	0.114286	FALSE	0.00389476	1.15249	0.156003	-1363.45	Mock	WCS417	Proximal Meristem	Up
AT5G02200	7.53955e-05	0.000322249	1.18937	0.0326898	FALSE	0.00167316	1.18937	0.300454	-524.172	Mock	WCS417	Proximal Meristem	Up
AT5G02450	0	0	1.51476	1.62214	FALSE	0.0624495	1.51476	0.066782	-6388.18	Mock	WCS417	Proximal Meristem	Up
AT5G02502	0	0	1.20947	0.137967	FALSE	0.00212797	1.20947	0.143952	-1580.6	Mock	WCS417	Proximal Meristem	Up
AT5G02610	0	0	1.74503	0.718147	FALSE	0.0287441	1.74503	0.0932373	-4128.62	Mock	WCS417	Proximal Meristem	Up
AT5G02820	1.71697e-06	8.77155e-06	1.2155	0.037323	FALSE	0.000901721	1.2155	0.254067	-608.015	Mock	WCS417	Proximal Meristem	Up
AT5G02870	0	0	1.12867	0.712999	FALSE	0.027176	1.12867	0.0745925	-4313.07	Mock	WCS417	Proximal Meristem	Up
AT5G02960	0	0	2.10556	2.88494	FALSE	0.10229	2.10556	0.0752936	-7625.59	Mock	WCS417	Proximal Meristem	Up
AT5G03010	0	0	283.913	0.0018018	FALSE	0.00514186	283.913	2.22276e-162	-88.6408	Mock	WCS417	Proximal Meristem	Up
AT5G03204	0	0	283.913	0.000772201	FALSE	1.01222e+123	283.913	2.22276e-162	-862806	Mock	WCS417	Proximal Meristem	Up
AT5G03240	0	0	1.05643	1.22548	FALSE	0.0751178	1.05643	0.0638232	-5830.63	Mock	WCS417	Proximal Meristem	Up
AT5G03290	1.36091e-12	9.84101e-12	1.0075	0.117889	FALSE	0.00143522	1.0075	0.142142	-1427.05	Mock	WCS417	Proximal Meristem	Up
AT5G03345	4.05453e-13	2.98968e-12	1.0256	0.117632	FALSE	0.00245391	1.0256	0.141388	-1412.42	Mock	WCS417	Proximal Meristem	Up
AT5G03455	6.9722e-14	5.3015e-13	1.23564	0.105277	FALSE	0.000854833	1.23564	0.165006	-1309.78	Mock	WCS417	Proximal Meristem	Up
AT5G03495	0	0	283.913	0.000772201	FALSE	2.04541e+117	283.913	2.22276e-162	-1.03179e+06	Mock	WCS417	Proximal Meristem	Up
AT5G03850	0	0	1.69938	0.828571	FALSE	0.0375789	1.69938	0.0900809	-4489.96	Mock	WCS417	Proximal Meristem	Up
AT5G04600	0	0	1.32022	0.467181	FALSE	0.0196458	1.32022	0.0905026	-3394.17	Mock	WCS417	Proximal Meristem	Up
AT5G04660	0	0	283.913	0.000772201	FALSE	0.00180026	283.913	2.22276e-162	-893.071	Mock	WCS417	Proximal Meristem	Up
AT5G04750	0	0	1.03616	0.204118	FALSE	0.00266085	1.03616	0.110876	-2072.1	Mock	WCS417	Proximal Meristem	Up
AT5G04800	0	0	1.83561	0.560875	FALSE	0.0278847	1.83561	0.103866	-3598.99	Mock	WCS417	Proximal Meristem	Up
AT5G04890	0.000920334	0.00330249	2.50521	0.01287	FALSE	0.000345302	2.50521	0.75599	-231.004	Mock	WCS417	Proximal Meristem	Up
AT5G04910	8.86846e-13	6.46651e-12	1.04581	0.11094	FALSE	0.00238377	1.04581	0.146329	-1355.97	Mock	WCS417	Proximal Meristem	Up
AT5G05060	9.84924e-05	0.000414293	1.63762	0.0216216	FALSE	0.000117945	1.63762	0.420519	-391.543	Mock	WCS417	Proximal Meristem	Up
AT5G05080	3.65041e-13	2.69834e-12	1.00049	0.127928	FALSE	0.00240561	1.00049	0.137659	-1504.67	Mock	WCS417	Proximal Meristem	Up
AT5G05100	5.64073e-11	3.81191e-10	1.02363	0.0918919	FALSE	0.00131043	1.02363	0.156209	-1194.46	Mock	WCS417	Proximal Meristem	Up
AT5G05220	0	0	283.913	0.00514801	FALSE	0.0133715	283.913	2.22276e-162	-257.345	Mock	WCS417	Proximal Meristem	Up
AT5G05360	1.70974e-14	1.32407e-13	1.06101	0.127928	FALSE	0.00181395	1.06101	0.138311	-1506.73	Mock	WCS417	Proximal Meristem	Up
AT5G05370	5.973e-14	4.55661e-13	1.29104	0.0939511	FALSE	0.00139491	1.29104	0.171943	-1196.15	Mock	WCS417	Proximal Meristem	Up
AT5G05380	0	0	283.913	0.0046332	FALSE	0.422908	283.913	2.22276e-162	-5289.68	Mock	WCS417	Proximal Meristem	Up
AT5G05410	0	0	1.27687	0.354183	FALSE	0.00960325	1.27687	0.124827	-2883.95	Mock	WCS417	Proximal Meristem	Up
AT5G01055	0	0	283.913	0.000772201	FALSE	0.00180026	283.913	2.22276e-162	-893.071	Mock	WCS417	Proximal Meristem	Up
AT5G05480	3.51425e-05	0.000156557	1.35362	0.0275418	FALSE	0.000418977	1.35362	0.327176	-476.105	Mock	WCS417	Proximal Meristem	Up
AT5G05640	1.13243e-14	8.79583e-14	1.36051	0.0926641	FALSE	0.0012774	1.36051	0.176161	-1186.32	Mock	WCS417	Proximal Meristem	Up
AT5G05780	0	0	1.44435	0.132304	FALSE	0.00308868	1.44435	0.156237	-1507.03	Mock	WCS417	Proximal Meristem	Up
AT5G05950	4.14557e-13	3.05359e-12	1.83556	0.0692407	FALSE	0.00290597	1.83556	0.253157	-934.75	Mock	WCS417	Proximal Meristem	Up
AT5G05987	5.50629e-05	0.000238853	1.14497	0.0288288	FALSE	0.000287452	1.14497	0.283899	-498.995	Mock	WCS417	Proximal Meristem	Up
AT5G06080	0	0	283.913	0.0015444	FALSE	0.00436977	283.913	2.22276e-162	-74.9255	Mock	WCS417	Proximal Meristem	Up
AT5G06320	2.37061e-05	0.000107809	1.13271	0.0365508	FALSE	0.00222534	1.13271	0.267983	-595.547	Mock	WCS417	Proximal Meristem	Up
AT5G06340	3.27408e-10	2.13943e-09	1.21347	0.0676963	FALSE	0.00066171	1.21347	0.193067	-945.362	Mock	WCS417	Proximal Meristem	Up
AT5G06360	0	0	1.04724	0.483398	FALSE	0.00997089	1.04724	0.078904	-3515.09	Mock	WCS417	Proximal Meristem	Up
AT5G06530	0	0	283.913	0.0043758	FALSE	0.0217659	283.913	2.22276e-162	-268.715	Mock	WCS417	Proximal Meristem	Up
AT5G06550	4.61919e-05	0.000202744	1.03786	0.0368082	FALSE	0.000319781	1.03786	0.254745	-601.622	Mock	WCS417	Proximal Meristem	Up
AT5G06720	0	0	283.913	0.00797941	FALSE	0.0205721	283.913	2.22276e-162	-411.163	Mock	WCS417	Proximal Meristem	Up
AT5G06860	0	0	1.65128	0.145689	FALSE	0.0132448	1.65128	0.179734	-1546.67	Mock	WCS417	Proximal Meristem	Up
AT5G06990	0	0	283.913	0.0018018	FALSE	0.00437353	283.913	2.22276e-162	-2082.62	Mock	WCS417	Proximal Meristem	Up
AT5G07000	0	0	283.913	0.0010296	FALSE	0.424453	283.913	2.22276e-162	-1176.98	Mock	WCS417	Proximal Meristem	Up
AT5G07040	0.000717884	0.00263698	1.17487	0.0208494	FALSE	0.00021135	1.17487	0.34732	-377.099	Mock	WCS417	Proximal Meristem	Up
AT5G07090	0	0	1.81809	1.14466	FALSE	0.0515792	1.81809	0.0805978	-5212.51	Mock	WCS417	Proximal Meristem	Up
AT5G07330	0.000631812	0.00234923	2.48634	0.0272844	FALSE	0.00653132	2.48634	0.727515	-358.764	Mock	WCS417	Proximal Meristem	Up
AT5G07480	0	0	283.913	0.000772201	FALSE	1.01222e+123	283.913	2.22276e-162	-862806	Mock	WCS417	Proximal Meristem	Up
AT5G07590	0.0186532	0.0487158	1.0041	0.0118404	FALSE	6.76398e-05	1.0041	0.426842	-243.961	Mock	WCS417	Proximal Meristem	Up
AT5G07760	0	0	283.913	0.0010296	FALSE	0.00257221	283.913	2.22276e-162	-1189.83	Mock	WCS417	Proximal Meristem	Up
AT5G07960	1.03029e-13	7.77203e-13	1.19504	0.12381	FALSE	0.00184253	1.19504	0.160687	-1460.6	Mock	WCS417	Proximal Meristem	Up
AT5G08040	0	0	1.61834	0.158301	FALSE	0.00555997	1.61834	0.171741	-1691.58	Mock	WCS417	Proximal Meristem	Up
AT5G08060	0	0	1.6668	0.231918	FALSE	0.012315	1.6668	0.140595	-2156.6	Mock	WCS417	Proximal Meristem	Up
AT5G08180	0	0	1.05657	0.379151	FALSE	0.0146813	1.05657	0.0940257	-2994.72	Mock	WCS417	Proximal Meristem	Up
AT5G01495	0	0	283.913	0.0010296	FALSE	0.424453	283.913	2.22276e-162	-1176.81	Mock	WCS417	Proximal Meristem	Up
AT5G08290	0	0	1.40592	0.225225	FALSE	0.00861752	1.40592	0.123737	-2153.43	Mock	WCS417	Proximal Meristem	Up
AT5G08305	0	0	283.913	0.0030888	FALSE	0.424453	283.913	2.22276e-162	-3529.04	Mock	WCS417	Proximal Meristem	Up
AT5G08480	0	0	283.913	0.000772201	FALSE	0.00180026	283.913	2.22276e-162	-892.892	Mock	WCS417	Proximal Meristem	Up
AT5G08530	0	0	1.22411	0.169112	FALSE	0.00349428	1.22411	0.127524	-1809.21	Mock	WCS417	Proximal Meristem	Up
AT5G08565	0.00806575	0.0233558	1.09553	0.0175032	FALSE	4.37814e-05	1.09553	0.413516	-337.326	Mock	WCS417	Proximal Meristem	Up
AT5G08570	2.20468e-12	1.58658e-11	1.1313	0.0967825	FALSE	0.00105971	1.1313	0.161134	-1230.43	Mock	WCS417	Proximal Meristem	Up
AT5G08670	0	0	1.00915	0.450708	FALSE	0.0128488	1.00915	0.0808791	-3385.66	Mock	WCS417	Proximal Meristem	Up
AT5G08690	0	0	1.16247	0.388674	FALSE	0.0118463	1.16247	0.0887943	-3067.9	Mock	WCS417	Proximal Meristem	Up
AT5G09225	2.06946e-13	1.54663e-12	1.35141	0.0924067	FALSE	0.0020295	1.35141	0.184009	-1179	Mock	WCS417	Proximal Meristem	Up
AT5G09270	1.44707e-06	7.43802e-06	1.10902	0.0422136	FALSE	0.000179384	1.10902	0.230162	-669.538	Mock	WCS417	Proximal Meristem	Up
AT5G09310	5.53978e-08	3.18496e-07	1.12566	0.0563707	FALSE	0.000920694	1.12566	0.207187	-825.756	Mock	WCS417	Proximal Meristem	Up
AT5G09510	0	0	1.70822	0.514543	FALSE	0.023705	1.70822	0.103949	-3468.69	Mock	WCS417	Proximal Meristem	Up
AT5G09570	0	0	283.913	0.0010296	FALSE	0.00231344	283.913	2.22276e-162	-49.9638	Mock	WCS417	Proximal Meristem	Up
AT5G09590	0	0	1.40229	0.231918	FALSE	0.0139244	1.40229	0.131753	-2204.1	Mock	WCS417	Proximal Meristem	Up
AT5G09650	5.51004e-12	3.90228e-11	1.03496	0.100901	FALSE	0.00109668	1.03496	0.150173	-1269.91	Mock	WCS417	Proximal Meristem	Up
AT5G09770	0	0	1.54248	0.243758	FALSE	0.00989508	1.54248	0.127823	-2213.04	Mock	WCS417	Proximal Meristem	Up
AT5G09810	0	0	1.26334	0.529472	FALSE	0.0117376	1.26334	0.079212	-3670.19	Mock	WCS417	Proximal Meristem	Up
AT5G10040	0	0	2.9082	2.76654	FALSE	0.177831	2.9082	0.132631	-6354.98	Mock	WCS417	Proximal Meristem	Up
AT5G10050	0	0	2.78147	1.62909	FALSE	0.165003	2.78147	0.113441	-5881.65	Mock	WCS417	Proximal Meristem	Up
AT5G01675	0	0	283.913	0.001287	FALSE	0.00283001	283.913	2.22276e-162	-1488.59	Mock	WCS417	Proximal Meristem	Up
AT5G10160	0	0	1.6144	0.117375	FALSE	0.00468429	1.6144	0.181514	-1364.75	Mock	WCS417	Proximal Meristem	Up
AT5G10360	0	0	1.57043	1.75676	FALSE	0.0699192	1.57043	0.0677644	-6493.99	Mock	WCS417	Proximal Meristem	Up
AT5G10390	0.000660366	0.00244715	1.4307	0.0499356	FALSE	0.00609512	1.4307	0.420111	-535.203	Mock	WCS417	Proximal Meristem	Up
AT5G10400	4.20552e-12	2.99358e-11	1.61953	0.36139	FALSE	0.0350414	1.61953	0.233695	-1966.08	Mock	WCS417	Proximal Meristem	Up
AT5G10430	0	0	1.45204	0.393822	FALSE	0.0281484	1.45204	0.108986	-2993.05	Mock	WCS417	Proximal Meristem	Up
AT5G10440	0	0	283.913	0.0030888	FALSE	0.423938	283.913	2.22276e-162	-3530.95	Mock	WCS417	Proximal Meristem	Up
AT5G10695	0	0	2.64209	0.168855	FALSE	0.0272341	2.64209	0.269769	-1601.12	Mock	WCS417	Proximal Meristem	Up
AT5G10920	1.03356e-09	6.56342e-09	1.00809	0.0846847	FALSE	0.000684179	1.00809	0.165148	-1121.36	Mock	WCS417	Proximal Meristem	Up
AT5G11140	0	0	283.913	0.0015444	FALSE	0.00360206	283.913	2.22276e-162	-1785.78	Mock	WCS417	Proximal Meristem	Up
AT5G11260	0	0	1.02668	0.20695	FALSE	0.00427396	1.02668	0.110151	-2086.21	Mock	WCS417	Proximal Meristem	Up
AT5G11280	4.21885e-15	3.32244e-14	1.21121	0.113514	FALSE	0.00310149	1.21121	0.154323	-1368.07	Mock	WCS417	Proximal Meristem	Up
AT5G11340	3.52496e-12	2.51683e-11	1.07815	0.0962677	FALSE	0.000971966	1.07815	0.155017	-1230.9	Mock	WCS417	Proximal Meristem	Up
AT5G11400	0	0	283.913	0.000772201	FALSE	2.04541e+117	283.913	2.22276e-162	-1.03179e+06	Mock	WCS417	Proximal Meristem	Up
AT5G11630	1.80482e-08	1.07144e-07	1.71886	0.0481338	FALSE	0.00223427	1.71886	0.305317	-722.915	Mock	WCS417	Proximal Meristem	Up
AT5G11680	0	0	1.47796	0.152381	FALSE	0.0054593	1.47796	0.14651	-1663.8	Mock	WCS417	Proximal Meristem	Up
AT5G11740	0	0	1.24612	0.356499	FALSE	0.0312072	1.24612	0.119655	-2804.63	Mock	WCS417	Proximal Meristem	Up
AT5G11750	5.86196e-05	0.000253703	1.05202	0.030888	FALSE	0.000110251	1.05202	0.261808	-526.897	Mock	WCS417	Proximal Meristem	Up
AT5G11760	6.67536e-10	4.2845e-09	1.01588	0.0828829	FALSE	0.000600528	1.01588	0.164553	-1110.16	Mock	WCS417	Proximal Meristem	Up
AT5G11770	0	0	1.46155	0.257658	FALSE	0.0103257	1.46155	0.119902	-2329.21	Mock	WCS417	Proximal Meristem	Up
AT5G11990	0	0	283.913	0.000772201	FALSE	0.00180026	283.913	2.22276e-162	-893.071	Mock	WCS417	Proximal Meristem	Up
AT5G12020	0	0	5.7368	0.627284	FALSE	0.0561734	5.7368	0.574119	-2886.45	Mock	WCS417	Proximal Meristem	Up
AT5G12030	0	0	4.76458	0.654569	FALSE	0.0694852	4.76458	0.528228	-3027.36	Mock	WCS417	Proximal Meristem	Up
AT5G12110	0	0	1.27123	0.241184	FALSE	0.0208954	1.27123	0.143256	-2220.34	Mock	WCS417	Proximal Meristem	Up
AT5G12140	7.90479e-14	5.99756e-13	1.57297	0.0821107	FALSE	0.0016947	1.57297	0.210517	-1070.18	Mock	WCS417	Proximal Meristem	Up
AT5G12235	0	0	283.913	0.0023166	FALSE	0.00757251	283.913	2.22276e-162	-101.595	Mock	WCS417	Proximal Meristem	Up
AT5G12250	0	0	1.23645	0.196139	FALSE	0.0112348	1.23645	0.131301	-1957.48	Mock	WCS417	Proximal Meristem	Up
AT5G12320	2.95601e-09	1.82678e-08	1.11967	0.0700129	FALSE	0.000875122	1.11967	0.188687	-968.599	Mock	WCS417	Proximal Meristem	Up
AT5G12380	0	0	283.913	0.000772201	FALSE	0.00180026	283.913	2.22276e-162	-892.892	Mock	WCS417	Proximal Meristem	Up
AT5G12470	0	0	1.12297	0.158559	FALSE	0.00299325	1.12297	0.123812	-1733.12	Mock	WCS417	Proximal Meristem	Up
AT5G13220	0	0	1.71642	0.0229086	FALSE	0.13183	1.71642	2.22276e-162	-642.948	Mock	WCS417	Proximal Meristem	Up
AT5G13400	0	0	283.913	0.0030888	FALSE	0.00668556	283.913	2.22276e-162	-162.883	Mock	WCS417	Proximal Meristem	Up
AT5G13420	0	0	1.1263	0.180695	FALSE	0.00567015	1.1263	0.120605	-1887.08	Mock	WCS417	Proximal Meristem	Up
AT5G13430	0	0	1.77528	0.170914	FALSE	0.00743445	1.77528	0.161049	-1752.29	Mock	WCS417	Proximal Meristem	Up
AT5G13440	7.635e-12	5.37632e-11	1.14587	0.0836551	FALSE	0.000471208	1.14587	0.167396	-1108.92	Mock	WCS417	Proximal Meristem	Up
AT5G13450	0	0	1.4849	0.248906	FALSE	0.00802891	1.4849	0.123695	-2287.97	Mock	WCS417	Proximal Meristem	Up
AT5G13470	1.42199e-06	7.31272e-06	1.34172	0.0393822	FALSE	0.000257939	1.34172	0.278255	-630.359	Mock	WCS417	Proximal Meristem	Up
AT5G13490	1.93938e-08	1.14872e-07	1.35656	0.0607465	FALSE	0.000375287	1.35656	0.241495	-874.365	Mock	WCS417	Proximal Meristem	Up
AT5G13510	6.88247e-06	3.30573e-05	1.40511	0.0329472	FALSE	0.000411047	1.40511	0.312434	-547.918	Mock	WCS417	Proximal Meristem	Up
AT5G13780	0	0	1.65461	0.365766	FALSE	0.0163736	1.65461	0.109988	-2874.78	Mock	WCS417	Proximal Meristem	Up
AT5G13850	0	0	1.55283	0.463578	FALSE	0.0222887	1.55283	0.0982804	-3322.89	Mock	WCS417	Proximal Meristem	Up
AT5G13870	0	0	1.60923	0.180952	FALSE	0.0108282	1.60923	0.157383	-1807.73	Mock	WCS417	Proximal Meristem	Up
AT5G13900	0.0135252	0.0366621	1.52186	0.00900901	FALSE	7.19341e-05	1.52186	0.616229	-192.317	Mock	WCS417	Proximal Meristem	Up
AT5G13990	0	0	283.913	0.00566281	FALSE	0.425225	283.913	2.22276e-162	-6520.95	Mock	WCS417	Proximal Meristem	Up
AT5G14240	0	0	1.24881	0.142857	FALSE	0.00230084	1.24881	0.143245	-1614	Mock	WCS417	Proximal Meristem	Up
AT5G14320	3.22347e-11	2.20323e-10	1.45898	0.0669241	FALSE	0.0014788	1.45898	0.219859	-916.245	Mock	WCS417	Proximal Meristem	Up
AT5G14380	0	0	283.913	0.000772201	FALSE	0.00180026	283.913	2.22276e-162	-893.071	Mock	WCS417	Proximal Meristem	Up
AT5G14510	0	0	283.913	0.0010296	FALSE	0.00205796	283.913	2.22276e-162	-1191.1	Mock	WCS417	Proximal Meristem	Up
AT5G14530	2.43276e-05	0.000110492	1.24136	0.0277992	FALSE	0.000129542	1.24136	0.294095	-483.36	Mock	WCS417	Proximal Meristem	Up
AT5G14545	0	0	283.913	0.0010296	FALSE	0.00257221	283.913	2.22276e-162	-1189.83	Mock	WCS417	Proximal Meristem	Up
AT5G14730	0.000349685	0.0013583	1.27829	0.0223938	FALSE	0.000105291	1.27829	0.357522	-404.759	Mock	WCS417	Proximal Meristem	Up
AT5G15090	0	0	1.23409	0.307079	FALSE	0.00642296	1.23409	0.100165	-2644.34	Mock	WCS417	Proximal Meristem	Up
AT5G15160	0	0	283.913	0.0010296	FALSE	0.00282667	283.913	2.22276e-162	-49.045	Mock	WCS417	Proximal Meristem	Up
[truncated: 17,320 more rows]

## Sheet: GMI1000_Up_Diffxpy
Supplementary Data 2. Differentially expressed genes (DEGs) in each root cell type between mock and different microbe treatments. DEGs were identified using Diffxpy with p-value < 0.05 and log2(fold change) > 1, comparing GMI1000 treatments against the Mock within each cluster. Wald test for p-value calculation, and BH correction for multiple testing.
gene	pval	qval	log2fc	mean	zero_mean	grad	coef_mle	coef_sd	ll	Backgroud	Treat	Cluster	DEG
AT1G03993	0	0	283.913	0.00119	FALSE	0.00277557	283.913	2.22276e-162	-892.957	Mock	GMI1000	Proximal Meristem	Up
AT1G04017	0	0	283.913	0.00793336	FALSE	0.0958529	283.913	2.22276e-162	-323.501	Mock	GMI1000	Proximal Meristem	Up
AT1G01225	0.0100339	0.0495164	1.2159	0.0119	FALSE	0.000284604	1.2159	0.472258	-152.8	Mock	GMI1000	Proximal Meristem	Up
AT1G01520	0	0	283.913	0.00119	FALSE	0.00277557	283.913	2.22276e-162	-893.006	Mock	GMI1000	Proximal Meristem	Up
AT1G01560	0	0	283.913	0.00436335	FALSE	0.0122945	283.913	2.22276e-162	-3265.4	Mock	GMI1000	Proximal Meristem	Up
AT1G02220	6.43197e-08	7.00457e-07	1.25141	0.0646569	FALSE	0.00846164	1.25141	0.23147	-575.842	Mock	GMI1000	Proximal Meristem	Up
AT1G02390	0.00475338	0.026704	1.16322	0.0138834	FALSE	0.000147177	1.16322	0.41201	-177.034	Mock	GMI1000	Proximal Meristem	Up
AT1G02430	0	0	283.913	0.00476002	FALSE	0.0106967	283.913	2.22276e-162	-163.033	Mock	GMI1000	Proximal Meristem	Up
AT1G02470	0	0	283.913	0.00158667	FALSE	0.652916	283.913	2.22276e-162	-1163.38	Mock	GMI1000	Proximal Meristem	Up
AT1G02570	0	0	283.913	0.00119	FALSE	0.653709	283.913	2.22276e-162	-879.465	Mock	GMI1000	Proximal Meristem	Up
AT1G02920	0.0071845	0.0377784	1.47487	0.0222134	FALSE	0.00585481	1.47487	0.548654	-234	Mock	GMI1000	Proximal Meristem	Up
AT1G02930	0	0	283.913	0.0210234	FALSE	0.0840936	283.913	2.22276e-162	-697.325	Mock	GMI1000	Proximal Meristem	Up
AT1G02950	0	0	283.913	0.00158667	FALSE	0.652916	283.913	2.22276e-162	-1163.38	Mock	GMI1000	Proximal Meristem	Up
AT1G03180	0.00142681	0.00945023	1.02202	0.0222134	FALSE	0.000496758	1.02202	0.320466	-259.362	Mock	GMI1000	Proximal Meristem	Up
AT1G04240	7.20187e-10	8.25903e-09	1.12763	0.0817136	FALSE	0.0024354	1.12763	0.183009	-689.249	Mock	GMI1000	Proximal Meristem	Up
AT1G04990	0.000333812	0.00255827	1.04767	0.0257834	FALSE	9.43199e-05	1.04767	0.292029	-295.772	Mock	GMI1000	Proximal Meristem	Up
AT1G05100	0	0	283.913	0.00198334	FALSE	7.7523e+122	283.913	2.22276e-162	-428797	Mock	GMI1000	Proximal Meristem	Up
AT1G05340	3.52224e-09	3.99025e-08	1.60796	0.0424435	FALSE	0.000773478	1.60796	0.272296	-418.08	Mock	GMI1000	Proximal Meristem	Up
AT1G05680	0	0	283.913	0.00317334	FALSE	0.00911422	283.913	2.22276e-162	-101.248	Mock	GMI1000	Proximal Meristem	Up
AT1G05880	0	0	283.913	0.0119	FALSE	0.034436	283.913	2.22276e-162	-381.192	Mock	GMI1000	Proximal Meristem	Up
AT1G06040	8.98392e-13	1.06598e-11	1.11489	0.094407	FALSE	0.00130162	1.11489	0.156033	-773.495	Mock	GMI1000	Proximal Meristem	Up
AT1G06080	0.000245525	0.00192475	2.05009	0.0226101	FALSE	0.00224214	2.05009	0.559083	-209.377	Mock	GMI1000	Proximal Meristem	Up
AT1G06330	0	0	283.913	0.00238001	FALSE	0.00555225	283.913	2.22276e-162	-1786.01	Mock	GMI1000	Proximal Meristem	Up
AT1G07120	0	0	283.913	0.00317334	FALSE	0.00752961	283.913	2.22276e-162	-93.8222	Mock	GMI1000	Proximal Meristem	Up
AT1G07135	0.000401893	0.00302362	2.45836	0.01309	FALSE	0.00171348	2.45836	0.694679	-154.328	Mock	GMI1000	Proximal Meristem	Up
AT1G07150	0.00775885	0.0402699	1.37513	0.00912336	FALSE	4.30079e-17	1.37513	0.516503	-6632.91	Mock	GMI1000	Proximal Meristem	Up
AT1G07430	0	0	283.913	0.00476002	FALSE	0.0447235	283.913	2.22276e-162	-238.518	Mock	GMI1000	Proximal Meristem	Up
AT1G07440	0	0	283.913	0.00198334	FALSE	0.00435897	283.913	2.22276e-162	-64.7038	Mock	GMI1000	Proximal Meristem	Up
AT1G08120	0	0	283.913	0.00198334	FALSE	0.00435896	283.913	2.22276e-162	-64.7038	Mock	GMI1000	Proximal Meristem	Up
AT1G08160	0	0	283.913	0.00357001	FALSE	0.00753534	283.913	2.22276e-162	-2679.86	Mock	GMI1000	Proximal Meristem	Up
AT1G04683	0	0	283.913	0.00119	FALSE	0.00277557	283.913	2.22276e-162	-893.006	Mock	GMI1000	Proximal Meristem	Up
AT1G09350	0	0	283.913	0.00198334	FALSE	0.00436235	283.913	2.22276e-162	-1488.7	Mock	GMI1000	Proximal Meristem	Up
AT1G09400	0.000995035	0.00688579	1.31717	0.0166601	FALSE	0.000236982	1.31717	0.40012	-203.434	Mock	GMI1000	Proximal Meristem	Up
AT1G04743	0	0	283.913	0.00198334	FALSE	0.653709	283.913	2.22276e-162	-1475.02	Mock	GMI1000	Proximal Meristem	Up
AT1G09932	4.60114e-06	4.52166e-05	1.44613	0.0515668	FALSE	0.00917279	1.44613	0.315597	-479.577	Mock	GMI1000	Proximal Meristem	Up
AT1G11180	0.00991406	0.0490426	1.23774	0.0119	FALSE	0.000139244	1.23774	0.479965	-156.656	Mock	GMI1000	Proximal Meristem	Up
AT1G11300	0.00568462	0.031011	1.03611	0.0170567	FALSE	0.000490966	1.03611	0.374662	-209.306	Mock	GMI1000	Proximal Meristem	Up
AT1G11655	0	0	283.913	0.00158667	FALSE	0.00396539	283.913	2.22276e-162	-1189.96	Mock	GMI1000	Proximal Meristem	Up
AT1G11700	0.00409403	0.0234684	1.05652	0.0186434	FALSE	0.000329718	1.05652	0.368019	-220.127	Mock	GMI1000	Proximal Meristem	Up
AT1G13410	0	0	283.913	0.00357001	FALSE	0.653709	283.913	2.22276e-162	-2666.12	Mock	GMI1000	Proximal Meristem	Up
AT1G13520	1.51842e-07	1.62347e-06	2.05678	0.0289568	FALSE	0.00158826	2.05678	0.391745	-301.622	Mock	GMI1000	Proximal Meristem	Up
AT1G13790	0	0	283.913	0.00158667	FALSE	0.652916	283.913	2.22276e-162	-1163.38	Mock	GMI1000	Proximal Meristem	Up
AT1G14071	0	0	283.913	0.00119	FALSE	0.00277557	283.913	2.22276e-162	-893.006	Mock	GMI1000	Proximal Meristem	Up
AT1G14130	0.00787042	0.0407385	1.08216	0.0138834	FALSE	8.58e-05	1.08216	0.407199	-178.203	Mock	GMI1000	Proximal Meristem	Up
AT1G14540	0	0	283.913	0.00515668	FALSE	0.0150559	283.913	2.22276e-162	-164.122	Mock	GMI1000	Proximal Meristem	Up
AT1G14550	0	0	283.913	0.00119	FALSE	1.37591e+117	283.913	2.22276e-162	-450386	Mock	GMI1000	Proximal Meristem	Up
AT1G14780	3.03688e-11	3.53197e-10	1.68492	0.0535502	FALSE	0.00360138	1.68492	0.253571	-494.276	Mock	GMI1000	Proximal Meristem	Up
AT1G14960	1.37941e-08	1.53393e-07	1.48122	0.0376835	FALSE	0.000349073	1.48122	0.260965	-385.66	Mock	GMI1000	Proximal Meristem	Up
AT1G15125	0	0	283.913	0.00515668	FALSE	0.0130887	283.913	2.22276e-162	-3867.05	Mock	GMI1000	Proximal Meristem	Up
AT1G15175	0	0	283.913	0.00158667	FALSE	0.652916	283.913	2.22276e-162	-1163.38	Mock	GMI1000	Proximal Meristem	Up
AT1G15580	0	0	283.913	0.00198334	FALSE	0.00515523	283.913	2.22276e-162	-1486.73	Mock	GMI1000	Proximal Meristem	Up
AT1G15830	0	0	283.913	0.00158667	FALSE	0.654105	283.913	2.22276e-162	-1176.92	Mock	GMI1000	Proximal Meristem	Up
AT1G15825	0	0	283.913	0.00158667	FALSE	0.00356605	283.913	2.22276e-162	-50.3948	Mock	GMI1000	Proximal Meristem	Up
AT1G16310	0.00804693	0.0414954	1.03347	0.0146767	FALSE	0.000178464	1.03347	0.389974	-186.08	Mock	GMI1000	Proximal Meristem	Up
AT1G05277	0	0	283.913	0.00158667	FALSE	0.00396539	283.913	2.22276e-162	-1189.96	Mock	GMI1000	Proximal Meristem	Up
AT1G16960	0	0	283.913	0.00277668	FALSE	0.00634053	283.913	2.22276e-162	-92.9242	Mock	GMI1000	Proximal Meristem	Up
AT1G17060	0	0	1.4722	0.169377	FALSE	0.0266516	1.4722	0.17514	-1120.63	Mock	GMI1000	Proximal Meristem	Up
AT1G17065	0	0	283.913	0.00476002	FALSE	0.0118988	283.913	2.22276e-162	-3569.87	Mock	GMI1000	Proximal Meristem	Up
AT1G18193	0	0	283.913	0.00119	FALSE	0.00277557	283.913	2.22276e-162	-892.957	Mock	GMI1000	Proximal Meristem	Up
AT1G18265	0.0042633	0.0243098	1.08091	0.0186434	FALSE	0.00094871	1.08091	0.378207	-222.49	Mock	GMI1000	Proximal Meristem	Up
AT1G18570	0.00200021	0.012711	1.5647	0.0186434	FALSE	0.00259455	1.5647	0.506344	-212.554	Mock	GMI1000	Proximal Meristem	Up
AT1G18870	1.05344e-06	1.08129e-05	2.23512	0.0253868	FALSE	0.00288364	2.23512	0.457887	-265.475	Mock	GMI1000	Proximal Meristem	Up
AT1G18970	0	0	283.913	0.00198334	FALSE	0.00515523	283.913	2.22276e-162	-1486.87	Mock	GMI1000	Proximal Meristem	Up
AT1G19020	2.19774e-09	2.50219e-08	1.62137	0.0491868	FALSE	0.00572515	1.62137	0.27102	-467.863	Mock	GMI1000	Proximal Meristem	Up
AT1G19200	0	0	283.913	0.00277668	FALSE	0.654105	283.913	2.22276e-162	-2054.7	Mock	GMI1000	Proximal Meristem	Up
AT1G19670	0	0	283.913	0.00238001	FALSE	0.0785193	283.913	2.22276e-162	-221.09	Mock	GMI1000	Proximal Meristem	Up
AT1G20925	0	0	283.913	0.00198334	FALSE	0.653709	283.913	2.22276e-162	-1475.02	Mock	GMI1000	Proximal Meristem	Up
AT1G20990	0	0	283.913	0.00238001	FALSE	0.652519	283.913	2.22276e-162	-1744.75	Mock	GMI1000	Proximal Meristem	Up
AT1G21060	0.00513218	0.0285277	1.03501	0.0154701	FALSE	0.000112633	1.03501	0.369828	-196.024	Mock	GMI1000	Proximal Meristem	Up
AT1G21120	0	0	283.913	0.0087267	FALSE	0.0720964	283.913	2.22276e-162	-402.709	Mock	GMI1000	Proximal Meristem	Up
AT1G21130	0.00129395	0.00865788	1.03926	0.0357001	FALSE	0.0044044	1.03926	0.323022	-352.311	Mock	GMI1000	Proximal Meristem	Up
AT1G21313	0	0	1.6918	0.163824	FALSE	0.0159882	1.6918	0.174398	-1078.05	Mock	GMI1000	Proximal Meristem	Up
AT1G21320	0	0	283.913	0.0103134	FALSE	0.0289195	283.913	2.22276e-162	-337.161	Mock	GMI1000	Proximal Meristem	Up
AT1G21400	0	0	283.913	0.0119	FALSE	0.0296772	283.913	2.22276e-162	-405.859	Mock	GMI1000	Proximal Meristem	Up
AT1G05687	0	0	283.913	0.00119	FALSE	0.00277557	283.913	2.22276e-162	-893.006	Mock	GMI1000	Proximal Meristem	Up
AT1G22470	0.00332618	0.0196477	1.79552	0.0158667	FALSE	0.000700626	1.79552	0.611582	-181.912	Mock	GMI1000	Proximal Meristem	Up
AT1G22880	0	0	283.913	0.00476002	FALSE	0.0430915	283.913	2.22276e-162	-196.901	Mock	GMI1000	Proximal Meristem	Up
AT1G23150	3.13522e-06	3.12291e-05	1.45313	0.0269734	FALSE	0.000403413	1.45313	0.311713	-298.137	Mock	GMI1000	Proximal Meristem	Up
AT1G23160	0	0	1.05096	0.00277668	FALSE	0.0204322	1.05096	2.22276e-162	-115.085	Mock	GMI1000	Proximal Meristem	Up
AT1G23550	0	0	283.913	0.00198334	FALSE	0.653709	283.913	2.22276e-162	-1475.02	Mock	GMI1000	Proximal Meristem	Up
AT1G23965	0	0	283.913	0.00119	FALSE	0.00277557	283.913	2.22276e-162	-893.006	Mock	GMI1000	Proximal Meristem	Up
AT1G24145	0	0	283.913	0.00119	FALSE	1.37591e+117	283.913	2.22276e-162	-450386	Mock	GMI1000	Proximal Meristem	Up
AT1G24735	0	0	283.913	0.00277668	FALSE	0.00633993	283.913	2.22276e-162	-87.7761	Mock	GMI1000	Proximal Meristem	Up
AT1G05927	0	0	283.913	0.00158667	FALSE	0.00396539	283.913	2.22276e-162	-1189.96	Mock	GMI1000	Proximal Meristem	Up
AT1G25400	0.00447029	0.0253423	1.69228	0.0111067	FALSE	0.000130819	1.69228	0.595263	-145.553	Mock	GMI1000	Proximal Meristem	Up
AT1G26240	0	0	283.913	0.00357001	FALSE	1.37591e+117	283.913	2.22276e-162	-450386	Mock	GMI1000	Proximal Meristem	Up
AT1G26250	0.00521802	0.0289188	1.23345	0.0166601	FALSE	0.000259219	1.23345	0.441581	-195.782	Mock	GMI1000	Proximal Meristem	Up
AT1G26380	0	0	283.913	0.00277668	FALSE	1.37591e+117	283.913	2.22276e-162	-450386	Mock	GMI1000	Proximal Meristem	Up
AT1G26610	0	0	283.913	0.00119	FALSE	0.653709	283.913	2.22276e-162	-879.465	Mock	GMI1000	Proximal Meristem	Up
AT1G27640	0	0	283.913	0.00119	FALSE	0.00277557	283.913	2.22276e-162	-893.006	Mock	GMI1000	Proximal Meristem	Up
AT1G27700	0.00494539	0.0276043	1.16914	0.0194367	FALSE	1.60326e-17	1.16914	0.41598	-14098.4	Mock	GMI1000	Proximal Meristem	Up
AT1G27910	0.00128943	0.00863217	1.05388	0.0245934	FALSE	0.000229799	1.05388	0.327462	-279.284	Mock	GMI1000	Proximal Meristem	Up
AT1G06113	0	0	283.913	0.00119	FALSE	1.37591e+117	283.913	2.22276e-162	-450386	Mock	GMI1000	Proximal Meristem	Up
AT1G28560	0.00336279	0.0198301	1.35041	0.0146767	FALSE	0.000266595	1.35041	0.460503	-182.237	Mock	GMI1000	Proximal Meristem	Up
AT1G28600	0	0	283.913	0.00555335	FALSE	0.0138815	283.913	2.22276e-162	-4163.77	Mock	GMI1000	Proximal Meristem	Up
AT1G28685	0	0	283.913	0.00515668	FALSE	0.0107087	283.913	2.22276e-162	-3870.97	Mock	GMI1000	Proximal Meristem	Up
AT1G29070	0.00054444	0.00398229	1.08615	0.0238001	FALSE	0.000143002	1.08615	0.314108	-275.699	Mock	GMI1000	Proximal Meristem	Up
AT1G29100	0	0	283.913	0.00119	FALSE	1.37591e+117	283.913	2.22276e-162	-450386	Mock	GMI1000	Proximal Meristem	Up
AT1G29670	0	0	283.913	0.00119	FALSE	0.00277557	283.913	2.22276e-162	-892.957	Mock	GMI1000	Proximal Meristem	Up
AT1G29740	0	0	283.913	0.00158667	FALSE	0.652916	283.913	2.22276e-162	-1163.38	Mock	GMI1000	Proximal Meristem	Up
AT1G30135	0	0	283.913	0.00198334	FALSE	0.653709	283.913	2.22276e-162	-1475.02	Mock	GMI1000	Proximal Meristem	Up
AT1G31470	0	0	283.913	0.00396668	FALSE	0.00990575	283.913	2.22276e-162	-132.088	Mock	GMI1000	Proximal Meristem	Up
AT1G31490	0	0	283.913	0.00119	FALSE	7.7523e+122	283.913	2.22276e-162	-428797	Mock	GMI1000	Proximal Meristem	Up
AT1G32350	0	0	283.913	0.00119	FALSE	0.00277557	283.913	2.22276e-162	-893.006	Mock	GMI1000	Proximal Meristem	Up
AT1G06587	0	0	283.913	0.00198334	FALSE	0.653709	283.913	2.22276e-162	-1475.02	Mock	GMI1000	Proximal Meristem	Up
AT1G32690	0.00130463	0.00871694	1.06487	0.0210234	FALSE	0.000191826	1.06487	0.331223	-249.921	Mock	GMI1000	Proximal Meristem	Up
AT1G35210	0	0	283.913	0.00436335	FALSE	0.00950863	283.913	2.22276e-162	-149.371	Mock	GMI1000	Proximal Meristem	Up
AT1G35242	0	0	283.913	0.00119	FALSE	0.00277557	283.913	2.22276e-162	-892.957	Mock	GMI1000	Proximal Meristem	Up
AT1G06853	0	0	283.913	0.00119	FALSE	1.37591e+117	283.913	2.22276e-162	-450386	Mock	GMI1000	Proximal Meristem	Up
AT1G35710	0.00567026	0.0309491	1.08615	0.01309	FALSE	3.57129e-17	1.08615	0.392641	-9507.12	Mock	GMI1000	Proximal Meristem	Up
AT1G06983	0.00158963	0.0104012	2.14628	0.0170567	FALSE	0.00399108	2.14628	0.679675	-187.068	Mock	GMI1000	Proximal Meristem	Up
AT1G07313	0	0	283.913	0.00238001	FALSE	0.652916	283.913	2.22276e-162	-1758.93	Mock	GMI1000	Proximal Meristem	Up
AT1G07323	0	0	283.913	0.00158667	FALSE	0.00396539	283.913	2.22276e-162	-1189.96	Mock	GMI1000	Proximal Meristem	Up
AT1G47280	0	0	283.913	0.00119	FALSE	0.00277557	283.913	2.22276e-162	-892.957	Mock	GMI1000	Proximal Meristem	Up
AT1G47655	0	0	283.913	0.00158667	FALSE	0.654105	283.913	2.22276e-162	-1176.92	Mock	GMI1000	Proximal Meristem	Up
AT1G47760	0	0	283.913	0.00119	FALSE	0.00277557	283.913	2.22276e-162	-893.006	Mock	GMI1000	Proximal Meristem	Up
AT1G48100	0.00713628	0.0375817	1.49571	0.0103134	FALSE	0.000685198	1.49571	0.55594	-133.765	Mock	GMI1000	Proximal Meristem	Up
AT1G48325	0	0	283.913	0.00396668	FALSE	0.0146299	283.913	2.22276e-162	-124.498	Mock	GMI1000	Proximal Meristem	Up
AT1G48640	0	0	283.913	0.00198334	FALSE	0.653709	283.913	2.22276e-162	-1475.02	Mock	GMI1000	Proximal Meristem	Up
AT1G48720	0	0	283.913	0.00158667	FALSE	0.652916	283.913	2.22276e-162	-1163.38	Mock	GMI1000	Proximal Meristem	Up
AT1G48930	0.000900392	0.00631165	1.0009	0.0234034	FALSE	0.000164087	1.0009	0.301483	-273.259	Mock	GMI1000	Proximal Meristem	Up
AT1G49010	0	0	283.913	0.00198334	FALSE	0.0110647	283.913	2.22276e-162	-76.9137	Mock	GMI1000	Proximal Meristem	Up
AT1G49450	0	0	2.5394	0.0717969	FALSE	0.00826867	2.5394	0.304115	-573.117	Mock	GMI1000	Proximal Meristem	Up
AT1G49960	0.00401514	0.0230741	1.1418	0.01428	FALSE	2.36021e-17	1.1418	0.396874	-10368.9	Mock	GMI1000	Proximal Meristem	Up
AT1G07603	0	0	283.913	0.00198334	FALSE	0.653312	283.913	2.22276e-162	-1460.83	Mock	GMI1000	Proximal Meristem	Up
AT1G50580	0	0	283.913	0.00317334	FALSE	0.653709	283.913	2.22276e-162	-2353.84	Mock	GMI1000	Proximal Meristem	Up
AT1G50745	0.00166558	0.0108223	1.2504	0.0230067	FALSE	0.00190793	1.2504	0.397688	-247.967	Mock	GMI1000	Proximal Meristem	Up
AT1G50790	0	0	283.913	0.00436335	FALSE	0.0107079	283.913	2.22276e-162	-3271.18	Mock	GMI1000	Proximal Meristem	Up
AT1G07693	0	0	283.913	0.00119	FALSE	0.00277557	283.913	2.22276e-162	-893.006	Mock	GMI1000	Proximal Meristem	Up
AT1G51402	0	0	283.913	0.00436335	FALSE	0.00912203	283.913	2.22276e-162	-3275.45	Mock	GMI1000	Proximal Meristem	Up
AT1G51640	0	0	283.913	0.00317334	FALSE	0.00832791	283.913	2.22276e-162	-2377.85	Mock	GMI1000	Proximal Meristem	Up
AT1G52400	0	0	283.913	0.00119	FALSE	1.37591e+117	283.913	2.22276e-162	-450386	Mock	GMI1000	Proximal Meristem	Up
AT1G52690	0	0	283.913	0.00515668	FALSE	0.0302407	283.913	2.22276e-162	-197.298	Mock	GMI1000	Proximal Meristem	Up
AT1G53060	0	0	283.913	0.00238001	FALSE	0.00634008	283.913	2.22276e-162	-76.7788	Mock	GMI1000	Proximal Meristem	Up
AT1G53480	0	0	283.913	0.00119	FALSE	0.00277557	283.913	2.22276e-162	-892.957	Mock	GMI1000	Proximal Meristem	Up
AT1G53560	0.0010694	0.00733434	1.19772	0.0230067	FALSE	0.000250542	1.19772	0.366096	-266.519	Mock	GMI1000	Proximal Meristem	Up
AT1G07917	0	0	283.913	0.00317334	FALSE	0.00832244	283.913	2.22276e-162	-105.133	Mock	GMI1000	Proximal Meristem	Up
AT1G53620	0	0	283.913	0.00158667	FALSE	0.00396539	283.913	2.22276e-162	-1190.05	Mock	GMI1000	Proximal Meristem	Up
AT1G54095	0.00306754	0.0183632	1.08615	0.0162634	FALSE	0.00015489	1.08615	0.366832	-203.087	Mock	GMI1000	Proximal Meristem	Up
AT1G54217	8.31403e-06	7.99487e-05	1.12194	0.0420468	FALSE	0.00234175	1.12194	0.25173	-421.426	Mock	GMI1000	Proximal Meristem	Up
AT1G55030	0	0	283.913	0.00119	FALSE	0.00277557	283.913	2.22276e-162	-892.957	Mock	GMI1000	Proximal Meristem	Up
AT1G55700	0	0	283.913	0.00158667	FALSE	7.7523e+122	283.913	2.22276e-162	-428797	Mock	GMI1000	Proximal Meristem	Up
AT1G55775	0.00165054	0.0107484	1.91128	0.01428	FALSE	0.000301465	1.91128	0.607367	-171.497	Mock	GMI1000	Proximal Meristem	Up
AT1G56600	0	0	283.913	0.00357001	FALSE	0.652122	283.913	2.22276e-162	-2638.4	Mock	GMI1000	Proximal Meristem	Up
AT1G57560	0.00342375	0.0201607	1.19772	0.01428	FALSE	0.00016865	1.19772	0.409213	-180.975	Mock	GMI1000	Proximal Meristem	Up
AT1G57570	0.00114188	0.00776851	1.70854	0.0119	FALSE	0.000328298	1.70854	0.525219	-151.582	Mock	GMI1000	Proximal Meristem	Up
AT1G57990	0.000280352	0.00217699	1.28888	0.0210234	FALSE	0.000757483	1.28888	0.354789	-245.332	Mock	GMI1000	Proximal Meristem	Up
AT1G58150	0	0	283.913	0.00476002	FALSE	0.651328	283.913	2.22276e-162	-3486.82	Mock	GMI1000	Proximal Meristem	Up
AT1G59730	0	0	283.913	0.00317334	FALSE	0.00872484	283.913	2.22276e-162	-2376.52	Mock	GMI1000	Proximal Meristem	Up
AT1G59940	1.26512e-11	1.48059e-10	1.50518	0.0706069	FALSE	0.00619687	1.50518	0.222246	-609.228	Mock	GMI1000	Proximal Meristem	Up
AT1G60010	3.35287e-13	3.98522e-12	1.10026	0.12257	FALSE	0.00457301	1.10026	0.151146	-925.409	Mock	GMI1000	Proximal Meristem	Up
AT1G60050	0	0	283.913	0.00158667	FALSE	0.00317245	283.913	2.22276e-162	-1191.1	Mock	GMI1000	Proximal Meristem	Up
AT1G60270	1.01362e-06	1.04094e-05	1.01061	0.0614835	FALSE	0.00363027	1.01061	0.206713	-555.038	Mock	GMI1000	Proximal Meristem	Up
AT1G60530	0	0	283.913	0.00119	FALSE	0.00277557	283.913	2.22276e-162	-892.957	Mock	GMI1000	Proximal Meristem	Up
AT1G60630	0.00602458	0.0325559	1.04264	0.01428	FALSE	6.94851e-05	1.04264	0.379634	-183.972	Mock	GMI1000	Proximal Meristem	Up
AT1G60760	0	0	283.913	0.00119	FALSE	0.00277557	283.913	2.22276e-162	-892.957	Mock	GMI1000	Proximal Meristem	Up
AT1G61080	0	0	283.913	0.00158667	FALSE	0.654105	283.913	2.22276e-162	-1176.92	Mock	GMI1000	Proximal Meristem	Up
AT1G61226	0	0	283.913	0.00119	FALSE	7.7523e+122	283.913	2.22276e-162	-428797	Mock	GMI1000	Proximal Meristem	Up
AT1G61340	0.000175309	0.0014148	1.05078	0.0281634	FALSE	0.000258399	1.05078	0.280046	-313.623	Mock	GMI1000	Proximal Meristem	Up
AT1G61562	0	0	283.913	0.00158667	FALSE	0.00317245	283.913	2.22276e-162	-1191.1	Mock	GMI1000	Proximal Meristem	Up
AT1G61950	0	0	283.913	0.00595002	FALSE	0.652519	283.913	2.22276e-162	-4410.42	Mock	GMI1000	Proximal Meristem	Up
AT1G62045	0	0	283.913	0.0099167	FALSE	0.137839	283.913	2.22276e-162	-552.941	Mock	GMI1000	Proximal Meristem	Up
AT1G62930	0.00239045	0.0148465	1.13883	0.0150734	FALSE	1.92437e-17	1.13883	0.375	-10941.3	Mock	GMI1000	Proximal Meristem	Up
AT1G62980	0.00957821	0.0477261	1.57786	0.00912336	FALSE	2.27964e-17	1.57786	0.60905	-6632.51	Mock	GMI1000	Proximal Meristem	Up
AT1G63520	0	0	283.913	0.00158667	FALSE	0.652916	283.913	2.22276e-162	-1163.38	Mock	GMI1000	Proximal Meristem	Up
AT1G63580	0	0	283.913	0.00158667	FALSE	1.37591e+117	283.913	2.22276e-162	-450386	Mock	GMI1000	Proximal Meristem	Up
AT1G64160	0	0	283.913	0.00277668	FALSE	1.37591e+117	283.913	2.22276e-162	-450386	Mock	GMI1000	Proximal Meristem	Up
AT1G64195	0	0	283.913	0.00436335	FALSE	0.650932	283.913	2.22276e-162	-3190.35	Mock	GMI1000	Proximal Meristem	Up
AT1G64405	0.00271802	0.0165851	1.37187	0.01309	FALSE	0.000303299	1.37187	0.457604	-165.498	Mock	GMI1000	Proximal Meristem	Up
AT1G64455	0	0	283.913	0.00238001	FALSE	0.00594401	283.913	2.22276e-162	-77.7839	Mock	GMI1000	Proximal Meristem	Up
AT1G64618	0	0	283.913	0.00277668	FALSE	0.016452	283.913	2.22276e-162	-84.4716	Mock	GMI1000	Proximal Meristem	Up
AT1G64670	0	0	283.913	0.00555335	FALSE	0.0544371	283.913	2.22276e-162	-257.426	Mock	GMI1000	Proximal Meristem	Up
AT1G65060	0.00855074	0.043644	2.1863	0.00793336	FALSE	0.00100612	2.1863	0.831447	-100.186	Mock	GMI1000	Proximal Meristem	Up
AT1G65481	0	0	283.913	0.00277668	FALSE	0.00753496	283.913	2.22276e-162	-2080.08	Mock	GMI1000	Proximal Meristem	Up
AT1G66090	0	0	283.913	0.00634669	FALSE	0.655295	283.913	2.22276e-162	-4734.09	Mock	GMI1000	Proximal Meristem	Up
AT1G66400	0.000147869	0.00120567	1.3603	0.0269734	FALSE	0.00027407	1.3603	0.358482	-301.321	Mock	GMI1000	Proximal Meristem	Up
AT1G66465	0	0	283.913	0.00277668	FALSE	0.00753496	283.913	2.22276e-162	-2080.08	Mock	GMI1000	Proximal Meristem	Up
AT1G66540	0	0	283.913	0.00198334	FALSE	0.653709	283.913	2.22276e-162	-1475.02	Mock	GMI1000	Proximal Meristem	Up
AT1G66700	0	0	283.913	0.01309	FALSE	0.0376245	283.913	2.22276e-162	-420.173	Mock	GMI1000	Proximal Meristem	Up
AT1G66800	0	0	1.07424	0.268941	FALSE	0.0162566	1.07424	0.102483	-1568.2	Mock	GMI1000	Proximal Meristem	Up
AT1G66880	3.43755e-07	3.62629e-06	1.29977	0.0400635	FALSE	0.00160194	1.29977	0.254971	-406.851	Mock	GMI1000	Proximal Meristem	Up
AT1G67000	0	0	283.913	0.00595002	FALSE	0.0170346	283.913	2.22276e-162	-190.437	Mock	GMI1000	Proximal Meristem	Up
AT1G67270	0	0	283.913	0.00119	FALSE	1.37591e+117	283.913	2.22276e-162	-450386	Mock	GMI1000	Proximal Meristem	Up
AT1G67370	0	0	283.913	0.00158667	FALSE	0.00396539	283.913	2.22276e-162	-1189.96	Mock	GMI1000	Proximal Meristem	Up
AT1G08937	0	0	283.913	0.00198334	FALSE	0.652122	283.913	2.22276e-162	-1447.29	Mock	GMI1000	Proximal Meristem	Up
AT1G67570	0.00424288	0.0242135	1.02051	0.0166601	FALSE	0.000110975	1.02051	0.356884	-208.468	Mock	GMI1000	Proximal Meristem	Up
AT1G67760	0	0	283.913	0.00119	FALSE	1.37591e+117	283.913	2.22276e-162	-450386	Mock	GMI1000	Proximal Meristem	Up
AT1G67980	0	0	283.913	0.00436335	FALSE	0.0130745	283.913	2.22276e-162	-124.894	Mock	GMI1000	Proximal Meristem	Up
AT1G68500	0	0	283.913	0.00357001	FALSE	0.00832146	283.913	2.22276e-162	-120.869	Mock	GMI1000	Proximal Meristem	Up
AT1G68620	0.00450238	0.0254821	1.40045	0.0119	FALSE	1.42243e-17	1.40045	0.493007	-8639.88	Mock	GMI1000	Proximal Meristem	Up
AT1G69310	8.88178e-16	1.07056e-14	1.1193	0.130504	FALSE	0.00387276	1.1193	0.139163	-974.707	Mock	GMI1000	Proximal Meristem	Up
AT1G69430	0	0	283.913	0.00317334	FALSE	0.022114	283.913	2.22276e-162	-134.555	Mock	GMI1000	Proximal Meristem	Up
AT1G69523	0.00848786	0.0433878	1.10237	0.0126934	FALSE	3.46649e-17	1.10237	0.418832	-9217.56	Mock	GMI1000	Proximal Meristem	Up
AT1G70170	0.000382864	0.00289211	1.76521	0.0122967	FALSE	2.59249e-17	1.76521	0.497015	-8928.34	Mock	GMI1000	Proximal Meristem	Up
AT1G70185	0	0	283.913	0.00357001	FALSE	0.0264984	283.913	2.22276e-162	-127.268	Mock	GMI1000	Proximal Meristem	Up
AT1G70460	0.00189364	0.0121352	1.38158	0.01428	FALSE	8.88064e-17	1.38158	0.44475	-10367.3	Mock	GMI1000	Proximal Meristem	Up
AT1G70640	0	0	283.913	0.00119	FALSE	0.653709	283.913	2.22276e-162	-879.465	Mock	GMI1000	Proximal Meristem	Up
AT1G71380	0	0	283.913	0.00119	FALSE	0.00277557	283.913	2.22276e-162	-893.006	Mock	GMI1000	Proximal Meristem	Up
AT1G71530	6.95832e-05	0.000599735	1.00078	0.0329234	FALSE	0.000230162	1.00078	0.251597	-356.458	Mock	GMI1000	Proximal Meristem	Up
AT1G71750	0	0	283.913	0.00793336	FALSE	0.0572712	283.913	2.22276e-162	-315.751	Mock	GMI1000	Proximal Meristem	Up
AT1G72140	0.000125276	0.00103169	1.02588	0.0444268	FALSE	0.00322614	1.02588	0.267464	-421.857	Mock	GMI1000	Proximal Meristem	Up
AT1G72220	0	0	283.913	0.00119	FALSE	0.653709	283.913	2.22276e-162	-879.465	Mock	GMI1000	Proximal Meristem	Up
AT1G72800	0	0	283.913	0.00158667	FALSE	0.652916	283.913	2.22276e-162	-1163.38	Mock	GMI1000	Proximal Meristem	Up
AT1G73550	0	0	283.913	0.00119	FALSE	0.653709	283.913	2.22276e-162	-879.465	Mock	GMI1000	Proximal Meristem	Up
AT1G73687	0	0	283.913	0.00198334	FALSE	0.652122	283.913	2.22276e-162	-1447.29	Mock	GMI1000	Proximal Meristem	Up
AT1G73965	0	0	283.913	0.00198334	FALSE	0.0102721	283.913	2.22276e-162	-77.9627	Mock	GMI1000	Proximal Meristem	Up
AT1G74650	0	0	283.913	0.0218167	FALSE	0.0740236	283.913	2.22276e-162	-724.691	Mock	GMI1000	Proximal Meristem	Up
AT1G09497	0.0073606	0.038517	1.19151	0.0138834	FALSE	0.000542034	1.19151	0.44458	-173.48	Mock	GMI1000	Proximal Meristem	Up
AT1G74870	0	0	283.913	0.00277668	FALSE	0.00594408	283.913	2.22276e-162	-93.1023	Mock	GMI1000	Proximal Meristem	Up
AT1G75160	0	0	283.913	0.00357001	FALSE	0.00753534	283.913	2.22276e-162	-2679.86	Mock	GMI1000	Proximal Meristem	Up
AT1G09553	0	0	283.913	0.00198334	FALSE	0.00436235	283.913	2.22276e-162	-1488.65	Mock	GMI1000	Proximal Meristem	Up
AT1G75550	0	0	283.913	0.00634669	FALSE	0.0182189	283.913	2.22276e-162	-192.189	Mock	GMI1000	Proximal Meristem	Up
AT1G75890	0	0	283.913	0.00119	FALSE	7.7523e+122	283.913	2.22276e-162	-428797	Mock	GMI1000	Proximal Meristem	Up
AT1G76210	0	0	283.913	0.00119	FALSE	1.37591e+117	283.913	2.22276e-162	-450386	Mock	GMI1000	Proximal Meristem	Up
AT1G09617	0	0	283.913	0.00158667	FALSE	0.00356605	283.913	2.22276e-162	-50.3948	Mock	GMI1000	Proximal Meristem	Up
AT1G76650	2.82825e-05	0.000257717	1.57133	0.0269734	FALSE	0.00145279	1.57133	0.375298	-282.758	Mock	GMI1000	Proximal Meristem	Up
AT1G76705	0.00647992	0.0346321	1.19772	0.0162634	FALSE	0.000118364	1.19772	0.439941	-198.657	Mock	GMI1000	Proximal Meristem	Up
AT1G76870	0.000828701	0.0058591	1.46231	0.0186434	FALSE	0.000261466	1.46231	0.43742	-222.624	Mock	GMI1000	Proximal Meristem	Up
AT1G76952	0	0	283.913	0.00357001	FALSE	0.00912124	283.913	2.22276e-162	-2675.63	Mock	GMI1000	Proximal Meristem	Up
AT1G76980	9.51782e-05	0.000801832	1.15267	0.0309401	FALSE	0.00138509	1.15267	0.295361	-335.14	Mock	GMI1000	Proximal Meristem	Up
AT1G77120	1.11022e-15	1.33663e-14	1.19832	0.294724	FALSE	0.0274808	1.19832	0.149335	-1572.55	Mock	GMI1000	Proximal Meristem	Up
AT1G77280	1.82498e-08	2.02284e-07	1.64394	0.0380801	FALSE	0.00160983	1.64394	0.292109	-384.899	Mock	GMI1000	Proximal Meristem	Up
AT1G77390	0	0	283.913	0.00317334	FALSE	0.00793207	283.913	2.22276e-162	-2380.11	Mock	GMI1000	Proximal Meristem	Up
AT1G09753	0	0	283.913	0.00158667	FALSE	0.654105	283.913	2.22276e-162	-1176.92	Mock	GMI1000	Proximal Meristem	Up
AT1G78100	0	0	1.19772	0.131297	FALSE	0.00289475	1.19772	0.136375	-970.282	Mock	GMI1000	Proximal Meristem	Up
AT1G78170	0	0	283.913	0.00198334	FALSE	0.00763485	283.913	2.22276e-162	-63.143	Mock	GMI1000	Proximal Meristem	Up
AT1G78180	0.00340054	0.0200297	1.23774	0.01309	FALSE	0.000152262	1.23774	0.422581	-169.292	Mock	GMI1000	Proximal Meristem	Up
AT1G78230	0.00164981	0.0107471	2.40169	0.0087267	FALSE	0.000350725	2.40169	0.76318	-114.902	Mock	GMI1000	Proximal Meristem	Up
AT1G78600	7.82789e-11	9.0732e-10	1.00398	0.0963903	FALSE	0.00175828	1.00398	0.154367	-797.551	Mock	GMI1000	Proximal Meristem	Up
AT1G78860	0	0	283.913	0.00317334	FALSE	0.00713269	283.913	2.22276e-162	-106.91	Mock	GMI1000	Proximal Meristem	Up
AT1G79410	0	0	283.913	0.00277668	FALSE	0.655295	283.913	2.22276e-162	-2067.45	Mock	GMI1000	Proximal Meristem	Up
AT1G79490	0.00292197	0.0176253	1.1924	0.0150734	FALSE	8.06624e-05	1.1924	0.400695	-191.465	Mock	GMI1000	Proximal Meristem	Up
AT1G79520	3.42697e-11	3.98114e-10	1.08669	0.0892503	FALSE	0.00207927	1.08669	0.16398	-747.343	Mock	GMI1000	Proximal Meristem	Up
AT1G79860	0	0	283.913	0.00357001	FALSE	0.0265115	283.913	2.22276e-162	-147.781	Mock	GMI1000	Proximal Meristem	Up
AT1G79960	0	0	283.913	0.00119	FALSE	0.00277557	283.913	2.22276e-162	-893.006	Mock	GMI1000	Proximal Meristem	Up
AT1G80160	0	0	283.913	0.00317334	FALSE	0.00792527	283.913	2.22276e-162	-105.227	Mock	GMI1000	Proximal Meristem	Up
AT1G80340	0.00254982	0.0156798	1.29805	0.0182467	FALSE	0.0008065	1.29805	0.430195	-210.853	Mock	GMI1000	Proximal Meristem	Up
AT2G01422	0	0	283.913	0.00952003	FALSE	8.47653	283.913	2.22276e-162	-21291.5	Mock	GMI1000	Proximal Meristem	Up
AT2G01810	0	0	283.913	0.00158667	FALSE	0.654105	283.913	2.22276e-162	-1176.92	Mock	GMI1000	Proximal Meristem	Up
AT2G01918	0	0	283.913	0.00119	FALSE	0.00277557	283.913	2.22276e-162	-893.006	Mock	GMI1000	Proximal Meristem	Up
AT2G02000	0	0	283.913	0.00277668	FALSE	0.0180539	283.913	2.22276e-162	-121.389	Mock	GMI1000	Proximal Meristem	Up
AT2G02450	0	0	283.913	0.00476002	FALSE	0.657278	283.913	2.22276e-162	-3549.31	Mock	GMI1000	Proximal Meristem	Up
AT2G03530	0.0013671	0.00910469	1.63699	0.0111067	FALSE	0.00014025	1.63699	0.51132	-146.482	Mock	GMI1000	Proximal Meristem	Up
AT2G03850	0	0	283.913	0.00277668	FALSE	0.00594408	283.913	2.22276e-162	-93.1023	Mock	GMI1000	Proximal Meristem	Up
AT2G04040	0	0	283.913	0.00119	FALSE	1.37591e+117	283.913	2.22276e-162	-450386	Mock	GMI1000	Proximal Meristem	Up
AT2G05070	0	0	283.913	0.00158667	FALSE	0.652916	283.913	2.22276e-162	-1163.38	Mock	GMI1000	Proximal Meristem	Up
AT2G05765	0	0	283.913	0.00317334	FALSE	0.00713279	283.913	2.22276e-162	-107.005	Mock	GMI1000	Proximal Meristem	Up
AT2G05940	2.22045e-16	2.68902e-15	1.69314	0.0904403	FALSE	0.00804713	1.69314	0.207455	-732.177	Mock	GMI1000	Proximal Meristem	Up
AT2G07655	0	0	1.36064	0.00714002	FALSE	0.0451652	1.36064	2.22276e-162	-157.701	Mock	GMI1000	Proximal Meristem	Up
AT2G07749	0	0	283.913	0.00198334	FALSE	0.00436235	283.913	2.22276e-162	-1488.7	Mock	GMI1000	Proximal Meristem	Up
AT2G07772	0	0	283.913	0.00119	FALSE	7.7523e+122	283.913	2.22276e-162	-428797	Mock	GMI1000	Proximal Meristem	Up
AT2G07644	0	0	283.913	0.00198334	FALSE	0.653709	283.913	2.22276e-162	-1475.02	Mock	GMI1000	Proximal Meristem	Up
AT2G07652	0	0	283.913	0.00158667	FALSE	0.00317245	283.913	2.22276e-162	-1191.1	Mock	GMI1000	Proximal Meristem	Up
AT2G15220	8.67316e-06	8.32032e-05	1.48017	0.0265768	FALSE	0.0010354	1.48017	0.332782	-290.361	Mock	GMI1000	Proximal Meristem	Up
AT2G15970	0	0	1.42349	0.143594	FALSE	0.0135843	1.42349	0.154559	-1007.79	Mock	GMI1000	Proximal Meristem	Up
AT2G16760	0.00417985	0.023887	1.32338	0.01428	FALSE	0.000208566	1.32338	0.462031	-180.858	Mock	GMI1000	Proximal Meristem	Up
AT2G16890	0.000195425	0.00156119	1.46722	0.0234034	FALSE	0.0029451	1.46722	0.393899	-259.207	Mock	GMI1000	Proximal Meristem	Up
AT2G17040	0	0	283.913	0.00515668	FALSE	2.28744	283.913	2.22276e-162	-5777.71	Mock	GMI1000	Proximal Meristem	Up
AT2G17050	0.00994145	0.049119	1.34156	0.00912336	FALSE	1.53916e-17	1.34156	0.520416	-6631.91	Mock	GMI1000	Proximal Meristem	Up
AT2G17280	0.000551333	0.00402697	1.49315	0.0138834	FALSE	0.000119675	1.49315	0.432236	-176.288	Mock	GMI1000	Proximal Meristem	Up
AT2G17295	0	0	283.913	0.00158667	FALSE	0.00317245	283.913	2.22276e-162	-1191.1	Mock	GMI1000	Proximal Meristem	Up
AT2G17850	1.01526e-05	9.68526e-05	1.40651	0.0555335	FALSE	0.00455065	1.40651	0.318654	-503.195	Mock	GMI1000	Proximal Meristem	Up
AT2G07015	0	0	283.913	0.00238001	FALSE	0.654105	283.913	2.22276e-162	-1772.62	Mock	GMI1000	Proximal Meristem	Up
AT2G18380	0	0	283.913	0.00317334	FALSE	0.00673633	283.913	2.22276e-162	-107.232	Mock	GMI1000	Proximal Meristem	Up
AT2G18450	0	0	283.913	0.00396668	FALSE	0.651329	283.913	2.22276e-162	-2922.31	Mock	GMI1000	Proximal Meristem	Up
AT2G18690	4.65525e-08	5.08857e-07	1.84736	0.0333201	FALSE	0.00110308	1.84736	0.338097	-334.887	Mock	GMI1000	Proximal Meristem	Up
AT2G19900	0	0	283.913	0.00158667	FALSE	0.654105	283.913	2.22276e-162	-1176.92	Mock	GMI1000	Proximal Meristem	Up
AT2G20510	0	0	283.913	0.00357001	FALSE	0.00832892	283.913	2.22276e-162	-2679.02	Mock	GMI1000	Proximal Meristem	Up
AT2G20723	0	0	283.913	0.00158667	FALSE	0.654105	283.913	2.22276e-162	-1176.92	Mock	GMI1000	Proximal Meristem	Up
AT2G21820	0	0	283.913	0.00238001	FALSE	0.00475912	283.913	2.22276e-162	-1786.66	Mock	GMI1000	Proximal Meristem	Up
AT2G21900	0	0	1.16192	0.00515668	FALSE	0.0150708	1.16192	2.22276e-162	-3857.15	Mock	GMI1000	Proximal Meristem	Up
AT2G22600	0	0	283.913	0.00436335	FALSE	0.00912201	283.913	2.22276e-162	-3275.42	Mock	GMI1000	Proximal Meristem	Up
AT2G22760	0.00754178	0.0393049	2.07473	0.00753669	FALSE	0.000314933	2.07473	0.776493	-101.677	Mock	GMI1000	Proximal Meristem	Up
AT2G22850	0.00701549	0.0370891	1.13883	0.0138834	FALSE	0.000180758	1.13883	0.422397	-174.355	Mock	GMI1000	Proximal Meristem	Up
AT2G22880	0	0	283.913	0.00357001	FALSE	0.652519	283.913	2.22276e-162	-2622.53	Mock	GMI1000	Proximal Meristem	Up
AT2G23060	1.30052e-06	1.32366e-05	1.11782	0.0706069	FALSE	0.00395934	1.11782	0.23097	-576.654	Mock	GMI1000	Proximal Meristem	Up
AT2G23170	2.76655e-08	3.05167e-07	1.44721	0.0638635	FALSE	0.00793238	1.44721	0.260496	-541.267	Mock	GMI1000	Proximal Meristem	Up
AT2G23180	0	0	283.913	0.00158667	FALSE	0.652916	283.913	2.22276e-162	-1163.38	Mock	GMI1000	Proximal Meristem	Up
AT2G23270	0	0	283.913	0.00238001	FALSE	1.37591e+117	283.913	2.22276e-162	-450386	Mock	GMI1000	Proximal Meristem	Up
AT2G23560	0	0	283.913	0.00357001	FALSE	0.652915	283.913	2.22276e-162	-2637.75	Mock	GMI1000	Proximal Meristem	Up
AT2G23680	0.00275026	0.016742	1.11557	0.0186434	FALSE	2.59747e-17	1.11557	0.372557	-13520.1	Mock	GMI1000	Proximal Meristem	Up
AT2G23910	0.000340425	0.00260022	1.27479	0.0218167	FALSE	0.000651743	1.27479	0.355847	-251.97	Mock	GMI1000	Proximal Meristem	Up
AT2G24190	0.0057698	0.0314006	1.06305	0.01428	FALSE	6.72132e-05	1.06305	0.385083	-184.236	Mock	GMI1000	Proximal Meristem	Up
AT2G24195	0	0	283.913	0.00317334	FALSE	1.37591e+117	283.913	2.22276e-162	-450386	Mock	GMI1000	Proximal Meristem	Up
AT2G24490	9.28205e-05	0.000784544	1.01138	0.0360968	FALSE	0.000644508	1.01138	0.258756	-378.22	Mock	GMI1000	Proximal Meristem	Up
AT2G24600	0	0	283.913	0.00357001	FALSE	0.0149998	283.913	2.22276e-162	-121.618	Mock	GMI1000	Proximal Meristem	Up
AT2G24720	0	0	283.913	0.00119	FALSE	0.00277557	283.913	2.22276e-162	-893.006	Mock	GMI1000	Proximal Meristem	Up
AT2G25150	0	0	283.913	0.00317334	FALSE	0.00634579	283.913	2.22276e-162	-2382.21	Mock	GMI1000	Proximal Meristem	Up
AT2G25160	0.000662065	0.00475959	1.27479	0.0198334	FALSE	0.000657422	1.27479	0.374408	-233.73	Mock	GMI1000	Proximal Meristem	Up
AT2G25200	0	0	283.913	0.00277668	FALSE	0.00674216	283.913	2.22276e-162	-2082.98	Mock	GMI1000	Proximal Meristem	Up
AT2G25460	1.11561e-07	1.19904e-06	2.07002	0.0626735	FALSE	0.02534	2.07002	0.390069	-580.903	Mock	GMI1000	Proximal Meristem	Up
AT2G26370	2.42945e-05	0.00022316	1.5311	0.0245934	FALSE	0.00139981	1.5311	0.362712	-272.29	Mock	GMI1000	Proximal Meristem	Up
AT2G26480	9.06639e-06	8.67729e-05	1.89433	0.0202301	FALSE	0.000679381	1.89433	0.426812	-230.327	Mock	GMI1000	Proximal Meristem	Up
AT2G26520	0	0	283.913	0.00158667	FALSE	0.654105	283.913	2.22276e-162	-1176.92	Mock	GMI1000	Proximal Meristem	Up
AT2G26560	0.00432106	0.024605	2.21616	0.0111067	FALSE	0.000514369	2.21616	0.776587	-133.045	Mock	GMI1000	Proximal Meristem	Up
AT2G26692	0	0	283.913	0.00436335	FALSE	0.0378367	283.913	2.22276e-162	-204.715	Mock	GMI1000	Proximal Meristem	Up
AT2G27080	0.000427552	0.00320142	1.20141	0.0261801	FALSE	0.00148084	1.20141	0.341071	-289.165	Mock	GMI1000	Proximal Meristem	Up
AT2G27389	0	0	283.913	0.0134867	FALSE	0.031244	283.913	2.22276e-162	-466.099	Mock	GMI1000	Proximal Meristem	Up
AT2G28690	0.00187707	0.0120441	1.59697	0.01071	FALSE	0.00013981	1.59697	0.513658	-141.971	Mock	GMI1000	Proximal Meristem	Up
AT2G29000	0	0	283.913	0.00198334	FALSE	0.0102721	283.913	2.22276e-162	-77.9627	Mock	GMI1000	Proximal Meristem	Up
AT2G29090	0	0	283.913	0.00436335	FALSE	0.01533	283.913	2.22276e-162	-115.851	Mock	GMI1000	Proximal Meristem	Up
AT2G29120	0	0	283.913	0.00198334	FALSE	0.00436235	283.913	2.22276e-162	-1488.65	Mock	GMI1000	Proximal Meristem	Up
AT2G29310	0	0	283.913	0.00119	FALSE	7.7523e+122	283.913	2.22276e-162	-428797	Mock	GMI1000	Proximal Meristem	Up
AT2G29360	0	0	283.913	0.00198334	FALSE	0.00515118	283.913	2.22276e-162	-63.6548	Mock	GMI1000	Proximal Meristem	Up
AT2G29380	0	0	283.913	0.00119	FALSE	7.7523e+122	283.913	2.22276e-162	-428797	Mock	GMI1000	Proximal Meristem	Up
AT2G29450	0.00656356	0.0350153	1.48017	0.0253868	FALSE	0.000483647	1.48017	0.544536	-287.361	Mock	GMI1000	Proximal Meristem	Up
AT2G29470	0	0	283.913	0.00198334	FALSE	0.00515523	283.913	2.22276e-162	-1486.87	Mock	GMI1000	Proximal Meristem	Up
AT2G30040	0.00640682	0.0343039	1.40045	0.00912336	FALSE	1.06426e-17	1.40045	0.513701	-6633.26	Mock	GMI1000	Proximal Meristem	Up
AT2G30080	0	0	283.913	0.00674336	FALSE	0.0354	283.913	2.22276e-162	-251.05	Mock	GMI1000	Proximal Meristem	Up
AT2G30140	0.000980717	0.00680275	1.17207	0.0198334	FALSE	0.000207697	1.17207	0.355605	-232.799	Mock	GMI1000	Proximal Meristem	Up
AT2G30660	0	0	283.913	0.00396668	FALSE	0.0111046	283.913	2.22276e-162	-2969.17	Mock	GMI1000	Proximal Meristem	Up
AT2G30680	0	0	283.913	0.00119	FALSE	0.00277557	283.913	2.22276e-162	-892.957	Mock	GMI1000	Proximal Meristem	Up
AT2G30750	0	0	283.913	0.00515668	FALSE	0.014264	283.913	2.22276e-162	-170.068	Mock	GMI1000	Proximal Meristem	Up
AT2G31220	0	0	283.913	0.00238001	FALSE	0.00555225	283.913	2.22276e-162	-1786.01	Mock	GMI1000	Proximal Meristem	Up
AT2G31380	0	0	283.913	0.00119	FALSE	0.653709	283.913	2.22276e-162	-879.465	Mock	GMI1000	Proximal Meristem	Up
AT2G08435	0.000620431	0.00449331	1.08992	0.0222134	FALSE	0.000136661	1.08992	0.318456	-259.949	Mock	GMI1000	Proximal Meristem	Up
AT2G08455	0	0	283.913	0.00238001	FALSE	0.652916	283.913	2.22276e-162	-1758.93	Mock	GMI1000	Proximal Meristem	Up
AT2G31790	0.0082215	0.0421837	1.62137	0.0126934	FALSE	0.000508145	1.62137	0.613496	-156.348	Mock	GMI1000	Proximal Meristem	Up
AT2G31865	0.000155161	0.00126012	1.21924	0.0261801	FALSE	0.000325637	1.21924	0.322323	-285.416	Mock	GMI1000	Proximal Meristem	Up
AT2G32140	0	0	283.913	0.0111067	FALSE	0.654502	283.913	2.22276e-162	-8247.5	Mock	GMI1000	Proximal Meristem	Up
AT2G32390	0.00694247	0.0367504	1.0154	0.0194367	FALSE	0.000409159	1.0154	0.37613	-226.202	Mock	GMI1000	Proximal Meristem	Up
AT2G08525	0	0	283.913	0.00119	FALSE	0.653709	283.913	2.22276e-162	-879.465	Mock	GMI1000	Proximal Meristem	Up
AT2G32510	0.00744281	0.038868	1.76521	0.00912336	FALSE	0.000290324	1.76521	0.659558	-119.203	Mock	GMI1000	Proximal Meristem	Up
AT2G08530	0	0	283.913	0.00119	FALSE	0.00277557	283.913	2.22276e-162	-892.957	Mock	GMI1000	Proximal Meristem	Up
AT2G33110	0.000792091	0.00562155	1.21311	0.0198334	FALSE	0.000254788	1.21311	0.361523	-234.836	Mock	GMI1000	Proximal Meristem	Up
AT2G33460	0	0	283.913	0.00317334	FALSE	0.652916	283.913	2.22276e-162	-2354.48	Mock	GMI1000	Proximal Meristem	Up
AT2G34110	4.93e-05	0.000432908	1.12295	0.0285601	FALSE	0.000206115	1.12295	0.276663	-316.762	Mock	GMI1000	Proximal Meristem	Up
AT2G34610	7.49426e-05	0.000642692	2.55543	0.01428	FALSE	0.000425959	2.55543	0.645308	-172.096	Mock	GMI1000	Proximal Meristem	Up
AT2G34650	2.38236e-11	2.77703e-10	1.49978	0.0543435	FALSE	0.000855227	1.49978	0.224503	-510.426	Mock	GMI1000	Proximal Meristem	Up
AT2G34880	0	0	283.913	0.00158667	FALSE	0.00396539	283.913	2.22276e-162	-1189.96	Mock	GMI1000	Proximal Meristem	Up
AT2G34925	0	0	283.913	0.00476002	FALSE	0.0106968	283.913	2.22276e-162	-163.138	Mock	GMI1000	Proximal Meristem	Up
AT2G35200	0	0	283.913	0.00436335	FALSE	0.652122	283.913	2.22276e-162	-3233.95	Mock	GMI1000	Proximal Meristem	Up
AT2G08740	0	0	283.913	0.00119	FALSE	0.653709	283.913	2.22276e-162	-879.465	Mock	GMI1000	Proximal Meristem	Up
AT2G35740	0.000192049	0.00153722	2.06502	0.01309	FALSE	0.000477037	2.06502	0.553736	-161.651	Mock	GMI1000	Proximal Meristem	Up
AT2G35890	0	0	283.913	0.00238001	FALSE	0.652519	283.913	2.22276e-162	-1744.75	Mock	GMI1000	Proximal Meristem	Up
AT2G35980	9.12044e-05	0.000771836	1.94355	0.0166601	FALSE	0.0015949	1.94355	0.496706	-199.251	Mock	GMI1000	Proximal Meristem	Up
AT2G35990	1.55689e-05	0.00014588	2.7925	0.0178501	FALSE	0.000883429	2.7925	0.64634	-201.821	Mock	GMI1000	Proximal Meristem	Up
AT2G36660	0	0	283.913	0.00158667	FALSE	0.00356645	283.913	2.22276e-162	-50.3943	Mock	GMI1000	Proximal Meristem	Up
AT2G37740	0	0	283.913	0.00119	FALSE	0.653709	283.913	2.22276e-162	-879.465	Mock	GMI1000	Proximal Meristem	Up
AT2G38010	0.00285715	0.0173068	1.29805	0.0119	FALSE	4.89493e-17	1.29805	0.435194	-8644.73	Mock	GMI1000	Proximal Meristem	Up
AT2G38250	0.00100279	0.0069371	1.14229	0.0265768	FALSE	0.00288785	1.14229	0.347227	-293.846	Mock	GMI1000	Proximal Meristem	Up
AT2G38470	6.18639e-09	6.96613e-08	1.07052	0.0745736	FALSE	0.00332297	1.07052	0.184203	-654.339	Mock	GMI1000	Proximal Meristem	Up
AT2G38500	0	0	283.913	0.00198334	FALSE	0.00436235	283.913	2.22276e-162	-1488.7	Mock	GMI1000	Proximal Meristem	Up
AT2G38510	0	0	283.913	0.00515668	FALSE	0.0196023	283.913	2.22276e-162	-167.652	Mock	GMI1000	Proximal Meristem	Up
AT2G38860	3.03172e-06	3.02274e-05	1.05133	0.0916303	FALSE	0.0178396	1.05133	0.225189	-731.693	Mock	GMI1000	Proximal Meristem	Up
AT2G38870	0.00236414	0.0147187	2.03471	0.0122967	FALSE	1.14673e-17	2.03471	0.669266	-8916.93	Mock	GMI1000	Proximal Meristem	Up
AT2G39040	0	0	283.913	0.00238001	FALSE	0.00554789	283.913	2.22276e-162	-78.6093	Mock	GMI1000	Proximal Meristem	Up
AT2G09025	0	0	283.913	0.00119	FALSE	0.653709	283.913	2.22276e-162	-879.465	Mock	GMI1000	Proximal Meristem	Up
AT2G39320	0	0	283.913	0.00119	FALSE	1.37591e+117	283.913	2.22276e-162	-450386	Mock	GMI1000	Proximal Meristem	Up
AT2G39360	1.7188e-07	1.83389e-06	1.02063	0.0626735	FALSE	0.00114108	1.02063	0.195246	-576.805	Mock	GMI1000	Proximal Meristem	Up
AT2G39370	0.0003793	0.00286893	1.2159	0.0230067	FALSE	0.000791289	1.2159	0.342114	-263.386	Mock	GMI1000	Proximal Meristem	Up
AT2G39400	3.48591e-07	3.67541e-06	1.44697	0.0670369	FALSE	0.00396577	1.44697	0.283993	-534.129	Mock	GMI1000	Proximal Meristem	Up
AT2G39530	0	0	283.913	0.00357001	FALSE	0.652519	283.913	2.22276e-162	-2622.53	Mock	GMI1000	Proximal Meristem	Up
AT2G39650	2.878e-05	0.000261902	1.89087	0.0182467	FALSE	0.00014089	1.89087	0.452046	-214.166	Mock	GMI1000	Proximal Meristem	Up
AT2G40180	0	0	283.913	0.00119	FALSE	0.00277557	283.913	2.22276e-162	-893.006	Mock	GMI1000	Proximal Meristem	Up
AT2G40740	0	0	283.913	0.00357001	FALSE	0.355469	283.913	2.22276e-162	-934.293	Mock	GMI1000	Proximal Meristem	Up
AT2G40750	0	0	283.913	0.00238001	FALSE	0.654899	283.913	2.22276e-162	-1770.79	Mock	GMI1000	Proximal Meristem	Up
AT2G40790	0	0	283.913	0.00277668	FALSE	0.00713368	283.913	2.22276e-162	-91.8014	Mock	GMI1000	Proximal Meristem	Up
AT2G41040	0.00207157	0.0130756	1.07206	0.0186434	FALSE	0.000478002	1.07206	0.348098	-227.949	Mock	GMI1000	Proximal Meristem	Up
AT2G41100	2.51089e-07	2.6583e-06	3.13793	0.0515668	FALSE	0.0158817	3.13793	0.608493	-432.569	Mock	GMI1000	Proximal Meristem	Up
AT2G41180	0	0	283.913	0.00277668	FALSE	0.654105	283.913	2.22276e-162	-2054.7	Mock	GMI1000	Proximal Meristem	Up
AT2G41230	0.00378275	0.0219412	1.72816	0.0170567	FALSE	0.00133425	1.72816	0.596794	-198.527	Mock	GMI1000	Proximal Meristem	Up
AT2G41690	0	0	283.913	0.00238001	FALSE	0.00634509	283.913	2.22276e-162	-1783.54	Mock	GMI1000	Proximal Meristem	Up
AT2G41850	0	0	283.913	0.00238001	FALSE	0.654105	283.913	2.22276e-162	-1772.62	Mock	GMI1000	Proximal Meristem	Up
AT2G43290	4.05349e-08	4.44024e-07	1.2528	0.0483935	FALSE	0.000747298	1.2528	0.228258	-468.665	Mock	GMI1000	Proximal Meristem	Up
AT2G43470	0	0	283.913	0.00793336	FALSE	0.017435	283.913	2.22276e-162	-262.169	Mock	GMI1000	Proximal Meristem	Up
AT2G43590	0.000247851	0.00194076	1.88738	0.0357001	FALSE	0.0143884	1.88738	0.515049	-362.543	Mock	GMI1000	Proximal Meristem	Up
AT2G44080	0	0	1.35946	0.285601	FALSE	0.0132688	1.35946	0.112181	-1624.24	Mock	GMI1000	Proximal Meristem	Up
AT2G44290	0	0	283.913	0.00277668	FALSE	0.655295	283.913	2.22276e-162	-2067.25	Mock	GMI1000	Proximal Meristem	Up
AT2G44798	0	0	1.44696	0.441095	FALSE	0.0331376	1.44696	0.170305	-1715.77	Mock	GMI1000	Proximal Meristem	Up
AT2G44990	0	0	283.913	0.00119	FALSE	7.7523e+122	283.913	2.22276e-162	-428797	Mock	GMI1000	Proximal Meristem	Up
AT2G45040	0	0	283.913	0.00119	FALSE	1.37591e+117	283.913	2.22276e-162	-450386	Mock	GMI1000	Proximal Meristem	Up
AT2G45400	2.37145e-09	2.69697e-08	1.08671	0.0821103	FALSE	0.0035838	1.08671	0.182027	-697.215	Mock	GMI1000	Proximal Meristem	Up
AT2G45420	0.000282816	0.0021953	2.46058	0.0146767	FALSE	0.002158	2.46058	0.677744	-170.654	Mock	GMI1000	Proximal Meristem	Up
AT2G46210	0	0	283.913	0.00317334	FALSE	0.652916	283.913	2.22276e-162	-2354.48	Mock	GMI1000	Proximal Meristem	Up
AT2G46420	1.15557e-06	1.18257e-05	1.21038	0.0368901	FALSE	0.000328886	1.21038	0.24889	-386.047	Mock	GMI1000	Proximal Meristem	Up
AT2G46740	6.66134e-15	7.98234e-14	1.29893	0.136057	FALSE	0.0198433	1.29893	0.166684	-1001.64	Mock	GMI1000	Proximal Meristem	Up
AT2G46790	0.00329207	0.0194858	1.52542	0.0103134	FALSE	0.000155645	1.52542	0.519017	-137.364	Mock	GMI1000	Proximal Meristem	Up
AT2G46870	0	0	283.913	0.00119	FALSE	0.653709	283.913	2.22276e-162	-879.465	Mock	GMI1000	Proximal Meristem	Up
AT2G47460	8.34222e-13	9.90409e-12	1.24886	0.1071	FALSE	0.00631303	1.24886	0.174533	-831.144	Mock	GMI1000	Proximal Meristem	Up
AT2G47540	0	0	283.913	0.00396668	FALSE	0.0328313	283.913	2.22276e-162	-190.82	Mock	GMI1000	Proximal Meristem	Up
AT2G47560	0	0	283.913	0.00714002	FALSE	0.0493859	283.913	2.22276e-162	-305.317	Mock	GMI1000	Proximal Meristem	Up
AT2G47935	0	0	283.913	0.00357001	FALSE	0.654898	283.913	2.22276e-162	-2647.66	Mock	GMI1000	Proximal Meristem	Up
AT3G01311	0	0	283.913	0.00198334	FALSE	0.00515523	283.913	2.22276e-162	-1486.73	Mock	GMI1000	Proximal Meristem	Up
AT3G01313	0	0	283.913	0.00277668	FALSE	0.00594905	283.913	2.22276e-162	-2084.26	Mock	GMI1000	Proximal Meristem	Up
AT3G01620	0	0	283.913	0.00119	FALSE	0.653709	283.913	2.22276e-162	-879.465	Mock	GMI1000	Proximal Meristem	Up
AT3G01830	0	0	283.913	0.00119	FALSE	1.37591e+117	283.913	2.22276e-162	-450386	Mock	GMI1000	Proximal Meristem	Up
AT3G01970	2.22045e-15	2.67013e-14	1.61872	0.0793336	FALSE	0.00418756	1.61872	0.20401	-660.993	Mock	GMI1000	Proximal Meristem	Up
AT3G01990	7.98866e-08	8.6631e-07	1.99162	0.0325268	FALSE	0.00170664	1.99162	0.37106	-335.821	Mock	GMI1000	Proximal Meristem	Up
AT3G01115	0	0	283.913	0.00119	FALSE	7.7523e+122	283.913	2.22276e-162	-428797	Mock	GMI1000	Proximal Meristem	Up
AT3G02493	0.00711515	0.0375194	1.02948	0.0154701	FALSE	0.000144999	1.02948	0.382508	-195.378	Mock	GMI1000	Proximal Meristem	Up
AT3G02500	0	0	283.913	0.00198334	FALSE	0.653709	283.913	2.22276e-162	-1475.02	Mock	GMI1000	Proximal Meristem	Up
AT3G02620	1.62564e-09	1.85597e-08	1.95792	0.0440301	FALSE	0.00643092	1.95792	0.324622	-417.404	Mock	GMI1000	Proximal Meristem	Up
AT3G02800	0.000125923	0.0010366	1.14081	0.0241967	FALSE	0.000121522	1.14081	0.297527	-279.778	Mock	GMI1000	Proximal Meristem	Up
AT3G02840	0	0	283.913	0.00158667	FALSE	0.00396539	283.913	2.22276e-162	-1190.05	Mock	GMI1000	Proximal Meristem	Up
AT3G03290	0	0	283.913	0.00198334	FALSE	0.0047557	283.913	2.22276e-162	-64.5252	Mock	GMI1000	Proximal Meristem	Up
AT3G03670	0	0	283.913	0.00158667	FALSE	1.37591e+117	283.913	2.22276e-162	-450386	Mock	GMI1000	Proximal Meristem	Up
AT3G03776	0	0	283.913	0.00119	FALSE	0.00277557	283.913	2.22276e-162	-892.957	Mock	GMI1000	Proximal Meristem	Up
AT3G03910	0	0	283.913	0.00119	FALSE	0.653709	283.913	2.22276e-162	-879.465	Mock	GMI1000	Proximal Meristem	Up
AT3G04070	3.71983e-06	3.67846e-05	1.07923	0.0412535	FALSE	0.000390006	1.07923	0.233273	-420.803	Mock	GMI1000	Proximal Meristem	Up
AT3G04960	0	0	283.913	0.00158667	FALSE	0.654105	283.913	2.22276e-162	-1176.92	Mock	GMI1000	Proximal Meristem	Up
AT3G05330	0	0	283.913	0.00238001	FALSE	0.651329	283.913	2.22276e-162	-1731.2	Mock	GMI1000	Proximal Meristem	Up
AT3G05550	0	0	283.913	0.00317334	FALSE	0.651329	283.913	2.22276e-162	-2326.76	Mock	GMI1000	Proximal Meristem	Up
AT3G05580	2.61614e-06	2.61856e-05	1.16035	0.0400635	FALSE	0.000675701	1.16035	0.246942	-412.557	Mock	GMI1000	Proximal Meristem	Up
AT3G05790	0	0	283.913	0.00238001	FALSE	0.00475912	283.913	2.22276e-162	-1786.66	Mock	GMI1000	Proximal Meristem	Up
AT3G06020	0	0	283.913	0.00198334	FALSE	0.00475511	283.913	2.22276e-162	-64.3328	Mock	GMI1000	Proximal Meristem	Up
AT3G06640	0	0	283.913	0.00119	FALSE	0.00277557	283.913	2.22276e-162	-893.006	Mock	GMI1000	Proximal Meristem	Up
AT3G07260	0	0	283.913	0.00317334	FALSE	0.00792527	283.913	2.22276e-162	-105.227	Mock	GMI1000	Proximal Meristem	Up
AT3G07490	0	0	1.05096	0.00277668	FALSE	0.656088	1.05096	2.22276e-162	-2064.26	Mock	GMI1000	Proximal Meristem	Up
AT3G08770	0	0	283.913	0.00396668	FALSE	0.0129793	283.913	2.22276e-162	-120.485	Mock	GMI1000	Proximal Meristem	Up
AT3G09055	0	0	283.913	0.00119	FALSE	0.653709	283.913	2.22276e-162	-879.465	Mock	GMI1000	Proximal Meristem	Up
AT3G09280	0	0	283.913	0.00277668	FALSE	0.653312	283.913	2.22276e-162	-2056.53	Mock	GMI1000	Proximal Meristem	Up
AT3G09330	0	0	283.913	0.00238001	FALSE	0.00475912	283.913	2.22276e-162	-1786.66	Mock	GMI1000	Proximal Meristem	Up
AT3G09580	0	0	283.913	0.00119	FALSE	0.653709	283.913	2.22276e-162	-879.465	Mock	GMI1000	Proximal Meristem	Up
AT3G10710	0	0	283.913	0.00714002	FALSE	0.0162361	283.913	2.22276e-162	-246.363	Mock	GMI1000	Proximal Meristem	Up
AT3G10930	0.000123377	0.00101728	1.21881	0.0226101	FALSE	0.000219871	1.21881	0.317455	-263.377	Mock	GMI1000	Proximal Meristem	Up
AT3G10986	0	0	283.913	0.00119	FALSE	0.00277557	283.913	2.22276e-162	-893.006	Mock	GMI1000	Proximal Meristem	Up
AT3G11390	0	0	283.913	0.00158667	FALSE	0.00317245	283.913	2.22276e-162	-1191.1	Mock	GMI1000	Proximal Meristem	Up
AT3G02455	0	0	283.913	0.00198334	FALSE	0.00436235	283.913	2.22276e-162	-1488.7	Mock	GMI1000	Proximal Meristem	Up
AT3G11773	0	0	283.913	0.00277668	FALSE	0.649223	283.913	2.22276e-162	-1659.25	Mock	GMI1000	Proximal Meristem	Up
AT3G12240	0.00238466	0.014824	1.51571	0.0122967	FALSE	0.000305354	1.51571	0.498983	-156.86	Mock	GMI1000	Proximal Meristem	Up
AT3G12320	0	0	283.913	0.00317334	FALSE	0.654899	283.913	2.22276e-162	-2367.04	Mock	GMI1000	Proximal Meristem	Up
AT3G12500	1.00022e-06	1.02769e-05	1.61681	0.0309401	FALSE	0.00188459	1.61681	0.330529	-321.685	Mock	GMI1000	Proximal Meristem	Up
AT3G12510	0	0	283.913	0.00396668	FALSE	0.653709	283.913	2.22276e-162	-2949.47	Mock	GMI1000	Proximal Meristem	Up
AT3G13050	0.00386023	0.022315	1.32422	0.0178501	FALSE	0.000517268	1.32422	0.458308	-207.549	Mock	GMI1000	Proximal Meristem	Up
AT3G13433	0	0	283.913	0.00793336	FALSE	0.0221788	283.913	2.22276e-162	-260.395	Mock	GMI1000	Proximal Meristem	Up
AT3G14362	2.22376e-06	2.23891e-05	1.61658	0.0241967	FALSE	0.000343384	1.61658	0.341632	-272.939	Mock	GMI1000	Proximal Meristem	Up
AT3G02935	6.00048e-07	6.23074e-06	1.51337	0.0329234	FALSE	0.00146176	1.51337	0.303208	-343.025	Mock	GMI1000	Proximal Meristem	Up
AT3G14370	0.00103533	0.00712624	1.10724	0.0210234	FALSE	0.00024117	1.10724	0.337496	-245.201	Mock	GMI1000	Proximal Meristem	Up
AT3G14467	0	0	283.913	0.00119	FALSE	0.00277557	283.913	2.22276e-162	-893.006	Mock	GMI1000	Proximal Meristem	Up
AT3G02945	0	0	283.913	0.00198334	FALSE	0.653709	283.913	2.22276e-162	-1475.02	Mock	GMI1000	Proximal Meristem	Up
AT3G14490	0	0	283.913	0.00198334	FALSE	0.00436235	283.913	2.22276e-162	-1488.65	Mock	GMI1000	Proximal Meristem	Up
AT3G14540	0.00180368	0.0116167	1.32338	0.0269734	FALSE	0.000751587	1.32338	0.424052	-286.457	Mock	GMI1000	Proximal Meristem	Up
AT3G14620	0	0	283.913	0.00912336	FALSE	0.647362	283.913	2.22276e-162	-6695.07	Mock	GMI1000	Proximal Meristem	Up
AT3G16360	0	0	283.913	0.00119	FALSE	0.653709	283.913	2.22276e-162	-879.465	Mock	GMI1000	Proximal Meristem	Up
AT3G03415	0	0	283.913	0.00198334	FALSE	0.00515523	283.913	2.22276e-162	-1486.87	Mock	GMI1000	Proximal Meristem	Up
AT3G03475	0	0	283.913	0.00119	FALSE	0.00277557	283.913	2.22276e-162	-892.957	Mock	GMI1000	Proximal Meristem	Up
AT3G17580	0.0001564	0.00126969	1.15421	0.0364935	FALSE	0.000533722	1.15421	0.305293	-374.601	Mock	GMI1000	Proximal Meristem	Up
AT3G17980	0	0	283.913	0.00158667	FALSE	0.00356605	283.913	2.22276e-162	-50.3948	Mock	GMI1000	Proximal Meristem	Up
AT3G18030	0.0016178	0.0105653	1.13883	0.0198334	FALSE	0.00050566	1.13883	0.361226	-237.501	Mock	GMI1000	Proximal Meristem	Up
AT3G18250	0	0	283.913	0.00277668	FALSE	0.0196396	283.913	2.22276e-162	-118.269	Mock	GMI1000	Proximal Meristem	Up
AT3G18715	0	0	283.913	0.00277668	FALSE	0.655295	283.913	2.22276e-162	-2067.45	Mock	GMI1000	Proximal Meristem	Up
AT3G18950	0	0	283.913	0.00277668	FALSE	0.653709	283.913	2.22276e-162	-2070.57	Mock	GMI1000	Proximal Meristem	Up
AT3G19020	0	0	283.913	0.00198334	FALSE	0.00554737	283.913	2.22276e-162	-62.5511	Mock	GMI1000	Proximal Meristem	Up
AT3G19390	2.61079e-06	2.61448e-05	1.03712	0.0547402	FALSE	0.00472585	1.03712	0.220697	-523.489	Mock	GMI1000	Proximal Meristem	Up
AT3G19800	0	0	283.913	0.00119	FALSE	0.653709	283.913	2.22276e-162	-879.465	Mock	GMI1000	Proximal Meristem	Up
AT3G20140	0	0	283.913	0.00119	FALSE	0.00277557	283.913	2.22276e-162	-892.957	Mock	GMI1000	Proximal Meristem	Up
AT3G20180	0	0	283.913	0.00119	FALSE	0.00277557	283.913	2.22276e-162	-892.957	Mock	GMI1000	Proximal Meristem	Up
AT3G20395	6.55077e-10	7.51655e-09	2.39054	0.167394	FALSE	0.0069277	2.39054	0.387034	-665.831	Mock	GMI1000	Proximal Meristem	Up
AT3G20860	0.000416551	0.00312474	1.56337	0.0226101	FALSE	0.0019869	1.56337	0.44296	-252.479	Mock	GMI1000	Proximal Meristem	Up
AT3G21470	0	0	283.913	0.00436335	FALSE	0.00950856	283.913	2.22276e-162	-149.231	Mock	GMI1000	Proximal Meristem	Up
AT3G21520	0	0	283.913	0.00396668	FALSE	0.00872017	283.913	2.22276e-162	-129.696	Mock	GMI1000	Proximal Meristem	Up
AT3G21560	2.44978e-05	0.000224926	1.41385	0.0253868	FALSE	0.000439192	1.41385	0.335085	-280.469	Mock	GMI1000	Proximal Meristem	Up
AT3G21700	0.00589661	0.0319806	1.02948	0.0150734	FALSE	7.13922e-05	1.02948	0.373885	-191.521	Mock	GMI1000	Proximal Meristem	Up
AT3G21780	0	0	283.913	0.00158667	FALSE	0.00396539	283.913	2.22276e-162	-1189.96	Mock	GMI1000	Proximal Meristem	Up
AT3G04175	0	0	283.913	0.00396668	FALSE	0.653709	283.913	2.22276e-162	-2949.47	Mock	GMI1000	Proximal Meristem	Up
AT3G22060	0	0	283.913	0.00396668	FALSE	0.654899	283.913	2.22276e-162	-2962.93	Mock	GMI1000	Proximal Meristem	Up
AT3G22100	0	0	283.913	0.00119	FALSE	0.00277557	283.913	2.22276e-162	-892.957	Mock	GMI1000	Proximal Meristem	Up
AT3G22121	0.00376292	0.0218756	1.54081	0.0119	FALSE	0.000501456	1.54081	0.531793	-147.678	Mock	GMI1000	Proximal Meristem	Up
AT3G22160	0.00081193	0.00575439	1.19462	0.0198334	FALSE	0.000224909	1.19462	0.356743	-237.242	Mock	GMI1000	Proximal Meristem	Up
AT3G22830	4.2573e-08	4.66102e-07	1.50427	0.0444268	FALSE	0.00330301	1.50427	0.274511	-426.681	Mock	GMI1000	Proximal Meristem	Up
AT3G23030	0	0	1.07805	0.533915	FALSE	0.039	1.07805	0.0859531	-2342.41	Mock	GMI1000	Proximal Meristem	Up
AT3G23050	0	0	1.35437	0.396668	FALSE	0.0366188	1.35437	0.129017	-1877.3	Mock	GMI1000	Proximal Meristem	Up
AT3G23110	0	0	283.913	0.00238001	FALSE	0.654899	283.913	2.22276e-162	-1770.79	Mock	GMI1000	Proximal Meristem	Up
AT3G23810	1.08394e-06	1.11149e-05	1.25588	0.0416501	FALSE	0.00138859	1.25588	0.257577	-418.442	Mock	GMI1000	Proximal Meristem	Up
AT3G04755	0	0	283.913	0.00198334	FALSE	0.00515523	283.913	2.22276e-162	-1486.73	Mock	GMI1000	Proximal Meristem	Up
AT3G24900	0	0	283.913	0.00476002	FALSE	0.0118863	283.913	2.22276e-162	-160.92	Mock	GMI1000	Proximal Meristem	Up
AT3G25597	0.000493128	0.00364198	1.09206	0.0253868	FALSE	0.00136029	1.09206	0.31341	-287.969	Mock	GMI1000	Proximal Meristem	Up
AT3G25600	0.00228899	0.0143029	1.00489	0.0198334	FALSE	9.36953e-05	1.00489	0.32948	-240.793	Mock	GMI1000	Proximal Meristem	Up
AT3G25730	1.646e-06	1.66867e-05	1.08546	0.0479968	FALSE	0.00062868	1.08546	0.226484	-471.003	Mock	GMI1000	Proximal Meristem	Up
AT3G25900	5.66187e-05	0.000493378	1.55092	0.0210234	FALSE	0.00110287	1.55092	0.385179	-239.458	Mock	GMI1000	Proximal Meristem	Up
AT3G26420	0	0	283.913	0.00436335	FALSE	0.652122	283.913	2.22276e-162	-3203.1	Mock	GMI1000	Proximal Meristem	Up
AT3G27490	0	0	283.913	0.00238001	FALSE	0.654105	283.913	2.22276e-162	-1772.62	Mock	GMI1000	Proximal Meristem	Up
AT3G05325	0	0	283.913	0.00277668	FALSE	0.654105	283.913	2.22276e-162	-2054.7	Mock	GMI1000	Proximal Meristem	Up
AT3G05355	0	0	283.913	0.00198334	FALSE	0.653312	283.913	2.22276e-162	-1460.83	Mock	GMI1000	Proximal Meristem	Up
AT3G28510	0	0	283.913	0.00119	FALSE	1.37591e+117	283.913	2.22276e-162	-450386	Mock	GMI1000	Proximal Meristem	Up
AT3G28540	0	0	283.913	0.00158667	FALSE	0.211041	283.913	2.22276e-162	-549.126	Mock	GMI1000	Proximal Meristem	Up
AT3G28930	0.00601594	0.0325353	2.26447	0.0099167	FALSE	0.00174275	2.26447	0.824371	-118.711	Mock	GMI1000	Proximal Meristem	Up
AT3G29000	0.000212864	0.00168934	1.58431	0.0150734	FALSE	0.000129494	1.58431	0.427819	-187.339	Mock	GMI1000	Proximal Meristem	Up
AT3G29173	0	0	283.913	0.00396668	FALSE	0.653312	283.913	2.22276e-162	-2934.72	Mock	GMI1000	Proximal Meristem	Up
AT3G29250	0	0	1.06997	0.198731	FALSE	0.00991585	1.06997	0.116599	-1296.29	Mock	GMI1000	Proximal Meristem	Up
AT3G29430	0	0	283.913	0.00238001	FALSE	0.654899	283.913	2.22276e-162	-1770.79	Mock	GMI1000	Proximal Meristem	Up
AT3G29637	0	0	283.913	0.00119	FALSE	0.00277557	283.913	2.22276e-162	-893.006	Mock	GMI1000	Proximal Meristem	Up
AT3G29970	0	0	283.913	0.0099167	FALSE	0.0229901	283.913	2.22276e-162	-315.559	Mock	GMI1000	Proximal Meristem	Up
AT3G30210	0	0	283.913	0.00119	FALSE	0.00277557	283.913	2.22276e-162	-892.957	Mock	GMI1000	Proximal Meristem	Up
AT3G41762	0	0	1.02461	0.565649	FALSE	0.0581047	1.02461	0.0932416	-2326.92	Mock	GMI1000	Proximal Meristem	Up
AT3G06515	0	0	283.913	0.00357001	FALSE	0.650139	283.913	2.22276e-162	-2596.48	Mock	GMI1000	Proximal Meristem	Up
AT3G43190	8.64437e-11	1.00139e-09	1.02591	0.213011	FALSE	0.0303303	1.02591	0.158101	-1339.81	Mock	GMI1000	Proximal Meristem	Up
AT3G45330	0	0	283.913	0.00317334	FALSE	0.00793207	283.913	2.22276e-162	-2380.11	Mock	GMI1000	Proximal Meristem	Up
AT3G45660	0	0	283.913	0.00476002	FALSE	0.0114903	283.913	2.22276e-162	-162.206	Mock	GMI1000	Proximal Meristem	Up
AT3G46370	0	0	283.913	0.00119	FALSE	0.00277557	283.913	2.22276e-162	-892.957	Mock	GMI1000	Proximal Meristem	Up
AT3G46616	0	0	283.913	0.00198334	FALSE	0.00436235	283.913	2.22276e-162	-1488.7	Mock	GMI1000	Proximal Meristem	Up
AT3G47090	0	0	283.913	0.00119	FALSE	0.00277557	283.913	2.22276e-162	-893.006	Mock	GMI1000	Proximal Meristem	Up
AT3G07635	0.00118166	0.00800469	1.08091	0.0186434	FALSE	1.06106e-17	1.08091	0.333279	-13524.7	Mock	GMI1000	Proximal Meristem	Up
AT3G07735	0	0	283.913	0.00277668	FALSE	0.00674216	283.913	2.22276e-162	-2082.98	Mock	GMI1000	Proximal Meristem	Up
AT3G47480	0	0	283.913	0.00238001	FALSE	0.00634509	283.913	2.22276e-162	-1783.54	Mock	GMI1000	Proximal Meristem	Up
AT3G47720	1.20996e-05	0.000114417	1.22999	0.0626735	FALSE	0.00504002	1.22999	0.28109	-510.845	Mock	GMI1000	Proximal Meristem	Up
AT3G07825	0	0	283.913	0.00158667	FALSE	0.00435814	283.913	2.22276e-162	-49.2473	Mock	GMI1000	Proximal Meristem	Up
AT3G48280	0	0	283.913	0.00158667	FALSE	0.00435814	283.913	2.22276e-162	-49.2473	Mock	GMI1000	Proximal Meristem	Up
AT3G48700	0	0	283.913	0.00238001	FALSE	0.0135587	283.913	2.22276e-162	-81.1662	Mock	GMI1000	Proximal Meristem	Up
AT3G49055	0	0	283.913	0.00158667	FALSE	0.211041	283.913	2.22276e-162	-549.126	Mock	GMI1000	Proximal Meristem	Up
AT3G49070	0	0	283.913	0.00119	FALSE	0.653709	283.913	2.22276e-162	-879.465	Mock	GMI1000	Proximal Meristem	Up
AT3G49130	0	0	283.913	0.00119	FALSE	7.7523e+122	283.913	2.22276e-162	-428797	Mock	GMI1000	Proximal Meristem	Up
AT3G49260	0	0	283.913	0.00119	FALSE	1.37591e+117	283.913	2.22276e-162	-450386	Mock	GMI1000	Proximal Meristem	Up
AT3G49700	0	0	283.913	0.00238001	FALSE	0.00555225	283.913	2.22276e-162	-1785.91	Mock	GMI1000	Proximal Meristem	Up
AT3G49900	0	0	283.913	0.00158667	FALSE	0.654105	283.913	2.22276e-162	-1176.92	Mock	GMI1000	Proximal Meristem	Up
AT3G49960	0.000825266	0.00584085	1.08769	0.0269734	FALSE	0.000471954	1.08769	0.325248	-305.59	Mock	GMI1000	Proximal Meristem	Up
AT3G50030	0	0	283.913	0.00555335	FALSE	0.0142622	283.913	2.22276e-162	-187.487	Mock	GMI1000	Proximal Meristem	Up
AT3G50420	0.00282125	0.0171386	1.51571	0.0122967	FALSE	0.000371326	1.51571	0.50751	-155.364	Mock	GMI1000	Proximal Meristem	Up
AT3G50800	0.00222578	0.0139249	1.11646	0.0190401	FALSE	4.36213e-05	1.11646	0.365056	-224.584	Mock	GMI1000	Proximal Meristem	Up
AT3G08170	0	0	283.913	0.00119	FALSE	0.00277557	283.913	2.22276e-162	-892.957	Mock	GMI1000	Proximal Meristem	Up
AT3G50980	0	0	283.913	0.00952003	FALSE	0.124837	283.913	2.22276e-162	-433.344	Mock	GMI1000	Proximal Meristem	Up
AT3G51238	0	0	283.913	0.00238001	FALSE	0.00475912	283.913	2.22276e-162	-1786.66	Mock	GMI1000	Proximal Meristem	Up
AT3G51240	4.44089e-16	5.36854e-15	1.08484	0.212217	FALSE	0.0146291	1.08484	0.133186	-1326.53	Mock	GMI1000	Proximal Meristem	Up
AT3G51410	3.37739e-05	0.000303316	2.51725	0.0202301	FALSE	0.00122915	2.51725	0.607092	-218.08	Mock	GMI1000	Proximal Meristem	Up
AT3G51490	0	0	283.913	0.00158667	FALSE	0.00356645	283.913	2.22276e-162	-50.3943	Mock	GMI1000	Proximal Meristem	Up
AT3G51540	0.000191652	0.00153524	1.15924	0.0230067	FALSE	0.000151421	1.15924	0.310807	-266.951	Mock	GMI1000	Proximal Meristem	Up
AT3G51570	0	0	283.913	0.00119	FALSE	0.653709	283.913	2.22276e-162	-879.465	Mock	GMI1000	Proximal Meristem	Up
AT3G51990	0.00969698	0.0481969	1.76521	0.00714002	FALSE	0.000139292	1.76521	0.682483	-101.074	Mock	GMI1000	Proximal Meristem	Up
AT3G52748	0	0	2.51326	0.0714002	FALSE	0.00655881	2.51326	0.301372	-569.332	Mock	GMI1000	Proximal Meristem	Up
AT3G53470	0	0	283.913	0.00476002	FALSE	0.00991536	283.913	2.22276e-162	-3573.23	Mock	GMI1000	Proximal Meristem	Up
AT3G08360	0	0	283.913	0.00198334	FALSE	0.00515118	283.913	2.22276e-162	-63.6548	Mock	GMI1000	Proximal Meristem	Up
AT3G53840	0	0	283.913	0.00317334	FALSE	0.00673634	283.913	2.22276e-162	-107.232	Mock	GMI1000	Proximal Meristem	Up
AT3G54030	0.000274557	0.00213441	1.02441	0.0265768	FALSE	0.000183253	1.02441	0.28157	-300.732	Mock	GMI1000	Proximal Meristem	Up
AT3G54240	0	0	283.913	0.00198334	FALSE	0.653709	283.913	2.22276e-162	-1475.02	Mock	GMI1000	Proximal Meristem	Up
AT3G55090	0	0	283.913	0.00714002	FALSE	0.654105	283.913	2.22276e-162	-5346.02	Mock	GMI1000	Proximal Meristem	Up
AT3G55910	1.60844e-08	1.78668e-07	1.02105	0.0844903	FALSE	0.00830433	1.02105	0.180731	-724.358	Mock	GMI1000	Proximal Meristem	Up
AT3G56080	6.43345e-06	6.24464e-05	1.3183	0.0305434	FALSE	0.000196603	1.3183	0.292201	-323.755	Mock	GMI1000	Proximal Meristem	Up
AT3G56290	0.000139046	0.0011387	1.9179	0.01428	FALSE	0.000345008	1.9179	0.503405	-176.211	Mock	GMI1000	Proximal Meristem	Up
AT3G57540	8.44693e-08	9.14557e-07	1.26566	0.0444268	FALSE	0.000403167	1.26566	0.236249	-445.363	Mock	GMI1000	Proximal Meristem	Up
AT3G08985	0	0	283.913	0.00119	FALSE	0.00277557	283.913	2.22276e-162	-892.957	Mock	GMI1000	Proximal Meristem	Up
AT3G58190	0	0	283.913	0.00912336	FALSE	0.0764603	283.913	2.22276e-162	-427.19	Mock	GMI1000	Proximal Meristem	Up
AT3G58540	0	0	283.913	0.00158667	FALSE	0.00396539	283.913	2.22276e-162	-1189.96	Mock	GMI1000	Proximal Meristem	Up
AT3G58780	5.81703e-05	0.000505397	1.33378	0.0364935	FALSE	0.000190916	1.33378	0.331778	-373.087	Mock	GMI1000	Proximal Meristem	Up
AT3G59200	0	0	283.913	0.00357001	FALSE	0.00753574	283.913	2.22276e-162	-2679.85	Mock	GMI1000	Proximal Meristem	Up
AT3G59900	1.89537e-12	2.24117e-11	1.64594	0.0674336	FALSE	0.00292595	1.64594	0.233732	-594.808	Mock	GMI1000	Proximal Meristem	Up
AT3G60080	0.00163586	0.0106629	1.79732	0.0150734	FALSE	0.000136522	1.79732	0.57068	-187.057	Mock	GMI1000	Proximal Meristem	Up
AT3G60140	0.00499853	0.0278602	1.51571	0.0134867	FALSE	0.00194377	1.51571	0.539952	-165.996	Mock	GMI1000	Proximal Meristem	Up
AT3G60286	0.00342856	0.0201832	1.10177	0.0158667	FALSE	0.00011829	1.10177	0.376488	-199.987	Mock	GMI1000	Proximal Meristem	Up
AT3G60550	2.61907e-09	2.97692e-08	1.83926	0.0372868	FALSE	0.00175494	1.83926	0.308919	-372.735	Mock	GMI1000	Proximal Meristem	Up
AT3G60580	0	0	283.913	0.00198334	FALSE	0.653312	283.913	2.22276e-162	-1460.83	Mock	GMI1000	Proximal Meristem	Up
AT3G60960	5.91227e-05	0.000513238	1.01665	0.0333201	FALSE	0.000264093	1.01665	0.253133	-359.003	Mock	GMI1000	Proximal Meristem	Up
AT3G61340	0	0	283.913	0.00119	FALSE	0.653709	283.913	2.22276e-162	-879.465	Mock	GMI1000	Proximal Meristem	Up
AT3G61400	0	0	283.913	0.00238001	FALSE	1.37591e+117	283.913	2.22276e-162	-450386	Mock	GMI1000	Proximal Meristem	Up
AT3G62320	0	0	283.913	0.00317334	FALSE	0.651329	283.913	2.22276e-162	-2326.76	Mock	GMI1000	Proximal Meristem	Up
AT3G62500	0	0	283.913	0.00912336	FALSE	0.651329	283.913	2.22276e-162	-6749.3	Mock	GMI1000	Proximal Meristem	Up
AT3G62890	0	0	283.913	0.00158667	FALSE	0.652916	283.913	2.22276e-162	-1163.38	Mock	GMI1000	Proximal Meristem	Up
AT4G00050	0	0	283.913	0.00476002	FALSE	0.0106964	283.913	2.22276e-162	-159.18	Mock	GMI1000	Proximal Meristem	Up
AT4G00080	4.97773e-05	0.000436913	1.15006	0.0305434	FALSE	0.000247554	1.15006	0.2835	-329.448	Mock	GMI1000	Proximal Meristem	Up
AT4G00220	0	0	283.913	0.00198334	FALSE	0.00515523	283.913	2.22276e-162	-1486.87	Mock	GMI1000	Proximal Meristem	Up
AT4G00651	0	0	283.913	0.00277668	FALSE	0.017253	283.913	2.22276e-162	-102.93	Mock	GMI1000	Proximal Meristem	Up
AT4G00670	2.14083e-05	0.000197798	1.05723	0.0416501	FALSE	0.000847066	1.05723	0.24878	-416.903	Mock	GMI1000	Proximal Meristem	Up
AT4G01340	0	0	283.913	0.00198334	FALSE	0.653709	283.913	2.22276e-162	-1475.02	Mock	GMI1000	Proximal Meristem	Up
AT4G01410	0	0	283.913	0.00476002	FALSE	0.649742	283.913	2.22276e-162	-3490.13	Mock	GMI1000	Proximal Meristem	Up
AT4G01630	0	0	283.913	0.00119	FALSE	1.37591e+117	283.913	2.22276e-162	-450386	Mock	GMI1000	Proximal Meristem	Up
AT4G03985	0	0	283.913	0.00476002	FALSE	0.0455051	283.913	2.22276e-162	-224.818	Mock	GMI1000	Proximal Meristem	Up
AT4G01870	0.00338315	0.0199388	1.2168	0.0146767	FALSE	0.000600342	1.2168	0.415204	-183.993	Mock	GMI1000	Proximal Meristem	Up
AT4G02330	0	0	283.913	0.00595002	FALSE	0.0146668	283.913	2.22276e-162	-193.351	Mock	GMI1000	Proximal Meristem	Up
AT4G04455	0	0	283.913	0.00158667	FALSE	0.00396539	283.913	2.22276e-162	-1189.96	Mock	GMI1000	Proximal Meristem	Up
AT4G03480	0	0	283.913	0.00317334	FALSE	0.653709	283.913	2.22276e-162	-2353.84	Mock	GMI1000	Proximal Meristem	Up
AT4G03540	0	0	283.913	0.00158667	FALSE	0.00396539	283.913	2.22276e-162	-1190.05	Mock	GMI1000	Proximal Meristem	Up
AT4G04190	0	0	283.913	0.00793336	FALSE	0.651329	283.913	2.22276e-162	-5871.27	Mock	GMI1000	Proximal Meristem	Up
AT4G04260	0	0	283.913	0.00158667	FALSE	0.654105	283.913	2.22276e-162	-1176.92	Mock	GMI1000	Proximal Meristem	Up
AT4G04490	0	0	283.913	0.00119	FALSE	0.00277557	283.913	2.22276e-162	-893.006	Mock	GMI1000	Proximal Meristem	Up
AT4G04990	2.18579e-07	2.3201e-06	1.2337	0.0535502	FALSE	0.00272496	1.2337	0.238037	-495.035	Mock	GMI1000	Proximal Meristem	Up
AT4G05018	0	0	283.913	0.00119	FALSE	1.37591e+117	283.913	2.22276e-162	-450386	Mock	GMI1000	Proximal Meristem	Up
AT4G08040	0	0	283.913	0.00198334	FALSE	0.00515523	283.913	2.22276e-162	-1486.87	Mock	GMI1000	Proximal Meristem	Up
AT4G09940	0	0	283.913	0.00158667	FALSE	0.00396539	283.913	2.22276e-162	-1189.96	Mock	GMI1000	Proximal Meristem	Up
AT4G10850	0	0	283.913	0.00158667	FALSE	1.37591e+117	283.913	2.22276e-162	-450386	Mock	GMI1000	Proximal Meristem	Up
AT4G11050	0.00946341	0.0473032	1.37383	0.0122967	FALSE	0.000467641	1.37383	0.529446	-149.31	Mock	GMI1000	Proximal Meristem	Up
AT4G11170	0	0	283.913	0.0099167	FALSE	0.046176	283.913	2.22276e-162	-362.213	Mock	GMI1000	Proximal Meristem	Up
AT4G11230	0.00487305	0.0272718	1.4419	0.00952003	FALSE	2.10059e-17	1.4419	0.512163	-6919.69	Mock	GMI1000	Proximal Meristem	Up
AT4G11521	0	0	283.913	0.00119	FALSE	0.00277557	283.913	2.22276e-162	-893.006	Mock	GMI1000	Proximal Meristem	Up
AT4G11550	0	0	283.913	0.00277668	FALSE	0.653312	283.913	2.22276e-162	-2056.53	Mock	GMI1000	Proximal Meristem	Up
AT4G11600	6.98908e-12	8.20747e-11	1.00499	0.113844	FALSE	0.00281298	1.00499	0.146545	-895.46	Mock	GMI1000	Proximal Meristem	Up
AT4G12000	0	0	283.913	0.00119	FALSE	0.00277557	283.913	2.22276e-162	-893.006	Mock	GMI1000	Proximal Meristem	Up
AT4G12310	0	0	283.913	0.00238001	FALSE	0.0135617	283.913	2.22276e-162	-90.4091	Mock	GMI1000	Proximal Meristem	Up
AT4G12543	0	0	283.913	0.00238001	FALSE	0.475903	283.913	2.22276e-162	-1221.83	Mock	GMI1000	Proximal Meristem	Up
AT4G12545	6.49553e-08	7.07004e-07	1.19422	0.0507735	FALSE	0.00114847	1.19422	0.220964	-489.083	Mock	GMI1000	Proximal Meristem	Up
AT4G13195	1.07254e-05	0.000101891	1.05435	0.0448235	FALSE	0.00226973	1.05435	0.239516	-443.674	Mock	GMI1000	Proximal Meristem	Up
AT4G13500	0	0	283.913	0.00158667	FALSE	0.00435814	283.913	2.22276e-162	-49.2473	Mock	GMI1000	Proximal Meristem	Up
AT4G13505	0	0	283.913	0.00119	FALSE	0.653709	283.913	2.22276e-162	-879.465	Mock	GMI1000	Proximal Meristem	Up
AT4G14480	0	0	283.913	0.00119	FALSE	0.00277557	283.913	2.22276e-162	-893.006	Mock	GMI1000	Proximal Meristem	Up
AT4G14630	2.22045e-16	2.68902e-15	3.5713	0.119397	FALSE	0.0186922	3.5713	0.43265	-743.18	Mock	GMI1000	Proximal Meristem	Up
AT4G14690	0	0	283.913	0.00674336	FALSE	0.0158495	283.913	2.22276e-162	-224.104	Mock	GMI1000	Proximal Meristem	Up
AT4G15100	0	0	283.913	0.00357001	FALSE	1.37591e+117	283.913	2.22276e-162	-450386	Mock	GMI1000	Proximal Meristem	Up
AT4G15230	0	0	1.36755	0.415311	FALSE	0.076502	1.36755	0.115832	-2098.08	Mock	GMI1000	Proximal Meristem	Up
AT4G15480	0	0	283.913	0.00317334	FALSE	0.00752925	283.913	2.22276e-162	-106.588	Mock	GMI1000	Proximal Meristem	Up
AT4G15690	0	0	283.913	0.00119	FALSE	0.653709	283.913	2.22276e-162	-879.465	Mock	GMI1000	Proximal Meristem	Up
AT4G16220	0	0	283.913	0.00119	FALSE	0.653709	283.913	2.22276e-162	-879.465	Mock	GMI1000	Proximal Meristem	Up
AT4G16265	0	0	283.913	0.00833003	FALSE	0.647759	283.913	2.22276e-162	-6113.9	Mock	GMI1000	Proximal Meristem	Up
AT4G17098	0	0	283.913	0.00119	FALSE	7.7523e+122	283.913	2.22276e-162	-428797	Mock	GMI1000	Proximal Meristem	Up
AT4G06705	0	0	283.913	0.00396668	FALSE	0.651725	283.913	2.22276e-162	-2906.44	Mock	GMI1000	Proximal Meristem	Up
AT4G18170	0	0	283.913	0.00317334	FALSE	0.00634579	283.913	2.22276e-162	-2382.21	Mock	GMI1000	Proximal Meristem	Up
AT4G18250	0	0	283.913	0.00119	FALSE	1.37591e+117	283.913	2.22276e-162	-450386	Mock	GMI1000	Proximal Meristem	Up
AT4G19191	0	0	283.913	0.00238001	FALSE	0.652519	283.913	2.22276e-162	-1744.75	Mock	GMI1000	Proximal Meristem	Up
AT4G19230	0.000164527	0.00133092	1.71517	0.0170567	FALSE	0.000660371	1.71517	0.455187	-207.25	Mock	GMI1000	Proximal Meristem	Up
AT4G19940	0	0	283.913	0.00119	FALSE	0.653709	283.913	2.22276e-162	-879.465	Mock	GMI1000	Proximal Meristem	Up
AT4G20835	0	0	283.913	0.00119	FALSE	0.00277557	283.913	2.22276e-162	-892.957	Mock	GMI1000	Proximal Meristem	Up
AT4G07020	0	0	283.913	0.00158667	FALSE	0.00396539	283.913	2.22276e-162	-1189.96	Mock	GMI1000	Proximal Meristem	Up
AT4G22210	0	0	283.913	0.00119	FALSE	0.00277557	283.913	2.22276e-162	-893.006	Mock	GMI1000	Proximal Meristem	Up
AT4G22214	0	0	283.913	0.00357001	FALSE	0.00753574	283.913	2.22276e-162	-2679.9	Mock	GMI1000	Proximal Meristem	Up
AT4G22217	0	0	283.913	0.00198334	FALSE	0.00593988	283.913	2.22276e-162	-55.4569	Mock	GMI1000	Proximal Meristem	Up
AT4G22233	0	0	283.913	0.00158667	FALSE	0.652916	283.913	2.22276e-162	-1163.38	Mock	GMI1000	Proximal Meristem	Up
AT4G22590	0.00124034	0.00834437	1.2504	0.0166601	FALSE	8.15625e-05	1.2504	0.387188	-205.523	Mock	GMI1000	Proximal Meristem	Up
AT4G22620	0	0	283.913	0.00119	FALSE	0.00277557	283.913	2.22276e-162	-893.006	Mock	GMI1000	Proximal Meristem	Up
AT4G22880	0	0	283.913	0.00317334	FALSE	0.00634579	283.913	2.22276e-162	-2382.21	Mock	GMI1000	Proximal Meristem	Up
AT4G23550	0.00741015	0.0387334	1.50724	0.0198334	FALSE	0.000900864	1.50724	0.562859	-227.385	Mock	GMI1000	Proximal Meristem	Up
AT4G07185	0	0	283.913	0.00158667	FALSE	0.00356645	283.913	2.22276e-162	-50.3943	Mock	GMI1000	Proximal Meristem	Up
AT4G07200	0	0	283.913	0.00476002	FALSE	0.650535	283.913	2.22276e-162	-3489.49	Mock	GMI1000	Proximal Meristem	Up
AT4G24160	1.2769e-08	1.42148e-07	1.00134	0.0733836	FALSE	0.00111339	1.00134	0.176009	-653.313	Mock	GMI1000	Proximal Meristem	Up
AT4G24670	0	0	283.913	0.00515668	FALSE	0.0126776	283.913	2.22276e-162	-174.509	Mock	GMI1000	Proximal Meristem	Up
AT4G07365	0	0	283.913	0.00119	FALSE	0.00277557	283.913	2.22276e-162	-892.957	Mock	GMI1000	Proximal Meristem	Up
AT4G25380	0	0	283.913	0.00436335	FALSE	0.651329	283.913	2.22276e-162	-3205.58	Mock	GMI1000	Proximal Meristem	Up
AT4G25410	1.27291e-06	1.29684e-05	1.28227	0.0372868	FALSE	0.000975332	1.28227	0.264716	-382.544	Mock	GMI1000	Proximal Meristem	Up
AT4G25700	0.000431132	0.00322587	2.07473	0.0134867	FALSE	7.09558e-17	2.07473	0.589369	-9788.01	Mock	GMI1000	Proximal Meristem	Up
AT4G25760	0	0	283.913	0.00158667	FALSE	0.652916	283.913	2.22276e-162	-1163.38	Mock	GMI1000	Proximal Meristem	Up
AT4G26010	0.00122669	0.00826335	1.05388	0.0245934	FALSE	0.00211216	1.05388	0.326016	-280.785	Mock	GMI1000	Proximal Meristem	Up
AT4G26255	0	0	283.913	0.00277668	FALSE	0.00752803	283.913	2.22276e-162	-85.7713	Mock	GMI1000	Proximal Meristem	Up
AT4G26580	0	0	283.913	0.00158667	FALSE	0.652916	283.913	2.22276e-162	-1163.38	Mock	GMI1000	Proximal Meristem	Up
AT4G26790	0	0	283.913	0.00476002	FALSE	0.0122943	283.913	2.22276e-162	-3566.21	Mock	GMI1000	Proximal Meristem	Up
AT4G07735	0	0	283.913	0.00198334	FALSE	0.00515523	283.913	2.22276e-162	-1486.87	Mock	GMI1000	Proximal Meristem	Up
AT4G27190	0	0	283.913	0.00158667	FALSE	0.00396539	283.913	2.22276e-162	-1190.05	Mock	GMI1000	Proximal Meristem	Up
AT4G27260	1.31473e-12	1.55728e-11	1.10352	0.14756	FALSE	0.0088323	1.10352	0.155584	-1043.23	Mock	GMI1000	Proximal Meristem	Up
AT4G27280	3.96527e-12	4.67256e-11	1.19784	0.0987703	FALSE	0.00324453	1.19784	0.172639	-796.462	Mock	GMI1000	Proximal Meristem	Up
AT4G27290	0.000625108	0.00452399	1.2403	0.0182467	FALSE	0.00024255	1.2403	0.362609	-220.88	Mock	GMI1000	Proximal Meristem	Up
AT4G27300	0	0	283.913	0.00198334	FALSE	0.0047557	283.913	2.22276e-162	-64.5252	Mock	GMI1000	Proximal Meristem	Up
AT4G27310	0.000304649	0.00235321	1.57569	0.0158667	FALSE	0.000354779	1.57569	0.436321	-192.917	Mock	GMI1000	Proximal Meristem	Up
AT4G27435	0	0	283.913	0.00634669	FALSE	0.068288	283.913	2.22276e-162	-307.224	Mock	GMI1000	Proximal Meristem	Up
AT4G27480	0	0	283.913	0.00119	FALSE	0.00277557	283.913	2.22276e-162	-892.957	Mock	GMI1000	Proximal Meristem	Up
AT4G27520	9.34453e-05	0.000789499	1.32509	0.0210234	FALSE	0.000544114	1.32509	0.339157	-248.044	Mock	GMI1000	Proximal Meristem	Up
AT4G27652	0.00309444	0.0185188	1.02726	0.0198334	FALSE	0.000336301	1.02726	0.347257	-234.365	Mock	GMI1000	Proximal Meristem	Up
AT4G27654	0	0	283.913	0.00119	FALSE	0.00277557	283.913	2.22276e-162	-892.957	Mock	GMI1000	Proximal Meristem	Up
AT4G28140	0	0	283.913	0.00158667	FALSE	0.652916	283.913	2.22276e-162	-1163.38	Mock	GMI1000	Proximal Meristem	Up
AT4G28460	0	0	283.913	0.00396668	FALSE	0.0111046	283.913	2.22276e-162	-2969.17	Mock	GMI1000	Proximal Meristem	Up
AT4G29050	0	0	283.913	0.00238001	FALSE	0.00634008	283.913	2.22276e-162	-76.7788	Mock	GMI1000	Proximal Meristem	Up
AT4G30140	0	0	283.913	0.00595002	FALSE	0.0652713	283.913	2.22276e-162	-309.6	Mock	GMI1000	Proximal Meristem	Up
AT4G30380	0	0	283.913	0.00119	FALSE	0.00277557	283.913	2.22276e-162	-892.957	Mock	GMI1000	Proximal Meristem	Up
AT4G30700	0	0	283.913	0.00515668	FALSE	0.0114882	283.913	2.22276e-162	-177.161	Mock	GMI1000	Proximal Meristem	Up
AT4G31398	0.00395032	0.0227781	1.4854	0.01071	FALSE	4.22533e-17	1.4854	0.515388	-7778.64	Mock	GMI1000	Proximal Meristem	Up
AT4G31710	0	0	283.913	0.00119	FALSE	0.00277557	283.913	2.22276e-162	-893.006	Mock	GMI1000	Proximal Meristem	Up
AT4G32280	0.00646274	0.0345493	1.88738	0.0115034	FALSE	0.000524599	1.88738	0.693042	-129.908	Mock	GMI1000	Proximal Meristem	Up
AT4G33467	0	0	283.913	0.00396668	FALSE	0.0191401	283.913	2.22276e-162	-139.717	Mock	GMI1000	Proximal Meristem	Up
AT4G33730	0	0	283.913	0.00238001	FALSE	0.00594401	283.913	2.22276e-162	-77.7839	Mock	GMI1000	Proximal Meristem	Up
AT4G33880	0	0	283.913	0.00436335	FALSE	0.652122	283.913	2.22276e-162	-3233.95	Mock	GMI1000	Proximal Meristem	Up
AT4G34419	1.30816e-06	1.33065e-05	1.80961	0.0293534	FALSE	0.00106572	1.80961	0.374001	-310.611	Mock	GMI1000	Proximal Meristem	Up
AT4G35110	5.42944e-07	5.6578e-06	1.40862	0.0400635	FALSE	0.00139542	1.40862	0.281134	-406.165	Mock	GMI1000	Proximal Meristem	Up
AT4G35160	6.18105e-06	6.01101e-05	1.15074	0.0364935	FALSE	0.000657866	1.15074	0.254583	-383.228	Mock	GMI1000	Proximal Meristem	Up
AT4G35210	0	0	283.913	0.00317334	FALSE	0.006742	283.913	2.22276e-162	-2382.09	Mock	GMI1000	Proximal Meristem	Up
AT4G36820	0	0	283.913	0.00119	FALSE	0.653709	283.913	2.22276e-162	-879.465	Mock	GMI1000	Proximal Meristem	Up
AT4G36945	0.00926853	0.0465671	1.04767	0.0154701	FALSE	0.000104892	1.04767	0.402641	-194.405	Mock	GMI1000	Proximal Meristem	Up
AT4G37060	0	0	283.913	0.00119	FALSE	1.37591e+117	283.913	2.22276e-162	-450386	Mock	GMI1000	Proximal Meristem	Up
AT4G37240	0.00944362	0.0472158	1.14298	0.0198334	FALSE	0.00051383	1.14298	0.440358	-234.914	Mock	GMI1000	Proximal Meristem	Up
AT4G37310	8.86414e-05	0.000751696	1.16646	0.0277668	FALSE	0.000646095	1.16646	0.297585	-308.746	Mock	GMI1000	Proximal Meristem	Up
AT4G37390	0	0	2.59159	0.163824	FALSE	0.0367678	2.59159	0.231881	-1078.25	Mock	GMI1000	Proximal Meristem	Up
AT4G37860	0	0	283.913	0.00119	FALSE	0.00277557	283.913	2.22276e-162	-892.957	Mock	GMI1000	Proximal Meristem	Up
AT4G38310	0	0	283.913	0.00119	FALSE	0.00277557	283.913	2.22276e-162	-892.957	Mock	GMI1000	Proximal Meristem	Up
AT4G38410	0.00294491	0.0177533	1.84736	0.0134867	FALSE	0.00171282	1.84736	0.621289	-149.645	Mock	GMI1000	Proximal Meristem	Up
AT4G38590	0	0	283.913	0.00119	FALSE	0.00277557	283.913	2.22276e-162	-893.006	Mock	GMI1000	Proximal Meristem	Up
AT4G39330	0	0	283.913	0.00357001	FALSE	0.0192702	283.913	2.22276e-162	-134.008	Mock	GMI1000	Proximal Meristem	Up
AT4G39753	0	0	283.913	0.00119	FALSE	0.00277557	283.913	2.22276e-162	-893.006	Mock	GMI1000	Proximal Meristem	Up
AT4G39830	0.000589011	0.00427783	1.21335	0.0214201	FALSE	0.000648305	1.21335	0.353063	-245.63	Mock	GMI1000	Proximal Meristem	Up
AT4G39940	1.59781e-06	1.62141e-05	1.24178	0.0626735	FALSE	0.00903992	1.24178	0.25878	-543.86	Mock	GMI1000	Proximal Meristem	Up
AT5G01050	2.32827e-09	2.64932e-08	1.69844	0.0396668	FALSE	0.00136962	1.69844	0.28435	-392.769	Mock	GMI1000	Proximal Meristem	Up
AT5G01060	0	0	283.913	0.00515668	FALSE	0.652122	283.913	2.22276e-162	-3829.5	Mock	GMI1000	Proximal Meristem	Up
AT5G00750	0	0	283.913	0.00595002	FALSE	0.650932	283.913	2.22276e-162	-4382.5	Mock	GMI1000	Proximal Meristem	Up
AT5G01542	0	0	283.913	0.00119	FALSE	1.37591e+117	283.913	2.22276e-162	-450386	Mock	GMI1000	Proximal Meristem	Up
AT5G01640	0	0	283.913	0.00238001	FALSE	0.652916	283.913	2.22276e-162	-1758.93	Mock	GMI1000	Proximal Meristem	Up
AT5G01760	0	0	283.913	0.00119	FALSE	1.37591e+117	283.913	2.22276e-162	-450386	Mock	GMI1000	Proximal Meristem	Up
AT5G01820	2.04616e-05	0.000189392	1.26533	0.0293534	FALSE	0.000375305	1.26533	0.297039	-317.608	Mock	GMI1000	Proximal Meristem	Up
AT5G01840	0.00371143	0.0216069	1.18363	0.0162634	FALSE	0.000387469	1.18363	0.40791	-196.62	Mock	GMI1000	Proximal Meristem	Up
AT5G02760	0.00156447	0.0102497	1.02202	0.0230067	FALSE	0.000416155	1.02202	0.323174	-266.873	Mock	GMI1000	Proximal Meristem	Up
AT5G02780	0.0087078	0.0443355	1.0118	0.0194367	FALSE	0.000654771	1.0118	0.385693	-230.254	Mock	GMI1000	Proximal Meristem	Up
AT5G03310	0	0	283.913	0.00238001	FALSE	0.652519	283.913	2.22276e-162	-1744.75	Mock	GMI1000	Proximal Meristem	Up
AT5G03670	3.42015e-12	4.03252e-11	1.00639	0.122967	FALSE	0.00430081	1.00639	0.144612	-939.533	Mock	GMI1000	Proximal Meristem	Up
AT5G05300	0	0	283.913	0.00198334	FALSE	0.330084	283.913	2.22276e-162	-852.012	Mock	GMI1000	Proximal Meristem	Up
AT5G05770	0	0	283.913	0.00119	FALSE	1.37591e+117	283.913	2.22276e-162	-450386	Mock	GMI1000	Proximal Meristem	Up
AT5G06300	0	0	1.15102	0.297104	FALSE	0.0435852	1.15102	0.116157	-1710.85	Mock	GMI1000	Proximal Meristem	Up
AT5G07840	0.00450122	0.0254821	1.2504	0.0119	FALSE	4.72456e-17	1.2504	0.44017	-8643.82	Mock	GMI1000	Proximal Meristem	Up
AT5G09876	0	0	283.913	0.00198334	FALSE	0.00554749	283.913	2.22276e-162	-62.6984	Mock	GMI1000	Proximal Meristem	Up
AT5G10040	1.09368e-08	1.22015e-07	1.52589	0.537088	FALSE	0.0545254	1.52589	0.266973	-1622.15	Mock	GMI1000	Proximal Meristem	Up
AT5G10050	1.79821e-09	2.05185e-08	1.13974	0.290361	FALSE	0.0380455	1.13974	0.189481	-1453.8	Mock	GMI1000	Proximal Meristem	Up
AT5G12050	0.000344241	0.00262643	1.39736	0.0408568	FALSE	0.00449158	1.39736	0.390376	-339.554	Mock	GMI1000	Proximal Meristem	Up
AT5G13200	0.000148089	0.00120699	1.09738	0.0261801	FALSE	0.000183425	1.09738	0.289223	-297.807	Mock	GMI1000	Proximal Meristem	Up
AT5G13320	0	0	283.913	0.00833003	FALSE	0.0249652	283.913	2.22276e-162	-257.177	Mock	GMI1000	Proximal Meristem	Up
AT5G13330	4.39712e-06	4.32738e-05	1.29101	0.0349068	FALSE	0.000769441	1.29101	0.281164	-363.132	Mock	GMI1000	Proximal Meristem	Up
AT5G14470	0	0	283.913	0.00119	FALSE	0.653709	283.913	2.22276e-162	-879.465	Mock	GMI1000	Proximal Meristem	Up
AT5G14650	8.58721e-06	8.24557e-05	2.03471	0.0210234	FALSE	0.000706566	2.03471	0.457238	-236.214	Mock	GMI1000	Proximal Meristem	Up
AT5G14730	1.86683e-06	1.88416e-05	1.78275	0.0269734	FALSE	0.00102032	1.78275	0.373952	-292.214	Mock	GMI1000	Proximal Meristem	Up
AT5G15190	8.7499e-07	9.0218e-06	1.70306	0.0448235	FALSE	0.00778521	1.70306	0.346302	-405.394	Mock	GMI1000	Proximal Meristem	Up
AT5G15430	0	0	283.913	0.00119	FALSE	0.00277557	283.913	2.22276e-162	-893.006	Mock	GMI1000	Proximal Meristem	Up
AT5G02415	0	0	283.913	0.00357001	FALSE	0.00912199	283.913	2.22276e-162	-2676.73	Mock	GMI1000	Proximal Meristem	Up
AT5G15960	0	0	283.913	0.0122967	FALSE	0.0634493	283.913	2.22276e-162	-473.504	Mock	GMI1000	Proximal Meristem	Up
AT5G15980	0.000358654	0.00272224	1.03358	0.0253868	FALSE	0.000487176	1.03358	0.289618	-291.086	Mock	GMI1000	Proximal Meristem	Up
AT5G16023	0	0	283.913	0.00198334	FALSE	0.653709	283.913	2.22276e-162	-1475.02	Mock	GMI1000	Proximal Meristem	Up
AT5G16453	0	0	283.913	0.00396668	FALSE	0.0153555	283.913	2.22276e-162	-127.111	Mock	GMI1000	Proximal Meristem	Up
AT5G17165	0.00792537	0.0410023	1.76521	0.00714002	FALSE	2.56472e-17	1.76521	0.664804	-5194.15	Mock	GMI1000	Proximal Meristem	Up
AT5G17220	0	0	283.913	0.00357001	FALSE	0.654898	283.913	2.22276e-162	-2647.66	Mock	GMI1000	Proximal Meristem	Up
AT5G17350	0	0	283.913	0.00277668	FALSE	0.00594905	283.913	2.22276e-162	-2084.26	Mock	GMI1000	Proximal Meristem	Up
AT5G17590	0	0	283.913	0.00119	FALSE	0.653709	283.913	2.22276e-162	-879.465	Mock	GMI1000	Proximal Meristem	Up
AT5G17700	0.00215321	0.013541	1.03204	0.0257834	FALSE	0.00170087	1.03204	0.336362	-285.064	Mock	GMI1000	Proximal Meristem	Up
AT5G17780	0	0	283.913	0.00634669	FALSE	0.653312	283.913	2.22276e-162	-4722.05	Mock	GMI1000	Proximal Meristem	Up
AT5G18270	4.49783e-06	4.42226e-05	1.07383	0.0531535	FALSE	0.00516739	1.07383	0.234107	-510.359	Mock	GMI1000	Proximal Meristem	Up
AT5G18730	0	0	283.913	0.00198334	FALSE	0.00515523	283.913	2.22276e-162	-1486.73	Mock	GMI1000	Proximal Meristem	Up
AT5G18740	0	0	283.913	0.00277668	FALSE	0.00634039	283.913	2.22276e-162	-92.7804	Mock	GMI1000	Proximal Meristem	Up
AT5G19220	0.0014063	0.00933246	1.11318	0.0194367	FALSE	0.000147582	1.11318	0.348593	-233.29	Mock	GMI1000	Proximal Meristem	Up
AT5G19500	0	0	283.913	0.00515668	FALSE	0.656485	283.913	2.22276e-162	-3833.22	Mock	GMI1000	Proximal Meristem	Up
AT5G19650	0	0	283.913	0.00198334	FALSE	0.653312	283.913	2.22276e-162	-1460.83	Mock	GMI1000	Proximal Meristem	Up
AT5G19810	0	0	283.913	0.00119	FALSE	0.00277557	283.913	2.22276e-162	-892.957	Mock	GMI1000	Proximal Meristem	Up
AT5G19880	0	0	283.913	0.00158667	FALSE	0.00356645	283.913	2.22276e-162	-50.3943	Mock	GMI1000	Proximal Meristem	Up
AT5G20045	0	0	283.913	0.00198334	FALSE	0.00593988	283.913	2.22276e-162	-55.4569	Mock	GMI1000	Proximal Meristem	Up
AT5G20230	0	0	283.913	0.00436335	FALSE	0.655295	283.913	2.22276e-162	-3260.08	Mock	GMI1000	Proximal Meristem	Up
AT5G20820	0.000160256	0.0012974	1.43741	0.0234034	FALSE	0.00137575	1.43741	0.38081	-257.718	Mock	GMI1000	Proximal Meristem	Up
AT5G03375	0	0	283.913	0.00119	FALSE	0.00277557	283.913	2.22276e-162	-892.957	Mock	GMI1000	Proximal Meristem	Up
AT5G22300	0	0	283.913	0.00238001	FALSE	0.476039	283.913	2.22276e-162	-1221.76	Mock	GMI1000	Proximal Meristem	Up
AT5G22355	0	0	283.913	0.00555335	FALSE	0.0118991	283.913	2.22276e-162	-4168.63	Mock	GMI1000	Proximal Meristem	Up
AT5G22570	0	0	283.913	0.00277668	FALSE	0.00792391	283.913	2.22276e-162	-83.5611	Mock	GMI1000	Proximal Meristem	Up
AT5G23130	0.00126933	0.0085171	1.06349	0.0186434	FALSE	5.28754e-05	1.06349	0.329986	-228.285	Mock	GMI1000	Proximal Meristem	Up
AT5G03585	0	0	283.913	0.00357001	FALSE	0.651725	283.913	2.22276e-162	-2624.35	Mock	GMI1000	Proximal Meristem	Up
AT5G23400	0	0	283.913	0.00317334	FALSE	0.651329	283.913	2.22276e-162	-2326.76	Mock	GMI1000	Proximal Meristem	Up
AT5G23940	0.00653599	0.0348954	2.44935	0.00912336	FALSE	0.00132687	2.44935	0.900626	-101.101	Mock	GMI1000	Proximal Meristem	Up
AT5G24275	0	0	1.07552	0.00277668	FALSE	0.032915	1.07552	2.22276e-162	-98.2098	Mock	GMI1000	Proximal Meristem	Up
AT5G24780	0.000104701	0.000874897	1.27366	0.0218167	FALSE	0.000231785	1.27366	0.328311	-255.583	Mock	GMI1000	Proximal Meristem	Up
AT5G24850	2.01109e-08	2.22433e-07	1.02286	0.0698136	FALSE	0.00137304	1.02286	0.182294	-626.509	Mock	GMI1000	Proximal Meristem	Up
AT5G24920	0	0	283.913	0.00436335	FALSE	0.039413	283.913	2.22276e-162	-189.029	Mock	GMI1000	Proximal Meristem	Up
AT5G25250	0	0	283.913	0.00396668	FALSE	0.0106995	283.913	2.22276e-162	-131.393	Mock	GMI1000	Proximal Meristem	Up
AT5G25260	0	0	283.913	0.00396668	FALSE	0.0103119	283.913	2.22276e-162	-2973.75	Mock	GMI1000	Proximal Meristem	Up
AT5G25350	0	0	1.03158	0.435938	FALSE	0.013207	1.03158	0.0779279	-2115.14	Mock	GMI1000	Proximal Meristem	Up
AT5G03985	0.00731117	0.0382876	1.34156	0.0103134	FALSE	0.000113021	1.34156	0.500148	-139.355	Mock	GMI1000	Proximal Meristem	Up
AT5G26200	0.000108133	0.000900449	1.16619	0.0345101	FALSE	0.000633347	1.16619	0.301218	-342.124	Mock	GMI1000	Proximal Meristem	Up
AT5G26340	0.000550885	0.00402513	1.07709	0.0289568	FALSE	0.00135816	1.07709	0.311774	-310.164	Mock	GMI1000	Proximal Meristem	Up
AT5G26920	3.98003e-06	3.92737e-05	2.55635	0.0468068	FALSE	0.00618793	2.55635	0.554232	-371.006	Mock	GMI1000	Proximal Meristem	Up
AT5G27110	0	0	283.913	0.00515668	FALSE	0.0470077	283.913	2.22276e-162	-190.756	Mock	GMI1000	Proximal Meristem	Up
AT5G27360	0	0	283.913	0.00119	FALSE	0.00277557	283.913	2.22276e-162	-893.006	Mock	GMI1000	Proximal Meristem	Up
AT5G27765	0	0	283.913	0.00714002	FALSE	0.424519	283.913	2.22276e-162	-1148.57	Mock	GMI1000	Proximal Meristem	Up
AT5G28510	0	0	283.913	0.0099167	FALSE	0.0392075	283.913	2.22276e-162	-312.879	Mock	GMI1000	Proximal Meristem	Up
AT5G28830	0.00109635	0.00750097	1.51571	0.0126934	FALSE	0.000157361	1.51571	0.464294	-162.771	Mock	GMI1000	Proximal Meristem	Up
AT5G35926	0	0	283.913	0.00357001	FALSE	0.0256988	283.913	2.22276e-162	-118.214	Mock	GMI1000	Proximal Meristem	Up
AT5G37485	0	0	283.913	0.00317334	FALSE	0.654899	283.913	2.22276e-162	-2367.04	Mock	GMI1000	Proximal Meristem	Up
AT5G38430	0	0	283.913	0.00198334	FALSE	0.653709	283.913	2.22276e-162	-1475.02	Mock	GMI1000	Proximal Meristem	Up
AT5G38450	0	0	283.913	0.00119	FALSE	1.37591e+117	283.913	2.22276e-162	-450386	Mock	GMI1000	Proximal Meristem	Up
AT5G38900	0	0	283.913	0.00277668	FALSE	0.00594905	283.913	2.22276e-162	-2084.26	Mock	GMI1000	Proximal Meristem	Up
AT5G39580	4.70535e-06	4.61745e-05	1.89456	0.0333201	FALSE	0.00150353	1.89456	0.413883	-313.18	Mock	GMI1000	Proximal Meristem	Up
AT5G40140	6.98227e-05	0.000601548	1.40045	0.0198334	FALSE	3.99035e-17	1.40045	0.352148	-14380	Mock	GMI1000	Proximal Meristem	Up
AT5G40960	0	0	283.913	0.00515668	FALSE	0.0478276	283.913	2.22276e-162	-211.701	Mock	GMI1000	Proximal Meristem	Up
AT5G41025	0	0	283.913	0.00119	FALSE	7.7523e+122	283.913	2.22276e-162	-428797	Mock	GMI1000	Proximal Meristem	Up
AT5G41270	0.000234367	0.00184644	1.08369	0.0285601	FALSE	8.16784e-05	1.08369	0.29458	-320.062	Mock	GMI1000	Proximal Meristem	Up
AT5G41663	0	0	283.913	0.00158667	FALSE	0.00356645	283.913	2.22276e-162	-50.3943	Mock	GMI1000	Proximal Meristem	Up
AT5G41750	0.000150298	0.00122353	2.50316	0.0226101	FALSE	0.0017884	2.50316	0.660365	-226.567	Mock	GMI1000	Proximal Meristem	Up
AT5G41800	0.000118901	0.00098407	1.13095	0.0257834	FALSE	0.000265819	1.13095	0.293878	-292.245	Mock	GMI1000	Proximal Meristem	Up
AT5G42070	0	0	283.913	0.00357001	FALSE	0.653708	283.913	2.22276e-162	-2635.27	Mock	GMI1000	Proximal Meristem	Up
AT5G42380	0	0	283.913	0.00198334	FALSE	0.00436235	283.913	2.22276e-162	-1488.7	Mock	GMI1000	Proximal Meristem	Up
AT5G42510	0	0	283.913	0.00158667	FALSE	0.00396539	283.913	2.22276e-162	-1189.96	Mock	GMI1000	Proximal Meristem	Up
AT5G42580	0.000201908	0.00160861	1.20324	0.0253868	FALSE	0.000685042	1.20324	0.323747	-284.483	Mock	GMI1000	Proximal Meristem	Up
AT5G42590	3.25466e-08	3.58431e-07	1.03053	0.0694169	FALSE	0.00114748	1.03053	0.186449	-618.705	Mock	GMI1000	Proximal Meristem	Up
AT5G42600	3.61023e-08	3.96527e-07	2.20517	0.0472035	FALSE	0.0146042	2.20517	0.40029	-447.189	Mock	GMI1000	Proximal Meristem	Up
AT5G06395	0	0	283.913	0.00158667	FALSE	0.00317245	283.913	2.22276e-162	-1191.1	Mock	GMI1000	Proximal Meristem	Up
AT5G42830	0.000270393	0.00210523	2.16589	0.0210234	FALSE	0.00194353	2.16589	0.594677	-226.422	Mock	GMI1000	Proximal Meristem	Up
AT5G42930	0.000620313	0.00449331	1.21813	0.0214201	FALSE	0.000365862	1.21813	0.355911	-247.565	Mock	GMI1000	Proximal Meristem	Up
AT5G43570	0	0	283.913	0.0103134	FALSE	0.0305207	283.913	2.22276e-162	-310.257	Mock	GMI1000	Proximal Meristem	Up
AT5G44110	7.03719e-05	0.000605517	1.22999	0.0273701	FALSE	0.000611485	1.22999	0.309429	-299.751	Mock	GMI1000	Proximal Meristem	Up
AT5G44350	0.00216945	0.0136264	1.10656	0.0190401	FALSE	0.000124639	1.10656	0.360913	-226.332	Mock	GMI1000	Proximal Meristem	Up
AT5G44568	0	0	283.913	0.00158667	FALSE	0.00396539	283.913	2.22276e-162	-1190.05	Mock	GMI1000	Proximal Meristem	Up
AT5G44566	0	0	283.913	0.00119	FALSE	0.653709	283.913	2.22276e-162	-879.465	Mock	GMI1000	Proximal Meristem	Up
AT5G44582	0.00427417	0.0243583	1.41864	0.0134867	FALSE	0.000426192	1.41864	0.496515	-167.476	Mock	GMI1000	Proximal Meristem	Up
AT5G44585	0.0057978	0.0315372	1.07714	0.0198334	FALSE	0.000470345	1.07714	0.390409	-227.61	Mock	GMI1000	Proximal Meristem	Up
AT5G44990	0	0	283.913	0.00198334	FALSE	1.37591e+117	283.913	2.22276e-162	-450386	Mock	GMI1000	Proximal Meristem	Up
AT5G45240	0.0017122	0.0110937	1.51865	0.0138834	FALSE	0.000711574	1.51865	0.484249	-174.938	Mock	GMI1000	Proximal Meristem	Up
AT5G45440	0	0	283.913	0.00158667	FALSE	0.654105	283.913	2.22276e-162	-1176.92	Mock	GMI1000	Proximal Meristem	Up
AT5G45580	1.03731e-05	9.88188e-05	1.45313	0.0245934	FALSE	0.000378113	1.45313	0.329565	-277.286	Mock	GMI1000	Proximal Meristem	Up
AT5G45630	0	0	283.913	0.00119	FALSE	0.00277557	283.913	2.22276e-162	-892.957	Mock	GMI1000	Proximal Meristem	Up
AT5G46295	0	0	283.913	0.00515668	FALSE	0.0114882	283.913	2.22276e-162	-177.056	Mock	GMI1000	Proximal Meristem	Up
AT5G47230	2.60987e-05	0.000238771	2.13219	0.0241967	FALSE	0.00519325	2.13219	0.507052	-259.597	Mock	GMI1000	Proximal Meristem	Up
AT5G47550	0	0	283.913	0.00277668	FALSE	0.652122	283.913	2.22276e-162	-2042.84	Mock	GMI1000	Proximal Meristem	Up
AT5G07025	0	0	283.913	0.00119	FALSE	0.00277557	283.913	2.22276e-162	-892.957	Mock	GMI1000	Proximal Meristem	Up
AT5G47960	0.00329691	0.0195068	1.96794	0.00912336	FALSE	0.000244971	1.96794	0.669685	-120.964	Mock	GMI1000	Proximal Meristem	Up
AT5G48010	0	0	1.39359	0.415708	FALSE	0.0829288	1.39359	0.12605	-2091.85	Mock	GMI1000	Proximal Meristem	Up
AT5G48175	2.51238e-06	2.52208e-05	1.18077	0.0408568	FALSE	0.00114039	1.18077	0.250847	-414.483	Mock	GMI1000	Proximal Meristem	Up
AT5G48180	1.66236e-08	1.84557e-07	1.18499	0.0646569	FALSE	0.00232129	1.18499	0.20996	-575.738	Mock	GMI1000	Proximal Meristem	Up
AT5G48190	0.00713747	0.0375817	1.8241	0.00753669	FALSE	0.000162894	1.8241	0.678013	-104.933	Mock	GMI1000	Proximal Meristem	Up
AT5G48400	0	0	283.913	0.00476002	FALSE	0.655295	283.913	2.22276e-162	-3541.57	Mock	GMI1000	Proximal Meristem	Up
AT5G48430	0	0	283.913	0.00119	FALSE	1.37591e+117	283.913	2.22276e-162	-450386	Mock	GMI1000	Proximal Meristem	Up
AT5G48740	0	0	283.913	0.00238001	FALSE	0.654899	283.913	2.22276e-162	-1770.79	Mock	GMI1000	Proximal Meristem	Up
AT5G49525	0	0	283.913	0.00357001	FALSE	0.00871742	283.913	2.22276e-162	-119.178	Mock	GMI1000	Proximal Meristem	Up
AT5G49640	6.79008e-06	6.57837e-05	1.00375	0.0483935	FALSE	0.00113402	1.00375	0.223047	-467.228	Mock	GMI1000	Proximal Meristem	Up
AT5G50360	0	0	283.913	0.00357001	FALSE	0.0115173	283.913	2.22276e-162	-102.685	Mock	GMI1000	Proximal Meristem	Up
AT5G50820	0	0	283.913	0.00515668	FALSE	0.0134706	283.913	2.22276e-162	-172.426	Mock	GMI1000	Proximal Meristem	Up
AT5G50890	0	0	283.913	0.00317334	FALSE	0.653709	283.913	2.22276e-162	-2353.84	Mock	GMI1000	Proximal Meristem	Up
AT5G51465	0	0	283.913	0.00396668	FALSE	0.0111046	283.913	2.22276e-162	-2969.17	Mock	GMI1000	Proximal Meristem	Up
AT5G51720	0	0	283.913	0.00119	FALSE	0.00277557	283.913	2.22276e-162	-893.006	Mock	GMI1000	Proximal Meristem	Up
AT5G52310	0.00439733	0.0249839	1.68813	0.0134867	FALSE	0.000572662	1.68813	0.592711	-170.699	Mock	GMI1000	Proximal Meristem	Up
AT5G52670	0	0	283.913	0.00119	FALSE	1.37591e+117	283.913	2.22276e-162	-450386	Mock	GMI1000	Proximal Meristem	Up
AT5G52870	3.72628e-06	3.68156e-05	1.15794	0.0384768	FALSE	0.000737671	1.15794	0.250306	-396.217	Mock	GMI1000	Proximal Meristem	Up
AT5G53902	0	0	283.913	0.00119	FALSE	0.653709	283.913	2.22276e-162	-879.465	Mock	GMI1000	Proximal Meristem	Up
AT5G53980	0.00453187	0.0256349	1.57656	0.0206267	FALSE	0.00029137	1.57656	0.555411	-241.465	Mock	GMI1000	Proximal Meristem	Up
AT5G54095	0	0	283.913	0.00119	FALSE	0.653709	283.913	2.22276e-162	-879.465	Mock	GMI1000	Proximal Meristem	Up
AT5G54130	0.00279719	0.0169975	1.03979	0.0265768	FALSE	0.00104712	1.03979	0.347851	-288.027	Mock	GMI1000	Proximal Meristem	Up
AT5G54400	0	0	283.913	0.00357001	FALSE	0.00792494	283.913	2.22276e-162	-121.162	Mock	GMI1000	Proximal Meristem	Up
AT5G54490	1.11022e-15	1.33663e-14	2.30399	0.0694169	FALSE	0.00825756	2.30399	0.287355	-576.289	Mock	GMI1000	Proximal Meristem	Up
AT5G55050	5.45104e-10	6.2687e-09	1.38774	0.0753669	FALSE	0.011126	1.38774	0.223629	-654.67	Mock	GMI1000	Proximal Meristem	Up
AT5G55150	0	0	283.913	0.00119	FALSE	0.00277557	283.913	2.22276e-162	-892.957	Mock	GMI1000	Proximal Meristem	Up
AT5G56050	0	0	283.913	0.00396668	FALSE	0.0159063	283.913	2.22276e-162	-126.365	Mock	GMI1000	Proximal Meristem	Up
AT5G56960	0	0	283.913	0.00158667	FALSE	0.00396539	283.913	2.22276e-162	-1190.05	Mock	GMI1000	Proximal Meristem	Up
AT5G56985	0	0	283.913	0.00119	FALSE	0.00277557	283.913	2.22276e-162	-892.957	Mock	GMI1000	Proximal Meristem	Up
AT5G57010	9.52269e-10	1.09023e-08	2.22824	0.0432368	FALSE	0.00622824	2.22824	0.364258	-402.947	Mock	GMI1000	Proximal Meristem	Up
AT5G57180	0.0026025	0.0159704	1.07798	0.0178501	FALSE	0.00010841	1.07798	0.357995	-220.549	Mock	GMI1000	Proximal Meristem	Up
AT5G57570	0	0	283.913	0.00277668	FALSE	0.654105	283.913	2.22276e-162	-2054.7	Mock	GMI1000	Proximal Meristem	Up
AT5G57780	0	0	283.913	0.00198334	FALSE	0.00515523	283.913	2.22276e-162	-1486.87	Mock	GMI1000	Proximal Meristem	Up
AT5G57790	0.00030552	0.00235817	1.20871	0.0261801	FALSE	0.000511384	1.20871	0.334769	-295.58	Mock	GMI1000	Proximal Meristem	Up
AT5G57860	0.000227487	0.00179637	1.16105	0.0234034	FALSE	0.000117105	1.16105	0.31496	-272.975	Mock	GMI1000	Proximal Meristem	Up
AT5G58120	0	0	283.913	0.00396668	FALSE	0.650932	283.913	2.22276e-162	-2908.27	Mock	GMI1000	Proximal Meristem	Up
AT5G58610	0	0	283.913	0.00158667	FALSE	0.00356605	283.913	2.22276e-162	-50.3948	Mock	GMI1000	Proximal Meristem	Up
AT5G59220	0.00612376	0.0329601	1.28267	0.0170567	FALSE	0.000344601	1.28267	0.467943	-193.086	Mock	GMI1000	Proximal Meristem	Up
AT5G59240	0	0	283.913	0.00753669	FALSE	0.0921833	283.913	2.22276e-162	-364.367	Mock	GMI1000	Proximal Meristem	Up
AT5G59820	2.00274e-05	0.000185624	1.2903	0.0285601	FALSE	0.000235025	1.2903	0.302562	-316.038	Mock	GMI1000	Proximal Meristem	Up
AT5G59990	0	0	283.913	0.00515668	FALSE	0.0118903	283.913	2.22276e-162	-171.595	Mock	GMI1000	Proximal Meristem	Up
AT5G61010	5.2397e-05	0.000458339	1.0939	0.0325268	FALSE	0.000460197	1.0939	0.270455	-347.329	Mock	GMI1000	Proximal Meristem	Up
AT5G61400	0	0	283.913	0.00198334	FALSE	0.00515523	283.913	2.22276e-162	-1486.87	Mock	GMI1000	Proximal Meristem	Up
AT5G09005	0	0	283.913	0.00119	FALSE	0.653709	283.913	2.22276e-162	-879.465	Mock	GMI1000	Proximal Meristem	Up
AT5G61650	0	0	283.913	0.00436335	FALSE	0.655295	283.913	2.22276e-162	-3259.88	Mock	GMI1000	Proximal Meristem	Up
AT5G61900	0	0	283.913	0.00634669	FALSE	0.013882	283.913	2.22276e-162	-4763.79	Mock	GMI1000	Proximal Meristem	Up
AT5G62280	4.70091e-12	5.53306e-11	1.24388	0.113447	FALSE	0.00749749	1.24388	0.179898	-864.152	Mock	GMI1000	Proximal Meristem	Up
AT5G09065	0	0	283.913	0.00198334	FALSE	0.653709	283.913	2.22276e-162	-1475.02	Mock	GMI1000	Proximal Meristem	Up
AT5G09120	0	0	283.913	0.00158667	FALSE	0.00396539	283.913	2.22276e-162	-1190.05	Mock	GMI1000	Proximal Meristem	Up
AT5G63130	0.00641466	0.0343369	1.72816	0.0138834	FALSE	0.000848927	1.72816	0.634	-162.632	Mock	GMI1000	Proximal Meristem	Up
AT5G63195	0	0	283.913	0.00198334	FALSE	0.00436235	283.913	2.22276e-162	-1488.65	Mock	GMI1000	Proximal Meristem	Up
AT5G63270	0	0	283.913	0.00515668	FALSE	0.0478276	283.913	2.22276e-162	-211.75	Mock	GMI1000	Proximal Meristem	Up
AT5G63390	0	0	283.913	0.00158667	FALSE	0.00396539	283.913	2.22276e-162	-1190.05	Mock	GMI1000	Proximal Meristem	Up
AT5G63625	0	0	283.913	0.00198334	FALSE	0.0110647	283.913	2.22276e-162	-76.9137	Mock	GMI1000	Proximal Meristem	Up
AT5G64000	0.00287706	0.0174056	1.04767	0.0174534	FALSE	0.000153917	1.04767	0.351498	-215.064	Mock	GMI1000	Proximal Meristem	Up
AT5G64120	1.13096e-05	0.000107144	1.25337	0.0384768	FALSE	0.000744445	1.25337	0.285473	-376.024	Mock	GMI1000	Proximal Meristem	Up
AT5G64210	0	0	283.913	0.00277668	FALSE	0.00713362	283.913	2.22276e-162	-91.6541	Mock	GMI1000	Proximal Meristem	Up
AT5G64401	0	0	283.913	0.00198334	FALSE	0.653312	283.913	2.22276e-162	-1460.83	Mock	GMI1000	Proximal Meristem	Up
AT5G65140	8.66141e-08	9.37285e-07	2.678	0.0341134	FALSE	0.00623672	2.678	0.5003	-308.383	Mock	GMI1000	Proximal Meristem	Up
AT5G65300	0.00283465	0.0171997	1.04767	0.0214201	FALSE	0.00104901	1.04767	0.350963	-248.117	Mock	GMI1000	Proximal Meristem	Up
AT5G65990	0	0	283.913	0.00198334	FALSE	0.653709	283.913	2.22276e-162	-1475.02	Mock	GMI1000	Proximal Meristem	Up
AT5G66500	0	0	283.913	0.00238001	FALSE	0.654899	283.913	2.22276e-162	-1770.79	Mock	GMI1000	Proximal Meristem	Up
AT5G66580	1.06581e-14	1.27494e-13	1.12689	0.1428	FALSE	0.00331745	1.12689	0.145749	-1013.66	Mock	GMI1000	Proximal Meristem	Up
AT5G66890	0	0	283.913	0.00119	FALSE	1.37591e+117	283.913	2.22276e-162	-450386	Mock	GMI1000	Proximal Meristem	Up
AT5G67180	0	0	283.913	0.00476002	FALSE	0.00990363	283.913	2.22276e-162	-163.495	Mock	GMI1000	Proximal Meristem	Up
AT5G67370	0.000435902	0.003258	1.57569	0.0158667	FALSE	0.000585538	1.57569	0.447979	-190.258	Mock	GMI1000	Proximal Meristem	Up
AT5G67430	1.6469e-11	1.92411e-10	1.28949	0.0848869	FALSE	0.0059962	1.28949	0.19148	-706.838	Mock	GMI1000	Proximal Meristem	Up
AT5G67550	0	0	283.913	0.00277668	FALSE	0.654502	283.913	2.22276e-162	-2069.93	Mock	GMI1000	Proximal Meristem	Up
AT5G67620	0.0098826	0.0489106	1.261	0.01309	FALSE	0.000506677	1.261	0.488777	-164.298	Mock	GMI1000	Proximal Meristem	Up
AT1G01060	0	0	283.913	0.000473261	FALSE	0.618315	283.913	2.22276e-162	-1163.38	Mock	GMI1000	Atrichoblast	Up
AT1G01140	0	0	2.51018	0.0354946	FALSE	0.00622654	2.51018	0.275361	-1055.08	Mock	GMI1000	Atrichoblast	Up
AT1G01470	0	0	1.27565	0.041292	FALSE	0.00408622	1.27565	0.145648	-1359.92	Mock	GMI1000	Atrichoblast	Up
AT1G01560	0.00193145	0.00573077	2.13658	0.0039044	FALSE	0.000271837	2.13658	0.68909	-182.869	Mock	GMI1000	Atrichoblast	Up
AT1G01680	0	0	283.913	0.00212967	FALSE	0.00602579	283.913	2.22276e-162	-221.357	Mock	GMI1000	Atrichoblast	Up
AT1G02220	0	0	1.11459	0.173805	FALSE	0.0155392	1.11459	0.0758293	-3866.62	Mock	GMI1000	Atrichoblast	Up
AT1G02310	1.22552e-08	6.84736e-08	1.06931	0.0221249	FALSE	0.0012752	1.06931	0.187726	-854.009	Mock	GMI1000	Atrichoblast	Up
AT1G02405	0	0	283.913	0.000354946	FALSE	0.000827209	283.913	2.22276e-162	-893.222	Mock	GMI1000	Atrichoblast	Up
AT1G04117	0	0	283.913	0.000946522	FALSE	0.00201	283.913	2.22276e-162	-2382.31	Mock	GMI1000	Atrichoblast	Up
AT1G04123	0	0	283.913	0.000828206	FALSE	0.00165512	283.913	2.22276e-162	-2084.43	Mock	GMI1000	Atrichoblast	Up
AT1G02650	0	0	283.913	0.000354946	FALSE	0.000708597	283.913	2.22276e-162	-893.328	Mock	GMI1000	Atrichoblast	Up
AT1G02660	1.34559e-13	9.65065e-13	1.32911	0.0234264	FALSE	0.00112846	1.32911	0.179571	-896.408	Mock	GMI1000	Atrichoblast	Up
AT1G02850	0	0	1.50239	0.0356129	FALSE	0.00206304	1.50239	0.153592	-1218.73	Mock	GMI1000	Atrichoblast	Up
AT1G02920	6.92367e-06	3.03138e-05	1.02317	0.025911	FALSE	0.00561385	1.02317	0.227573	-876.524	Mock	GMI1000	Atrichoblast	Up
AT1G02930	8.32826e-10	4.99425e-09	1.97906	0.0287506	FALSE	0.00925404	1.97906	0.322399	-842.769	Mock	GMI1000	Atrichoblast	Up
AT1G03240	0	0	283.913	0.00106484	FALSE	0.00943611	283.913	2.22276e-162	-161.591	Mock	GMI1000	Atrichoblast	Up
AT1G03790	6.0166e-06	2.6552e-05	1.79614	0.00757217	FALSE	0.000433339	1.79614	0.396866	-343.922	Mock	GMI1000	Atrichoblast	Up
AT1G04227	0	0	283.913	0.000473261	FALSE	0.000945228	283.913	2.22276e-162	-1191.1	Mock	GMI1000	Atrichoblast	Up
AT1G04240	0	0	2.18151	0.34477	FALSE	0.0365285	2.18151	0.073869	-5555.16	Mock	GMI1000	Atrichoblast	Up
AT1G04250	0	0	1.09304	0.418599	FALSE	0.0265765	1.09304	0.0607081	-6737.14	Mock	GMI1000	Atrichoblast	Up
AT1G04310	0	0	1.40828	0.0378609	FALSE	0.000907019	1.40828	0.138036	-1305	Mock	GMI1000	Atrichoblast	Up
AT1G04267	0	0	283.913	0.000473261	FALSE	0.000945228	283.913	2.22276e-162	-1191.1	Mock	GMI1000	Atrichoblast	Up
AT1G04490	0	0	283.913	0.00579744	FALSE	0.0130028	283.913	2.22276e-162	-647.041	Mock	GMI1000	Atrichoblast	Up
AT1G04680	0	0	1.06209	0.0886181	FALSE	0.00606394	1.06209	0.125378	-2229.52	Mock	GMI1000	Atrichoblast	Up
AT1G04297	0	0	283.913	0.000354946	FALSE	0.000827209	283.913	2.22276e-162	-893.222	Mock	GMI1000	Atrichoblast	Up
AT1G04990	0	0	1.07241	0.0554898	FALSE	0.000904766	1.07241	0.109021	-1763.79	Mock	GMI1000	Atrichoblast	Up
AT1G05005	0	0	283.913	0.000828206	FALSE	0.00165512	283.913	2.22276e-162	-2084.43	Mock	GMI1000	Atrichoblast	Up
AT1G05340	0	0	1.69488	0.135353	FALSE	0.0120083	1.69488	0.0897678	-3214.57	Mock	GMI1000	Atrichoblast	Up
AT1G05440	0	0	283.913	0.00106484	FALSE	0.00248305	283.913	2.22276e-162	-2677.89	Mock	GMI1000	Atrichoblast	Up
AT1G05460	2.58624e-06	1.19137e-05	1.50273	0.00757217	FALSE	0.000183116	1.50273	0.319648	-354.431	Mock	GMI1000	Atrichoblast	Up
AT1G05490	0	0	283.913	0.000473261	FALSE	0.000945715	283.913	2.22276e-162	-1191.1	Mock	GMI1000	Atrichoblast	Up
AT1G05577	0	0	283.913	0.000828206	FALSE	0.00200796	283.913	2.22276e-162	-90.3196	Mock	GMI1000	Atrichoblast	Up
AT1G05680	0	0	2.12574	0.00733554	FALSE	0.0107746	2.12574	2.22276e-162	-288.239	Mock	GMI1000	Atrichoblast	Up
AT1G05880	2.20992e-09	1.29136e-08	3.19448	0.0173923	FALSE	0.00578573	3.19448	0.534054	-554.083	Mock	GMI1000	Atrichoblast	Up
AT1G05990	0	0	283.913	0.000591576	FALSE	0.00130056	283.913	2.22276e-162	-1488.44	Mock	GMI1000	Atrichoblast	Up
AT1G06040	0	0	1.09219	0.100805	FALSE	0.00284796	1.09219	0.0823642	-2723.55	Mock	GMI1000	Atrichoblast	Up
AT1G06080	0.00948149	0.0238933	1.01978	0.00638902	FALSE	0.000618689	1.01978	0.393102	-291.425	Mock	GMI1000	Atrichoblast	Up
AT1G06135	0	0	283.913	0.000473261	FALSE	9.5239e+116	283.913	2.22276e-162	-1.04519e+06	Mock	GMI1000	Atrichoblast	Up
AT1G06137	0	0	283.913	0.000354946	FALSE	9.5239e+116	283.913	2.22276e-162	-1.04519e+06	Mock	GMI1000	Atrichoblast	Up
AT1G06170	0	0	283.913	0.000473261	FALSE	0.000945228	283.913	2.22276e-162	-1191.1	Mock	GMI1000	Atrichoblast	Up
AT1G06310	0	0	283.913	0.00130147	FALSE	0.618552	283.913	2.22276e-162	-3261.67	Mock	GMI1000	Atrichoblast	Up
AT1G06330	0.000103387	0.000387937	1.69661	0.00473261	FALSE	0.00012912	1.69661	0.43699	-232.651	Mock	GMI1000	Atrichoblast	Up
AT1G06810	0	0	283.913	0.000591576	FALSE	0.00141708	283.913	2.22276e-162	-63.0553	Mock	GMI1000	Atrichoblast	Up
AT1G07135	1.54329e-08	8.56244e-08	1.41811	0.0204685	FALSE	0.00230467	1.41811	0.250696	-752.161	Mock	GMI1000	Atrichoblast	Up
AT1G07150	2.02482e-12	1.39189e-11	1.81464	0.0158542	FALSE	0.00145152	1.81464	0.258026	-630.39	Mock	GMI1000	Atrichoblast	Up
AT1G07430	2.21282e-06	1.02553e-05	2.28042	0.00638902	FALSE	0.000461411	2.28042	0.481817	-295.33	Mock	GMI1000	Atrichoblast	Up
AT1G07690	0	0	283.913	0.000591576	FALSE	0.618552	283.913	2.22276e-162	-1475.02	Mock	GMI1000	Atrichoblast	Up
AT1G07725	0	0	283.913	0.000591576	FALSE	0.618433	283.913	2.22276e-162	-1461.05	Mock	GMI1000	Atrichoblast	Up
AT1G04643	0	0	283.913	0.000473261	FALSE	0.000945228	283.913	2.22276e-162	-1191.1	Mock	GMI1000	Atrichoblast	Up
AT1G08630	0.00514564	0.0138887	2.11771	0.00437766	FALSE	0.000924697	2.11771	0.756926	-172.243	Mock	GMI1000	Atrichoblast	Up
AT1G09070	0	0	1.6573	0.103881	FALSE	0.0120818	1.6573	0.1051	-2631.09	Mock	GMI1000	Atrichoblast	Up
AT1G09350	0	0	283.913	0.00650734	FALSE	0.0262124	283.913	2.22276e-162	-842.957	Mock	GMI1000	Atrichoblast	Up
AT1G09932	0	0	1.9295	0.0753668	FALSE	0.0219882	1.9295	0.174911	-1966.97	Mock	GMI1000	Atrichoblast	Up
AT1G10370	0.0187055	0.0433542	1.67222	0.00177473	FALSE	4.20817e-05	1.67222	0.711174	-103.288	Mock	GMI1000	Atrichoblast	Up
AT1G10455	0	0	283.913	0.00189304	FALSE	0.00378479	283.913	2.22276e-162	-4764.42	Mock	GMI1000	Atrichoblast	Up
AT1G10460	0	0	2.77605	0.0799811	FALSE	0.00920016	2.77605	0.155624	-2072.89	Mock	GMI1000	Atrichoblast	Up
AT1G10470	0	0	1.06025	1.5523	FALSE	0.158797	1.06025	0.0411574	-14329.3	Mock	GMI1000	Atrichoblast	Up
AT1G10480	0	0	1.11314	0.154756	FALSE	0.0135113	1.11314	0.081754	-3574.94	Mock	GMI1000	Atrichoblast	Up
AT1G10550	1.07498e-06	5.14544e-06	1.4341	0.0152627	FALSE	0.00120459	1.4341	0.294029	-552.624	Mock	GMI1000	Atrichoblast	Up
AT1G11120	0.00597975	0.0158621	1.71703	0.00260293	FALSE	4.13116e-05	1.71703	0.624625	-145.499	Mock	GMI1000	Atrichoblast	Up
AT1G11300	2.4647e-14	1.81645e-13	1.52239	0.0302887	FALSE	0.00438373	1.52239	0.199697	-1005.52	Mock	GMI1000	Atrichoblast	Up
AT1G11340	0	0	283.913	0.000473261	FALSE	0.000945228	283.913	2.22276e-162	-1191.1	Mock	GMI1000	Atrichoblast	Up
AT1G11670	0	0	1.76687	2.10258	FALSE	0.117617	1.76687	0.046034	-14594.9	Mock	GMI1000	Atrichoblast	Up
AT1G11700	0	0	1.43921	0.0603407	FALSE	0.00418801	1.43921	0.133024	-1763.64	Mock	GMI1000	Atrichoblast	Up
AT1G11950	3.30462e-06	1.50448e-05	1.21337	0.0100568	FALSE	5.32852e-05	1.21337	0.260888	-460.34	Mock	GMI1000	Atrichoblast	Up
AT1G12320	0.00105991	0.00331844	1.24509	0.00638902	FALSE	0.000335452	1.24509	0.380281	-305.894	Mock	GMI1000	Atrichoblast	Up
AT1G12370	8.47368e-06	3.67231e-05	1.04613	0.0111216	FALSE	0.00015743	1.04613	0.234934	-497.636	Mock	GMI1000	Atrichoblast	Up
AT1G12600	0	0	283.913	0.000591576	FALSE	0.00118186	283.913	2.22276e-162	-1488.88	Mock	GMI1000	Atrichoblast	Up
AT1G12710	0	0	1.0374	0.0779697	FALSE	0.00142583	1.0374	0.09364	-2274.68	Mock	GMI1000	Atrichoblast	Up
AT1G12805	2.17284e-11	1.41388e-10	1.18642	0.120563	FALSE	0.02018	1.18642	0.177239	-2450.83	Mock	GMI1000	Atrichoblast	Up
AT1G12845	0	0	283.913	0.00106484	FALSE	0.618552	283.913	2.22276e-162	-2666.12	Mock	GMI1000	Atrichoblast	Up
AT1G12950	1.39064e-10	8.70661e-10	1.01204	0.0346664	FALSE	0.00182501	1.01204	0.157714	-1205.17	Mock	GMI1000	Atrichoblast	Up
AT1G13150	0	0	283.913	0.00118315	FALSE	0.00236501	283.913	2.22276e-162	-2977.76	Mock	GMI1000	Atrichoblast	Up
AT1G13310	0.0128737	0.0312486	1.52838	0.00343114	FALSE	0.000138692	1.52838	0.614487	-175.94	Mock	GMI1000	Atrichoblast	Up
AT1G13520	0	0	1.71326	0.131685	FALSE	0.0186043	1.71326	0.108691	-2916.46	Mock	GMI1000	Atrichoblast	Up
AT1G13920	0.0123679	0.0301661	1.05615	0.0039044	FALSE	0.000131458	1.05615	0.422211	-201.426	Mock	GMI1000	Atrichoblast	Up
AT1G14150	0	0	283.913	0.000709891	FALSE	0.00460118	283.913	2.22276e-162	-88.3368	Mock	GMI1000	Atrichoblast	Up
AT1G14260	4.9289e-05	0.0001938	1.28214	0.00650734	FALSE	8.39532e-05	1.28214	0.315878	-318.502	Mock	GMI1000	Atrichoblast	Up
AT1G05083	0	0	283.913	0.000354946	FALSE	0.000708597	283.913	2.22276e-162	-893.328	Mock	GMI1000	Atrichoblast	Up
AT1G14550	0	0	1.25534	0.00212967	FALSE	0.00626495	1.25534	2.22276e-162	-226.196	Mock	GMI1000	Atrichoblast	Up
AT1G14780	0	0	1.70429	0.320989	FALSE	0.0341879	1.70429	0.0717578	-5546.06	Mock	GMI1000	Atrichoblast	Up
AT1G14960	0	0	1.18676	0.27461	FALSE	0.0255421	1.18676	0.0811031	-4982.25	Mock	GMI1000	Atrichoblast	Up
AT1G15010	1.94489e-12	1.33819e-11	3.02041	0.0154993	FALSE	0.0020289	3.02041	0.429134	-567.641	Mock	GMI1000	Atrichoblast	Up
AT1G15125	3.02372e-05	0.000122428	1.32911	0.0069806	FALSE	0.000190696	1.32911	0.318603	-331.38	Mock	GMI1000	Atrichoblast	Up
AT1G15160	0	0	283.913	0.0023663	FALSE	0.00496788	283.913	2.22276e-162	-5955.71	Mock	GMI1000	Atrichoblast	Up
AT1G15580	0	0	283.913	0.0561997	FALSE	0.162288	283.913	2.22276e-162	-5820.21	Mock	GMI1000	Atrichoblast	Up
AT1G15600	0	0	283.913	0.000591576	FALSE	0.00165292	283.913	2.22276e-162	-62.1427	Mock	GMI1000	Atrichoblast	Up
AT1G05213	3.247e-07	1.62835e-06	1.27451	0.0106484	FALSE	0.000227866	1.27451	0.249487	-481.246	Mock	GMI1000	Atrichoblast	Up
AT1G16490	0	0	283.913	0.00130147	FALSE	0.00295631	283.913	2.22276e-162	-3273.44	Mock	GMI1000	Atrichoblast	Up
AT1G16530	4.36599e-06	1.96191e-05	1.55839	0.00982016	FALSE	0.000114995	1.55839	0.339286	-442.99	Mock	GMI1000	Atrichoblast	Up
AT1G05253	0	0	283.913	0.000591576	FALSE	0.618433	283.913	2.22276e-162	-1461.05	Mock	GMI1000	Atrichoblast	Up
AT1G16780	1.07751e-05	4.6058e-05	1.21744	0.00792712	FALSE	2.68181e-05	1.21744	0.276627	-380.246	Mock	GMI1000	Atrichoblast	Up
AT1G16850	0.000424013	0.00143556	1.30255	0.00579744	FALSE	0.000100568	1.30255	0.369553	-284.84	Mock	GMI1000	Atrichoblast	Up
AT1G17060	0	0	2.54317	1.34205	FALSE	0.0585932	2.54317	0.0811591	-8947.1	Mock	GMI1000	Atrichoblast	Up
AT1G17065	0	0	283.913	0.0283956	FALSE	0.0723466	283.913	2.22276e-162	-3227.5	Mock	GMI1000	Atrichoblast	Up
AT1G17170	0	0	1.98094	0.045788	FALSE	0.00758466	1.98094	0.221793	-1250.71	Mock	GMI1000	Atrichoblast	Up
AT1G17180	1.16017e-09	6.89855e-09	1.9758	0.0208235	FALSE	0.00267638	1.9758	0.324666	-652.592	Mock	GMI1000	Atrichoblast	Up
AT1G17235	0.00863471	0.0219944	2.07768	0.00165641	FALSE	6.14085e-05	2.07768	0.791141	-95.7806	Mock	GMI1000	Atrichoblast	Up
AT1G17400	0.0152478	0.0362533	1.23448	0.00295788	FALSE	0.000117008	1.23448	0.508764	-158.005	Mock	GMI1000	Atrichoblast	Up
AT1G17600	0	0	283.913	0.000354946	FALSE	0.000708597	283.913	2.22276e-162	-893.328	Mock	GMI1000	Atrichoblast	Up
AT1G18020	0	0	283.913	0.0105301	FALSE	0.0257354	283.913	2.22276e-162	-1202.27	Mock	GMI1000	Atrichoblast	Up
AT1G18197	6.1634e-11	3.93663e-10	2.05329	0.0107667	FALSE	0.000381316	2.05329	0.313972	-463.271	Mock	GMI1000	Atrichoblast	Up
AT1G18460	0	0	1.21498	0.207052	FALSE	0.00799046	1.21498	0.0613658	-4440.69	Mock	GMI1000	Atrichoblast	Up
AT1G18570	3.26184e-13	2.30953e-12	1.15685	0.0385708	FALSE	0.00500223	1.15685	0.158839	-1270.92	Mock	GMI1000	Atrichoblast	Up
AT1G18710	0	0	283.913	0.000828206	FALSE	0.618552	283.913	2.22276e-162	-2070.57	Mock	GMI1000	Atrichoblast	Up
AT1G18870	0	0	1.64124	0.0628254	FALSE	0.0115674	1.64124	0.173624	-1709.98	Mock	GMI1000	Atrichoblast	Up
AT1G05453	1.11363e-05	4.75285e-05	1.56599	0.00627071	FALSE	0.000114011	1.56599	0.356405	-305.197	Mock	GMI1000	Atrichoblast	Up
AT1G19050	0	0	1.45819	0.058921	FALSE	0.00483085	1.45819	0.145495	-1724.74	Mock	GMI1000	Atrichoblast	Up
AT1G19200	1.84865e-07	9.48973e-07	1.35004	0.012778	FALSE	0.000768486	1.35004	0.258929	-545.996	Mock	GMI1000	Atrichoblast	Up
AT1G05483	0	0	283.913	0.000473261	FALSE	9.12073e+122	283.913	2.22276e-162	-1.69137e+06	Mock	GMI1000	Atrichoblast	Up
AT1G19230	0	0	1.23331	0.115476	FALSE	0.0060495	1.23331	0.0883493	-2944.53	Mock	GMI1000	Atrichoblast	Up
AT1G19300	2.69198e-05	0.000109697	1.10473	0.0101751	FALSE	0.000405358	1.10473	0.263152	-450.557	Mock	GMI1000	Atrichoblast	Up
AT1G19380	1.64313e-14	1.21785e-13	1.66681	0.024018	FALSE	0.00267797	1.66681	0.217132	-848.356	Mock	GMI1000	Atrichoblast	Up
AT1G19490	6.34487e-06	2.79452e-05	1.37553	0.00745386	FALSE	3.85113e-05	1.37553	0.304687	-357.341	Mock	GMI1000	Atrichoblast	Up
AT1G19670	0	0	283.913	0.00260293	FALSE	0.218694	283.913	2.22276e-162	-1956.79	Mock	GMI1000	Atrichoblast	Up
AT1G19970	0.0104186	0.0259599	1.21537	0.00307619	FALSE	7.51263e-17	1.21537	0.474456	-7525.23	Mock	GMI1000	Atrichoblast	Up
AT1G20030	0	0	283.913	0.00106484	FALSE	0.618788	283.913	2.22276e-162	-2666.09	Mock	GMI1000	Atrichoblast	Up
AT1G20120	0	0	283.913	0.000709891	FALSE	0.618315	283.913	2.22276e-162	-1758.93	Mock	GMI1000	Atrichoblast	Up
AT1G20450	0	0	2.0208	0.335069	FALSE	0.0540488	2.0208	0.0974711	-5327.32	Mock	GMI1000	Atrichoblast	Up
AT1G20680	0	0	283.913	0.0023663	FALSE	0.00718705	283.913	2.22276e-162	-173.656	Mock	GMI1000	Atrichoblast	Up
AT1G20823	0.000265197	0.000928482	1.08345	0.00650734	FALSE	2.4477e-17	1.08345	0.29707	-15884.7	Mock	GMI1000	Atrichoblast	Up
AT1G20925	5.90429e-05	0.000229225	1.52838	0.00473261	FALSE	1.3248e-17	1.52838	0.380515	-11559.7	Mock	GMI1000	Atrichoblast	Up
AT1G21010	0	0	1.24243	0.123403	FALSE	0.00432368	1.24243	0.0792581	-3114.32	Mock	GMI1000	Atrichoblast	Up
AT1G21120	1.83451e-06	8.57006e-06	2.72733	0.019877	FALSE	0.00579304	2.72733	0.571665	-621.8	Mock	GMI1000	Atrichoblast	Up
AT1G21313	0	0	1.33461	0.270232	FALSE	0.0328845	1.33461	0.0847747	-4965.64	Mock	GMI1000	Atrichoblast	Up
AT1G21320	5.02842e-05	0.000197398	2.70407	0.00603407	FALSE	0.00138819	2.70407	0.666962	-263.328	Mock	GMI1000	Atrichoblast	Up
AT1G21400	3.77476e-15	2.84918e-14	1.47126	0.0461429	FALSE	0.00781655	1.47126	0.18709	-1390.07	Mock	GMI1000	Atrichoblast	Up
AT1G21528	0	0	283.913	0.000354946	FALSE	0.618552	283.913	2.22276e-162	-879.465	Mock	GMI1000	Atrichoblast	Up
AT1G21550	0.00865196	0.0220333	1.17762	0.0039044	FALSE	0.000159248	1.17762	0.44853	-194.259	Mock	GMI1000	Atrichoblast	Up
AT1G21910	2.9059e-12	1.9743e-11	1.14256	0.0362044	FALSE	0.00348129	1.14256	0.163639	-1186.59	Mock	GMI1000	Atrichoblast	Up
AT1G21980	0	0	1.3019	0.468528	FALSE	0.0319262	1.3019	0.0508138	-7303.06	Mock	GMI1000	Atrichoblast	Up
AT1G05747	0	0	283.913	0.000354946	FALSE	9.12073e+122	283.913	2.22276e-162	-1.69137e+06	Mock	GMI1000	Atrichoblast	Up
AT1G22470	5.32255e-06	2.36634e-05	1.04349	0.015026	FALSE	0.0002479	1.04349	0.229255	-609.554	Mock	GMI1000	Atrichoblast	Up
AT1G22510	2.92436e-10	1.80241e-09	1.18606	0.0178656	FALSE	0.000249615	1.18606	0.188182	-728.2	Mock	GMI1000	Atrichoblast	Up
AT1G22570	0.00416811	0.0115022	1.1383	0.00425935	FALSE	7.44021e-05	1.1383	0.397291	-220.149	Mock	GMI1000	Atrichoblast	Up
AT1G22890	8.51958e-06	3.68932e-05	1.55616	0.0124231	FALSE	0.00260607	1.55616	0.349567	-474.899	Mock	GMI1000	Atrichoblast	Up
AT1G23010	0.000218506	0.000774552	1.73111	0.00402272	FALSE	6.6729e-05	1.73111	0.468298	-209.267	Mock	GMI1000	Atrichoblast	Up
AT1G23080	0	0	1.77797	0.0850686	FALSE	0.00849602	1.77797	0.123527	-2223.65	Mock	GMI1000	Atrichoblast	Up
AT1G23100	0.0103238	0.0257555	1.07023	0.00343114	FALSE	4.21629e-05	1.07023	0.417279	-186.666	Mock	GMI1000	Atrichoblast	Up
AT1G23150	0	0	2.00971	0.117724	FALSE	0.00927947	2.00971	0.104397	-2836.13	Mock	GMI1000	Atrichoblast	Up
AT1G23730	0.000427971	0.00144786	1.32979	0.00899195	FALSE	0.00124054	1.32979	0.377546	-370.665	Mock	GMI1000	Atrichoblast	Up
AT1G24140	0.0136018	0.0328327	1.23448	0.00260293	FALSE	2.73031e-05	1.23448	0.500275	-147.435	Mock	GMI1000	Atrichoblast	Up
AT1G24159	0	0	283.913	0.000473261	FALSE	0.61867	283.913	2.22276e-162	-1177.14	Mock	GMI1000	Atrichoblast	Up
AT1G24600	0.00291096	0.00830589	1.50163	0.00307619	FALSE	4.02811e-05	1.50163	0.504414	-168.961	Mock	GMI1000	Atrichoblast	Up
AT1G05913	0	0	283.913	0.00295788	FALSE	0.61867	283.913	2.22276e-162	-7356.6	Mock	GMI1000	Atrichoblast	Up
AT1G25422	0	0	283.913	0.000709891	FALSE	0.00165542	283.913	2.22276e-162	-1785.48	Mock	GMI1000	Atrichoblast	Up
AT1G26240	0	0	283.913	0.00591576	FALSE	0.0190107	283.913	2.22276e-162	-536.64	Mock	GMI1000	Atrichoblast	Up
AT1G26380	0	0	283.913	0.0104117	FALSE	0.0338843	283.913	2.22276e-162	-912.762	Mock	GMI1000	Atrichoblast	Up
AT1G26390	0	0	1.63223	0.00212967	FALSE	0.00672574	1.63223	2.22276e-162	-200.305	Mock	GMI1000	Atrichoblast	Up
AT1G26410	0	0	283.913	0.00106484	FALSE	9.5239e+116	283.913	2.22276e-162	-1.04519e+06	Mock	GMI1000	Atrichoblast	Up
AT1G26500	0.0106341	0.0264079	1.46161	0.00201136	FALSE	1.13542e-17	1.46161	0.572172	-4928.05	Mock	GMI1000	Atrichoblast	Up
AT1G26762	0	0	283.913	0.000591576	FALSE	0.618433	283.913	2.22276e-162	-1461.05	Mock	GMI1000	Atrichoblast	Up
AT1G26945	0.000209382	0.000743992	1.17434	0.0110033	FALSE	0.000501863	1.17434	0.316754	-425.308	Mock	GMI1000	Atrichoblast	Up
AT1G27160	0	0	283.913	0.000591576	FALSE	0.00118186	283.913	2.22276e-162	-1488.88	Mock	GMI1000	Atrichoblast	Up
AT1G06047	0	0	283.913	0.000473261	FALSE	0.61867	283.913	2.22276e-162	-1177.14	Mock	GMI1000	Atrichoblast	Up
AT1G28000	0	0	283.913	0.000354946	FALSE	9.5239e+116	283.913	2.22276e-162	-1.04519e+06	Mock	GMI1000	Atrichoblast	Up
AT1G06123	0	0	283.913	0.000354946	FALSE	0.000827209	283.913	2.22276e-162	-892.741	Mock	GMI1000	Atrichoblast	Up
AT1G28370	9.57012e-14	6.89721e-13	1.94754	0.015381	FALSE	0.00107867	1.94754	0.261535	-606.299	Mock	GMI1000	Atrichoblast	Up
AT1G28390	8.00524e-11	5.06489e-10	1.52942	0.0156176	FALSE	0.000550607	1.52942	0.235277	-637.492	Mock	GMI1000	Atrichoblast	Up
AT1G28670	0	0	1.78035	0.0353762	FALSE	0.00156462	1.78035	0.162605	-1206.1	Mock	GMI1000	Atrichoblast	Up
AT1G28990	0	0	283.913	0.000354946	FALSE	0.618552	283.913	2.22276e-162	-879.465	Mock	GMI1000	Atrichoblast	Up
AT1G29195	0.000600574	0.00197748	1.77113	0.00319451	FALSE	5.34492e-05	1.77113	0.516161	-172.681	Mock	GMI1000	Atrichoblast	Up
AT1G06237	0	0	283.913	0.000354946	FALSE	0.000827209	283.913	2.22276e-162	-892.741	Mock	GMI1000	Atrichoblast	Up
AT1G29500	4.99693e-05	0.000196231	2.98501	0.00378609	FALSE	0.000122174	2.98501	0.73599	-189.669	Mock	GMI1000	Atrichoblast	Up
AT1G29510	0	0	283.913	0.00295788	FALSE	0.00650081	283.913	2.22276e-162	-334.824	Mock	GMI1000	Atrichoblast	Up
AT1G29540	0	0	283.913	0.000473261	FALSE	0.000945715	283.913	2.22276e-162	-1191.1	Mock	GMI1000	Atrichoblast	Up
AT1G29640	0	0	1.13845	0.100923	FALSE	0.0069047	1.13845	0.0981863	-2661.52	Mock	GMI1000	Atrichoblast	Up
AT1G30140	0	0	283.913	0.000946522	FALSE	0.00224399	283.913	2.22276e-162	-98.5586	Mock	GMI1000	Atrichoblast	Up
AT1G30190	0	0	283.913	0.0023663	FALSE	0.00567443	283.913	2.22276e-162	-266.476	Mock	GMI1000	Atrichoblast	Up
AT1G30280	0.000305568	0.00105946	1.60545	0.00508755	FALSE	0.000132395	1.60545	0.444658	-252.833	Mock	GMI1000	Atrichoblast	Up
AT1G06337	0	0	283.913	0.000591576	FALSE	0.00118186	283.913	2.22276e-162	-1488.88	Mock	GMI1000	Atrichoblast	Up
AT1G30730	0	0	1.42586	0.0666115	FALSE	0.00721461	1.42586	0.125203	-1872.74	Mock	GMI1000	Atrichoblast	Up
AT1G30990	0.00516403	0.0139367	2.23183	0.00189304	FALSE	9.48694e-05	2.23183	0.798047	-103.968	Mock	GMI1000	Atrichoblast	Up
AT1G31650	0	0	1.54523	0.0327733	FALSE	0.00150351	1.54523	0.158822	-1149.77	Mock	GMI1000	Atrichoblast	Up
AT1G31750	0.000485259	0.0016253	2.2986	0.00414103	FALSE	0.000441831	2.2986	0.658858	-196.55	Mock	GMI1000	Atrichoblast	Up
AT1G31880	5.43865e-09	3.10125e-08	1.97788	0.0093469	FALSE	0.000463792	1.97788	0.339075	-409.259	Mock	GMI1000	Atrichoblast	Up
AT1G32172	0	0	283.913	0.000946522	FALSE	0.618907	283.913	2.22276e-162	-2367.69	Mock	GMI1000	Atrichoblast	Up
AT1G32190	0	0	1.23712	0.0397539	FALSE	0.00225044	1.23712	0.14662	-1320.76	Mock	GMI1000	Atrichoblast	Up
AT1G32350	0	0	283.913	0.0015381	FALSE	0.00331145	283.913	2.22276e-162	-3870.27	Mock	GMI1000	Atrichoblast	Up
AT1G32690	0	0	1.13567	0.0389257	FALSE	0.000881924	1.13567	0.13577	-1338.41	Mock	GMI1000	Atrichoblast	Up
AT1G33100	0.00288998	0.00825347	1.2989	0.00508755	FALSE	0.000195526	1.2989	0.435989	-239.177	Mock	GMI1000	Atrichoblast	Up
AT1G33770	0.00717993	0.0187024	1.80819	0.00189304	FALSE	3.12563e-17	1.80819	0.672593	-4637.66	Mock	GMI1000	Atrichoblast	Up
AT1G33790	8.35721e-07	4.04032e-06	1.04421	0.0261477	FALSE	0.00235331	1.04421	0.211944	-898.268	Mock	GMI1000	Atrichoblast	Up
AT1G34042	0	0	283.913	0.000354946	FALSE	0.000827209	283.913	2.22276e-162	-892.741	Mock	GMI1000	Atrichoblast	Up
AT1G06743	0	0	283.913	0.000354946	FALSE	0.000827209	283.913	2.22276e-162	-893.222	Mock	GMI1000	Atrichoblast	Up
AT1G34110	0	0	2.13732	0.11098	FALSE	0.0116137	2.13732	0.12886	-2521.5	Mock	GMI1000	Atrichoblast	Up
AT1G34520	0	0	283.913	0.00106484	FALSE	0.00259844	283.913	2.22276e-162	-112.007	Mock	GMI1000	Atrichoblast	Up
AT1G35210	5.27792e-08	2.80881e-07	1.6523	0.0101751	FALSE	0.00045653	1.6523	0.303637	-442.477	Mock	GMI1000	Atrichoblast	Up
AT1G35310	0	0	283.913	0.000354946	FALSE	0.618552	283.913	2.22276e-162	-879.465	Mock	GMI1000	Atrichoblast	Up
AT1G06867	0	0	283.913	0.000591576	FALSE	0.618433	283.913	2.22276e-162	-1460.57	Mock	GMI1000	Atrichoblast	Up
AT1G06983	4.35207e-13	3.06776e-12	1.00632	0.0655466	FALSE	0.00928403	1.00632	0.138914	-1768.98	Mock	GMI1000	Atrichoblast	Up
AT1G37020	0	0	283.913	0.000473261	FALSE	0.00106257	283.913	2.22276e-162	-49.1898	Mock	GMI1000	Atrichoblast	Up
AT1G42560	0	0	283.913	0.000354946	FALSE	0.618552	283.913	2.22276e-162	-879.465	Mock	GMI1000	Atrichoblast	Up
AT1G43800	0	0	1.2243	0.175343	FALSE	0.0181671	1.2243	0.137172	-3062.6	Mock	GMI1000	Atrichoblast	Up
AT1G44090	0	0	283.913	0.000473261	FALSE	0.000945715	283.913	2.22276e-162	-1191.1	Mock	GMI1000	Atrichoblast	Up
AT1G44130	1.37146e-05	5.79748e-05	2.56075	0.00709891	FALSE	0.000990368	2.56075	0.588898	-305.958	Mock	GMI1000	Atrichoblast	Up
AT1G07313	0	0	283.913	0.00118315	FALSE	0.00236501	283.913	2.22276e-162	-2977.76	Mock	GMI1000	Atrichoblast	Up
AT1G47130	0	0	283.913	0.000591576	FALSE	0.00118186	283.913	2.22276e-162	-1488.88	Mock	GMI1000	Atrichoblast	Up
AT1G07323	0	0	283.913	0.00189304	FALSE	0.00402129	283.913	2.22276e-162	-4764.39	Mock	GMI1000	Atrichoblast	Up
AT1G47280	0	0	283.913	0.000354946	FALSE	9.12073e+122	283.913	2.22276e-162	-1.69137e+06	Mock	GMI1000	Atrichoblast	Up
AT1G47610	0	0	283.913	0.000828206	FALSE	0.00165512	283.913	2.22276e-162	-2084.43	Mock	GMI1000	Atrichoblast	Up
AT1G48320	0	0	1.11173	0.0498107	FALSE	0.00176164	1.11173	0.115678	-1607.63	Mock	GMI1000	Atrichoblast	Up
AT1G48325	0	0	283.913	0.00141978	FALSE	0.618196	283.913	2.22276e-162	-3498.31	Mock	GMI1000	Atrichoblast	Up
AT1G48870	4.01396e-07	1.99538e-06	1.63577	0.00863701	FALSE	0.000366631	1.63577	0.322745	-392.347	Mock	GMI1000	Atrichoblast	Up
AT1G48930	9.62292e-09	5.41207e-08	1.03739	0.0282773	FALSE	0.00332163	1.03739	0.180816	-1030.91	Mock	GMI1000	Atrichoblast	Up
AT1G49450	0	0	2.8084	0.298982	FALSE	0.0447823	2.8084	0.0956953	-4876.87	Mock	GMI1000	Atrichoblast	Up
AT1G49660	3.13971e-13	2.22448e-12	1.09962	0.0275674	FALSE	0.000320263	1.09962	0.150877	-1039.23	Mock	GMI1000	Atrichoblast	Up
AT1G50090	0	0	283.913	0.0023663	FALSE	0.0207994	283.913	2.22276e-162	-375.672	Mock	GMI1000	Atrichoblast	Up
AT1G50280	0	0	283.913	0.0015381	FALSE	0.00319318	283.913	2.22276e-162	-3870.76	Mock	GMI1000	Atrichoblast	Up
AT1G07617	0	0	283.913	0.000354946	FALSE	0.618552	283.913	2.22276e-162	-879.465	Mock	GMI1000	Atrichoblast	Up
AT1G50745	2.76001e-13	1.95734e-12	1.45209	0.0250828	FALSE	0.000459172	1.45209	0.198765	-941.983	Mock	GMI1000	Atrichoblast	Up
AT1G50900	0.0015947	0.00481342	1.26948	0.0039044	FALSE	3.30554e-05	1.26948	0.402132	-209.134	Mock	GMI1000	Atrichoblast	Up
AT1G51055	0	0	1.02034	0.000709891	FALSE	0.00200955	1.02034	2.22276e-162	-1781.55	Mock	GMI1000	Atrichoblast	Up
AT1G51090	0	0	283.913	0.00106484	FALSE	0.00212838	283.913	2.22276e-162	-2679.98	Mock	GMI1000	Atrichoblast	Up
AT1G51170	0	0	1.06219	0.0556081	FALSE	0.00157854	1.06219	0.114948	-1768.26	Mock	GMI1000	Atrichoblast	Up
AT1G51330	0	0	283.913	0.000473261	FALSE	0.000945715	283.913	2.22276e-162	-1191.1	Mock	GMI1000	Atrichoblast	Up
AT1G51355	4.94048e-05	0.000194221	1.29707	0.00662565	FALSE	7.90603e-05	1.29707	0.319598	-323.997	Mock	GMI1000	Atrichoblast	Up
AT1G51440	0	0	283.913	0.000354946	FALSE	0.000827209	283.913	2.22276e-162	-892.741	Mock	GMI1000	Atrichoblast	Up
AT1G51460	0	0	283.913	0.000591576	FALSE	0.115956	283.913	2.22276e-162	-1004.08	Mock	GMI1000	Atrichoblast	Up
AT1G51620	1.85165e-05	7.7054e-05	1.13671	0.0111216	FALSE	0.000622938	1.13671	0.265457	-472.286	Mock	GMI1000	Atrichoblast	Up
AT1G51670	0	0	283.913	0.000473261	FALSE	0.00129694	283.913	2.22276e-162	-47.6133	Mock	GMI1000	Atrichoblast	Up
AT1G51700	6.41884e-09	3.64424e-08	1.37654	0.0141978	FALSE	0.0010182	1.37654	0.237111	-584.322	Mock	GMI1000	Atrichoblast	Up
AT1G51770	0	0	283.913	0.000354946	FALSE	9.12073e+122	283.913	2.22276e-162	-1.69137e+06	Mock	GMI1000	Atrichoblast	Up
AT1G51900	0	0	283.913	0.000828206	FALSE	0.0131409	283.913	2.22276e-162	-139.299	Mock	GMI1000	Atrichoblast	Up
AT1G51913	0	0	1.71349	0.00248462	FALSE	0.00756215	1.71349	2.22276e-162	-249.577	Mock	GMI1000	Atrichoblast	Up
AT1G51915	0	0	283.913	0.00130147	FALSE	0.00378074	283.913	2.22276e-162	-135.73	Mock	GMI1000	Atrichoblast	Up
AT1G52191	0	0	283.913	0.000354946	FALSE	0.000708597	283.913	2.22276e-162	-893.328	Mock	GMI1000	Atrichoblast	Up
AT1G52315	0.0161029	0.0380295	1.01357	0.00366777	FALSE	1.19828e-17	1.01357	0.421166	-8966.21	Mock	GMI1000	Atrichoblast	Up
AT1G52690	5.67524e-05	0.000221068	2.16884	0.00579744	FALSE	0.000632524	2.16884	0.53872	-240.787	Mock	GMI1000	Atrichoblast	Up
AT1G52790	0	0	283.913	0.000709891	FALSE	0.00141849	283.913	2.22276e-162	-1786.66	Mock	GMI1000	Atrichoblast	Up
AT1G52827	0	0	283.913	0.000354946	FALSE	9.5239e+116	283.913	2.22276e-162	-1.04519e+06	Mock	GMI1000	Atrichoblast	Up
AT1G52920	0	0	283.913	0.000709891	FALSE	0.618315	283.913	2.22276e-162	-1758.93	Mock	GMI1000	Atrichoblast	Up
AT1G52950	0	0	283.913	0.000354946	FALSE	0.000827209	283.913	2.22276e-162	-893.222	Mock	GMI1000	Atrichoblast	Up
AT1G52990	0	0	283.913	0.000709891	FALSE	0.00200775	283.913	2.22276e-162	-75.4716	Mock	GMI1000	Atrichoblast	Up
AT1G53233	0	0	283.913	0.000354946	FALSE	9.12073e+122	283.913	2.22276e-162	-1.69137e+06	Mock	GMI1000	Atrichoblast	Up
AT1G53470	9.95324e-07	4.7817e-06	1.25562	0.0114766	FALSE	0.000312101	1.25562	0.256639	-501.855	Mock	GMI1000	Atrichoblast	Up
AT1G53480	0	0	283.913	0.000591576	FALSE	0.618433	283.913	2.22276e-162	-1461.05	Mock	GMI1000	Atrichoblast	Up
AT1G53542	0	0	283.913	0.000354946	FALSE	0.618552	283.913	2.22276e-162	-879.465	Mock	GMI1000	Atrichoblast	Up
AT1G53560	0	0	1.29466	0.0816375	FALSE	0.0043371	1.29466	0.105593	-2278.12	Mock	GMI1000	Atrichoblast	Up
AT1G53655	0	0	283.913	0.000354946	FALSE	0.618552	283.913	2.22276e-162	-879.465	Mock	GMI1000	Atrichoblast	Up
AT1G53680	2.32762e-05	9.56409e-05	1.13659	0.00946522	FALSE	8.97647e-05	1.13659	0.26864	-437.975	Mock	GMI1000	Atrichoblast	Up
AT1G53708	0	0	283.913	0.00141978	FALSE	0.00389807	283.913	2.22276e-162	-145.254	Mock	GMI1000	Atrichoblast	Up
AT1G53900	0	0	283.913	0.00118315	FALSE	0.618433	283.913	2.22276e-162	-2935.52	Mock	GMI1000	Atrichoblast	Up
AT1G54200	3.11855e-11	2.01565e-10	1.15045	0.0222433	FALSE	0.000354484	1.15045	0.173238	-871.188	Mock	GMI1000	Atrichoblast	Up
AT1G54217	5.36815e-10	3.25435e-09	1.05446	0.0215334	FALSE	0.00026855	1.05446	0.169856	-854.698	Mock	GMI1000	Atrichoblast	Up
AT1G54330	0	0	283.913	0.000473261	FALSE	0.000945228	283.913	2.22276e-162	-1191.1	Mock	GMI1000	Atrichoblast	Up
AT1G08023	0	0	283.913	0.000473261	FALSE	9.5239e+116	283.913	2.22276e-162	-1.04519e+06	Mock	GMI1000	Atrichoblast	Up
AT1G54957	0	0	283.913	0.000828206	FALSE	0.00224643	283.913	2.22276e-162	-2078.75	Mock	GMI1000	Atrichoblast	Up
AT1G54970	1.23639e-08	6.90111e-08	1.52427	0.0113583	FALSE	0.00067956	1.52427	0.267668	-500.132	Mock	GMI1000	Atrichoblast	Up
AT1G55010	0	0	283.913	0.000354946	FALSE	0.000827209	283.913	2.22276e-162	-893.222	Mock	GMI1000	Atrichoblast	Up
AT1G55200	0.00678362	0.017767	1.28214	0.00307619	FALSE	7.13572e-05	1.28214	0.473589	-166.371	Mock	GMI1000	Atrichoblast	Up
AT1G55230	0.0102176	0.0255136	1.73111	0.00272125	FALSE	0.000139806	1.73111	0.67401	-140.653	Mock	GMI1000	Atrichoblast	Up
AT1G55525	0	0	283.913	0.000591576	FALSE	0.618433	283.913	2.22276e-162	-1460.57	Mock	GMI1000	Atrichoblast	Up
AT1G55580	9.16074e-08	4.80143e-07	1.66719	0.00851869	FALSE	0.000133307	1.66719	0.312055	-393.583	Mock	GMI1000	Atrichoblast	Up
AT1G55700	0.0163536	0.0385601	1.43722	0.00272125	FALSE	2.46339e-17	1.43722	0.598609	-6660.18	Mock	GMI1000	Atrichoblast	Up
AT1G55775	0	0	1.87934	0.0315902	FALSE	0.00540004	1.87934	0.207385	-1016.48	Mock	GMI1000	Atrichoblast	Up
AT1G56130	1.32541e-05	5.61244e-05	1.03425	0.0156176	FALSE	0.001479	1.03425	0.237437	-632.005	Mock	GMI1000	Atrichoblast	Up
AT1G56580	0.000408295	0.00138615	1.14731	0.00579744	FALSE	3.72682e-17	1.14731	0.324588	-14154	Mock	GMI1000	Atrichoblast	Up
AT1G56600	0.00150454	0.00456302	1.35004	0.00769049	FALSE	0.000613957	1.35004	0.42537	-304.992	Mock	GMI1000	Atrichoblast	Up
AT1G56660	0	0	1.01983	0.454922	FALSE	0.0734489	1.01983	0.077212	-6879.64	Mock	GMI1000	Atrichoblast	Up
AT1G57560	0	0	1.68525	0.102579	FALSE	0.00882527	1.68525	0.105582	-2609.23	Mock	GMI1000	Atrichoblast	Up
AT1G57590	6.80563e-05	0.000262017	1.01328	0.0191671	FALSE	0.000427618	1.01328	0.254402	-655.655	Mock	GMI1000	Atrichoblast	Up
AT1G57650	0	0	283.913	0.000591576	FALSE	0.00153679	283.913	2.22276e-162	-1486.08	Mock	GMI1000	Atrichoblast	Up
AT1G57770	0	0	283.913	0.000354946	FALSE	0.000827209	283.913	2.22276e-162	-892.741	Mock	GMI1000	Atrichoblast	Up
AT1G57990	0	0	1.59304	0.0534785	FALSE	0.0059514	1.59304	0.135507	-1620.56	Mock	GMI1000	Atrichoblast	Up
AT1G58160	0.0153637	0.0364977	1.15741	0.00319451	FALSE	2.66725e-05	1.15741	0.47754	-175.849	Mock	GMI1000	Atrichoblast	Up
AT1G58215	0	0	283.913	0.000473261	FALSE	0.000945228	283.913	2.22276e-162	-1191.1	Mock	GMI1000	Atrichoblast	Up
AT1G58223	0	0	283.913	0.000473261	FALSE	0.000945715	283.913	2.22276e-162	-1191.1	Mock	GMI1000	Atrichoblast	Up
AT1G58270	0	0	1.13164	0.265854	FALSE	0.0208913	1.13164	0.0691739	-5070.63	Mock	GMI1000	Atrichoblast	Up
AT1G58320	0.000321789	0.00111101	1.56599	0.00473261	FALSE	0.000306268	1.56599	0.435348	-228.072	Mock	GMI1000	Atrichoblast	Up
AT1G59700	0.00193029	0.00572887	1.54879	0.00307619	FALSE	4.68342e-05	1.54879	0.499488	-168.494	Mock	GMI1000	Atrichoblast	Up
AT1G59865	0.00751732	0.0194816	2.07768	0.00201136	FALSE	7.0403e-18	2.07768	0.777282	-4919.11	Mock	GMI1000	Atrichoblast	Up
AT1G59940	0	0	1.53748	0.0958353	FALSE	0.0117116	1.53748	0.135829	-2279.61	Mock	GMI1000	Atrichoblast	Up
AT1G60010	0	0	2.4986	0.297918	FALSE	0.0347936	2.4986	0.0833883	-4981.58	Mock	GMI1000	Atrichoblast	Up
AT1G60050	0	0	283.913	0.00165641	FALSE	0.0184453	283.913	2.22276e-162	-214.182	Mock	GMI1000	Atrichoblast	Up
AT1G60190	2.98952e-07	1.50603e-06	1.41157	0.0141978	FALSE	0.000829733	1.41157	0.275476	-569.067	Mock	GMI1000	Atrichoblast	Up
AT1G60450	0	0	283.913	0.00366777	FALSE	0.173197	283.913	2.22276e-162	-1585.49	Mock	GMI1000	Atrichoblast	Up
AT1G60750	0.0126343	0.0307295	1.07023	0.00343114	FALSE	2.83597e-05	1.07023	0.429138	-186.05	Mock	GMI1000	Atrichoblast	Up
AT1G60985	0	0	283.913	0.000354946	FALSE	9.5239e+116	283.913	2.22276e-162	-1.04519e+06	Mock	GMI1000	Atrichoblast	Up
AT1G61226	0	0	283.913	0.00165641	FALSE	0.00342978	283.913	2.22276e-162	-4168.96	Mock	GMI1000	Atrichoblast	Up
AT1G61340	0	0	2.15692	0.0386891	FALSE	0.00352742	2.15692	0.178492	-1259.22	Mock	GMI1000	Atrichoblast	Up
AT1G61890	0	0	1.07182	0.211903	FALSE	0.0201276	1.07182	0.0833711	-4323.17	Mock	GMI1000	Atrichoblast	Up
AT1G61930	9.57012e-14	6.89721e-13	1.04537	0.0359678	FALSE	0.00124506	1.04537	0.140383	-1251.54	Mock	GMI1000	Atrichoblast	Up
AT1G62045	6.32683e-07	3.09585e-06	1.07615	0.013133	FALSE	0.000164892	1.07615	0.216053	-570.318	Mock	GMI1000	Atrichoblast	Up
AT1G62560	0.000488904	0.00163627	1.82381	0.00331283	FALSE	0.000118814	1.82381	0.523067	-174.508	Mock	GMI1000	Atrichoblast	Up
AT1G62570	0	0	1.55832	0.646238	FALSE	0.060324	1.55832	0.0581731	-8360.77	Mock	GMI1000	Atrichoblast	Up
AT1G62620	0.00253143	0.00732285	1.4757	0.00366777	FALSE	5.37939e-05	1.4757	0.488713	-194.788	Mock	GMI1000	Atrichoblast	Up
AT1G62710	3.26037e-07	1.63431e-06	1.3972	0.0100568	FALSE	0.000173799	1.3972	0.273545	-450.971	Mock	GMI1000	Atrichoblast	Up
AT1G62770	0	0	1.61528	0.169782	FALSE	0.016656	1.61528	0.091968	-3642.7	Mock	GMI1000	Atrichoblast	Up
AT1G62915	0	0	283.913	0.00118315	FALSE	0.00248326	283.913	2.22276e-162	-2977.86	Mock	GMI1000	Atrichoblast	Up
AT1G62975	0	0	1.08873	0.473261	FALSE	0.0410859	1.08873	0.0537357	-7419.68	Mock	GMI1000	Atrichoblast	Up
AT1G63050	0.000442941	0.00149462	1.05376	0.00757217	FALSE	3.00267e-05	1.05376	0.299953	-364.109	Mock	GMI1000	Atrichoblast	Up
AT1G63100	0.000427217	0.00144575	1.17461	0.0101751	FALSE	0.00216729	1.17461	0.333443	-451.046	Mock	GMI1000	Atrichoblast	Up
AT1G63360	0	0	283.913	0.00118315	FALSE	0.618078	283.913	2.22276e-162	-2921.13	Mock	GMI1000	Atrichoblast	Up
AT1G63450	0.00490725	0.013321	1.12912	0.00354946	FALSE	4.19428e-17	1.12912	0.401386	-8682.04	Mock	GMI1000	Atrichoblast	Up
AT1G63520	0	0	283.913	0.000591576	FALSE	0.618079	283.913	2.22276e-162	-1447.29	Mock	GMI1000	Atrichoblast	Up
AT1G63580	1.28001e-07	6.64145e-07	1.78379	0.00757217	FALSE	2.3962e-17	1.78379	0.337731	-18456.8	Mock	GMI1000	Atrichoblast	Up
AT1G63590	0	0	283.913	0.000828206	FALSE	0.00177386	283.913	2.22276e-162	-2084.05	Mock	GMI1000	Atrichoblast	Up
AT1G63750	0	0	1.18869	0.056673	FALSE	0.00403426	1.18869	0.117921	-1728.26	Mock	GMI1000	Atrichoblast	Up
AT1G64107	0	0	283.913	0.000354946	FALSE	0.618552	283.913	2.22276e-162	-879.465	Mock	GMI1000	Atrichoblast	Up
AT1G64160	0	0	283.913	0.00130147	FALSE	0.330539	283.913	2.22276e-162	-2833.49	Mock	GMI1000	Atrichoblast	Up
AT1G64290	0	0	283.913	0.00106484	FALSE	0.00236488	283.913	2.22276e-162	-2679.95	Mock	GMI1000	Atrichoblast	Up
AT1G64405	0	0	1.82072	0.0447231	FALSE	0.00311817	1.82072	0.149973	-1418.08	Mock	GMI1000	Atrichoblast	Up
AT1G64430	0	0	1.10301	0.0719356	FALSE	0.00133446	1.10301	0.0936854	-2145.32	Mock	GMI1000	Atrichoblast	Up
AT1G64440	0	0	1.09542	0.056673	FALSE	0.000735318	1.09542	0.104254	-1800.19	Mock	GMI1000	Atrichoblast	Up
AT1G64450	0.00654872	0.0172251	1.25888	0.00307619	FALSE	2.96744e-05	1.25888	0.463	-170.43	Mock	GMI1000	Atrichoblast	Up
AT1G08707	2.41831e-05	9.91467e-05	1.27903	0.00792712	FALSE	3.95065e-05	1.27903	0.302923	-375.213	Mock	GMI1000	Atrichoblast	Up
AT1G64585	0	0	283.913	0.000473261	FALSE	9.5239e+116	283.913	2.22276e-162	-1.04519e+06	Mock	GMI1000	Atrichoblast	Up
AT1G64700	0	0	283.913	0.00141978	FALSE	0.618906	283.913	2.22276e-162	-3522.76	Mock	GMI1000	Atrichoblast	Up
AT1G64890	7.54474e-06	3.28966e-05	1.0673	0.0132513	FALSE	0.000232507	1.0673	0.238358	-569.266	Mock	GMI1000	Atrichoblast	Up
AT1G64900	0	0	283.913	0.000709891	FALSE	0.0018916	283.913	2.22276e-162	-1784.4	Mock	GMI1000	Atrichoblast	Up
AT1G64940	0.0131236	0.0318029	1.04349	0.00343114	FALSE	2.25329e-05	1.04349	0.420694	-188.377	Mock	GMI1000	Atrichoblast	Up
AT1G65060	0.000216073	0.000766172	1.10972	0.00662565	FALSE	7.09437e-05	1.10972	0.299969	-325.625	Mock	GMI1000	Atrichoblast	Up
AT1G65190	0	0	283.913	0.0015381	FALSE	0.00366617	283.913	2.22276e-162	-3867.43	Mock	GMI1000	Atrichoblast	Up
AT1G08763	0	0	283.913	0.00201136	FALSE	0.262272	283.913	2.22276e-162	-2288.97	Mock	GMI1000	Atrichoblast	Up
AT1G65500	0	0	283.913	0.00118315	FALSE	0.00295438	283.913	2.22276e-162	-131.041	Mock	GMI1000	Atrichoblast	Up
AT1G66050	0	0	283.913	0.00106484	FALSE	0.00224552	283.913	2.22276e-162	-120.126	Mock	GMI1000	Atrichoblast	Up
AT1G66090	2.21258e-09	1.29258e-08	2.51696	0.0126597	FALSE	0.00333311	2.51696	0.420799	-478.183	Mock	GMI1000	Atrichoblast	Up
AT1G66400	0	0	1.83544	0.0882631	FALSE	0.00953016	1.83544	0.117999	-2307.81	Mock	GMI1000	Atrichoblast	Up
AT1G66465	0.00841263	0.0214954	1.77113	0.00532418	FALSE	0.00160024	1.77113	0.672145	-222.4	Mock	GMI1000	Atrichoblast	Up
AT1G66480	0	0	1.35922	0.0706342	FALSE	0.00371211	1.35922	0.106419	-2040.91	Mock	GMI1000	Atrichoblast	Up
AT1G66540	0.00955249	0.0240504	1.37045	0.00272125	FALSE	4.47283e-05	1.37045	0.528801	-149.5	Mock	GMI1000	Atrichoblast	Up
AT1G66580	0	0	1.11326	0.260057	FALSE	0.0202781	1.11326	0.0634479	-5166.34	Mock	GMI1000	Atrichoblast	Up
AT1G66600	0.0100444	0.0251347	1.21537	0.00461429	FALSE	0.000472265	1.21537	0.472119	-211.243	Mock	GMI1000	Atrichoblast	Up
AT1G66700	0	0	3.23929	0.0415286	FALSE	0.0103845	3.23929	0.354144	-995.826	Mock	GMI1000	Atrichoblast	Up
AT1G66860	0	0	2.21929	0.00662565	FALSE	0.0236066	2.21929	2.22276e-162	-441.366	Mock	GMI1000	Atrichoblast	Up
AT1G67040	0.0125196	0.0304926	1.43722	0.00201136	FALSE	3.22653e-17	1.43722	0.575543	-4926.78	Mock	GMI1000	Atrichoblast	Up
AT1G67195	0	0	1.6495	0.0857785	FALSE	0.00622038	1.6495	0.111128	-2306.35	Mock	GMI1000	Atrichoblast	Up
AT1G67270	2.05947e-06	9.56858e-06	2.0179	0.013133	FALSE	0.00207441	2.0179	0.425045	-395.865	Mock	GMI1000	Atrichoblast	Up
AT1G67400	8.99125e-12	5.97513e-11	1.14675	0.0287506	FALSE	0.00173271	1.14675	0.168102	-1036.82	Mock	GMI1000	Atrichoblast	Up
AT1G67460	0.00107074	0.00334716	1.07927	0.00721723	FALSE	0.000224708	1.07927	0.329925	-337.822	Mock	GMI1000	Atrichoblast	Up
AT1G67570	2.71561e-13	1.92646e-12	1.14856	0.0261477	FALSE	0.000432663	1.14856	0.157169	-993.227	Mock	GMI1000	Atrichoblast	Up
AT1G67750	1.21425e-10	7.62812e-10	1.22734	0.0314718	FALSE	0.00302593	1.22734	0.190653	-1032.71	Mock	GMI1000	Atrichoblast	Up
AT1G67900	0	0	1.11921	0.0922858	FALSE	0.00350537	1.11921	0.0908567	-2553.3	Mock	GMI1000	Atrichoblast	Up
AT1G68350	0	0	283.913	0.000354946	FALSE	0.000827209	283.913	2.22276e-162	-893.222	Mock	GMI1000	Atrichoblast	Up
AT1G69260	0	0	1.34624	0.0411737	FALSE	0.0020324	1.34624	0.154078	-1343.1	Mock	GMI1000	Atrichoblast	Up
AT1G09053	0	0	283.913	0.000591576	FALSE	0.00153679	283.913	2.22276e-162	-1487.52	Mock	GMI1000	Atrichoblast	Up
AT1G69430	0	0	283.913	0.000709891	FALSE	0.00141849	283.913	2.22276e-162	-1786.66	Mock	GMI1000	Atrichoblast	Up
AT1G69490	0.000374926	0.00128127	1.03597	0.0105301	FALSE	0.00076218	1.03597	0.291236	-440.236	Mock	GMI1000	Atrichoblast	Up
AT1G69910	0.00102032	0.00320536	1.2163	0.00461429	FALSE	1.61165e-17	1.2163	0.370274	-11271.3	Mock	GMI1000	Atrichoblast	Up
AT1G69920	0	0	283.913	0.00662565	FALSE	0.0587871	283.913	2.22276e-162	-700.683	Mock	GMI1000	Atrichoblast	Up
AT1G70175	0	0	283.913	0.000354946	FALSE	0.618552	283.913	2.22276e-162	-879.465	Mock	GMI1000	Atrichoblast	Up
AT1G70450	0.000482644	0.00161776	1.12112	0.00709891	FALSE	0.000441346	1.12112	0.32122	-344.199	Mock	GMI1000	Atrichoblast	Up
AT1G70560	2.13343e-08	1.17193e-07	1.47046	0.0186938	FALSE	0.00204928	1.47046	0.262544	-665.704	Mock	GMI1000	Atrichoblast	Up
AT1G70610	0	0	1.16481	0.0550166	FALSE	0.000807462	1.16481	0.109096	-1750.03	Mock	GMI1000	Atrichoblast	Up
AT1G70640	0	0	283.913	0.000946522	FALSE	0.00189175	283.913	2.22276e-162	-2382.21	Mock	GMI1000	Atrichoblast	Up
AT1G70800	1.06583e-10	6.71282e-10	1.50108	0.0152627	FALSE	0.000434911	1.50108	0.232462	-631.019	Mock	GMI1000	Atrichoblast	Up
AT1G71000	0	0	283.913	0.00414103	FALSE	0.0244344	283.913	2.22276e-162	-560.587	Mock	GMI1000	Atrichoblast	Up
AT1G71140	0.00356715	0.0100044	1.64657	0.00556081	FALSE	0.000172523	1.64657	0.565036	-266.39	Mock	GMI1000	Atrichoblast	Up
AT1G71690	0	0	283.913	0.000354946	FALSE	0.000708597	283.913	2.22276e-162	-893.328	Mock	GMI1000	Atrichoblast	Up
AT1G71710	0	0	1.00564	0.241481	FALSE	0.0244951	1.00564	0.0783333	-4690.83	Mock	GMI1000	Atrichoblast	Up
AT1G71990	0.000704825	0.00228579	1.32565	0.00414103	FALSE	2.95444e-17	1.32565	0.391312	-10122	Mock	GMI1000	Atrichoblast	Up
AT1G72140	0	0	1.42876	0.2823	FALSE	0.0175167	1.42876	0.0683362	-5170.65	Mock	GMI1000	Atrichoblast	Up
AT1G72490	3.67686e-07	1.83355e-06	1.38055	0.0134879	FALSE	0.000642014	1.38055	0.271497	-550.693	Mock	GMI1000	Atrichoblast	Up
AT1G09327	0.0186559	0.0432484	1.19098	0.00260293	FALSE	2.94622e-05	1.19098	0.506296	-147.29	Mock	GMI1000	Atrichoblast	Up
AT1G72760	0	0	283.913	0.000473261	FALSE	0.61867	283.913	2.22276e-162	-1177.14	Mock	GMI1000	Atrichoblast	Up
AT1G72790	5.54641e-11	3.54868e-10	1.02719	0.0257927	FALSE	0.000746413	1.02719	0.156692	-977.971	Mock	GMI1000	Atrichoblast	Up
AT1G09363	0	0	283.913	0.000591576	FALSE	0.618552	283.913	2.22276e-162	-1475.02	Mock	GMI1000	Atrichoblast	Up
AT1G09367	0	0	283.913	0.000591576	FALSE	0.00118186	283.913	2.22276e-162	-1488.88	Mock	GMI1000	Atrichoblast	Up
AT1G73700	0	0	283.913	0.000828206	FALSE	0.00212716	283.913	2.22276e-162	-91.2442	Mock	GMI1000	Atrichoblast	Up
AT1G73750	0	0	1.0346	0.061169	FALSE	0.00292802	1.0346	0.116001	-1870.49	Mock	GMI1000	Atrichoblast	Up
AT1G73830	0.0151419	0.0360363	1.49611	0.00212967	FALSE	9.15146e-05	1.49611	0.615944	-117.636	Mock	GMI1000	Atrichoblast	Up
AT1G73965	0.00352774	0.00990393	1.33596	0.00331283	FALSE	3.60233e-05	1.33596	0.4579	-180.955	Mock	GMI1000	Atrichoblast	Up
AT1G74035	0	0	283.913	0.000354946	FALSE	0.000708597	283.913	2.22276e-162	-893.328	Mock	GMI1000	Atrichoblast	Up
AT1G74140	0	0	283.913	0.000354946	FALSE	0.000827209	283.913	2.22276e-162	-892.741	Mock	GMI1000	Atrichoblast	Up
AT1G74205	0.00174516	0.00522303	1.64547	0.00295788	FALSE	4.79614e-05	1.64547	0.525629	-162.339	Mock	GMI1000	Atrichoblast	Up
AT1G09447	0	0	283.913	0.000591576	FALSE	0.00118186	283.913	2.22276e-162	-1488.88	Mock	GMI1000	Atrichoblast	Up
AT1G09453	0	0	283.913	0.000473261	FALSE	0.00118199	283.913	2.22276e-162	-1189.52	Mock	GMI1000	Atrichoblast	Up
AT1G74440	0	0	1.74114	0.0656649	FALSE	0.00744485	1.74114	0.129513	-1912.45	Mock	GMI1000	Atrichoblast	Up
AT1G09463	0	0	283.913	0.000473261	FALSE	0.61867	283.913	2.22276e-162	-1177.14	Mock	GMI1000	Atrichoblast	Up
AT1G74450	0	0	1.1441	0.034548	FALSE	0.000780033	1.1441	0.137789	-1227.85	Mock	GMI1000	Atrichoblast	Up
AT1G74650	1.16059e-09	6.89855e-09	1.91561	0.015026	FALSE	0.00192221	1.91561	0.314778	-564.012	Mock	GMI1000	Atrichoblast	Up
AT1G74660	0	0	1.04239	0.124941	FALSE	0.014758	1.04239	0.099562	-3100.83	Mock	GMI1000	Atrichoblast	Up
AT1G09497	4.16683e-07	2.06812e-06	1.54376	0.00816375	FALSE	0.00025235	1.54376	0.305021	-382.27	Mock	GMI1000	Atrichoblast	Up
AT1G74710	0.00031387	0.00108603	1.58727	0.00804543	FALSE	0.00207797	1.58727	0.440471	-339.495	Mock	GMI1000	Atrichoblast	Up
AT1G75000	0	0	1.02464	0.0433034	FALSE	0.000314201	1.02464	0.120285	-1472.55	Mock	GMI1000	Atrichoblast	Up
AT1G75090	0.000261706	0.000916693	1.30746	0.00532418	FALSE	7.851e-05	1.30746	0.358157	-267.786	Mock	GMI1000	Atrichoblast	Up
AT1G75160	1.48359e-06	6.98665e-06	1.37548	0.00946522	FALSE	0.000354926	1.37548	0.285758	-424.848	Mock	GMI1000	Atrichoblast	Up
AT1G75360	0.00206132	0.00608355	2.42426	0.00461429	FALSE	0.00101053	2.42426	0.786777	-183.178	Mock	GMI1000	Atrichoblast	Up
AT1G75390	0	0	1.63691	0.0815192	FALSE	0.00916049	1.63691	0.121257	-2188.01	Mock	GMI1000	Atrichoblast	Up
AT1G75450	0	0	1.77085	0.0455513	FALSE	0.0105487	1.77085	0.187544	-1428.29	Mock	GMI1000	Atrichoblast	Up
AT1G75490	0.00508648	0.0137508	1.87495	0.00201136	FALSE	3.09199e-17	1.87495	0.669266	-4926.29	Mock	GMI1000	Atrichoblast	Up
AT1G75600	0	0	283.913	0.000828206	FALSE	0.0021243	283.913	2.22276e-162	-76.7727	Mock	GMI1000	Atrichoblast	Up
AT1G75640	0	0	2.07807	0.0215334	FALSE	0.00175901	2.07807	0.241981	-788.074	Mock	GMI1000	Atrichoblast	Up
AT1G76210	0	0	1.00412	0.000591576	FALSE	0.619025	1.00412	2.22276e-162	-1471	Mock	GMI1000	Atrichoblast	Up
AT1G76470	0	0	283.913	0.00319451	FALSE	0.00827469	283.913	2.22276e-162	-348.908	Mock	GMI1000	Atrichoblast	Up
AT1G76480	1.41998e-08	7.89971e-08	3.40639	0.0102934	FALSE	0.000856269	3.40639	0.600672	-418.718	Mock	GMI1000	Atrichoblast	Up
AT1G76490	0	0	1.34265	0.484619	FALSE	0.0387243	1.34265	0.0576461	-7282.52	Mock	GMI1000	Atrichoblast	Up
AT1G76600	0	0	1.22638	0.0586843	FALSE	0.00262918	1.22638	0.121785	-1789.82	Mock	GMI1000	Atrichoblast	Up
AT1G76650	1.98883e-07	1.01693e-06	1.32565	0.0151443	FALSE	0.00190595	1.32565	0.254913	-592.768	Mock	GMI1000	Atrichoblast	Up
AT1G76750	0	0	283.913	0.000946522	FALSE	0.00259512	283.913	2.22276e-162	-94.4903	Mock	GMI1000	Atrichoblast	Up
AT1G09673	0	0	283.913	0.000591576	FALSE	0.00118186	283.913	2.22276e-162	-1488.88	Mock	GMI1000	Atrichoblast	Up
AT1G76790	0	0	1.25615	0.236749	FALSE	0.011615	1.25615	0.0642432	-4787.66	Mock	GMI1000	Atrichoblast	Up
AT1G76870	7.34746e-13	5.13835e-12	1.1606	0.0238997	FALSE	0.000297287	1.1606	0.161805	-920.736	Mock	GMI1000	Atrichoblast	Up
AT1G76952	0.000129935	0.000478407	1.86229	0.00449598	FALSE	0.000255113	1.86229	0.486673	-223.79	Mock	GMI1000	Atrichoblast	Up
AT1G77120	0	0	1.55223	0.103999	FALSE	0.0174655	1.55223	0.126912	-2531.34	Mock	GMI1000	Atrichoblast	Up
AT1G77280	0	0	1.39199	0.129437	FALSE	0.0111828	1.39199	0.0896405	-3156.69	Mock	GMI1000	Atrichoblast	Up
AT1G77405	0	0	283.913	0.000946522	FALSE	0.00212715	283.913	2.22276e-162	-106.125	Mock	GMI1000	Atrichoblast	Up
AT1G77660	0	0	1.92077	0.0693327	FALSE	0.00470633	1.92077	0.128289	-1962.37	Mock	GMI1000	Atrichoblast	Up
AT1G09753	0	0	283.913	0.000473261	FALSE	0.00118199	283.913	2.22276e-162	-1190.49	Mock	GMI1000	Atrichoblast	Up
AT1G78070	0	0	1.35214	0.413867	FALSE	0.0398773	1.35214	0.065895	-6608.59	Mock	GMI1000	Atrichoblast	Up
AT1G78100	0	0	1.45614	0.457525	FALSE	0.0300778	1.45614	0.0492617	-7135.04	Mock	GMI1000	Atrichoblast	Up
AT1G78230	0	0	2.99005	0.0309986	FALSE	0.00434284	2.99005	0.289045	-959.69	Mock	GMI1000	Atrichoblast	Up
AT1G78390	9.48753e-10	5.67104e-09	1.71703	0.0147894	FALSE	0.000589357	1.71703	0.28066	-586.658	Mock	GMI1000	Atrichoblast	Up
AT1G78840	0	0	283.913	0.000828206	FALSE	0.00224643	283.913	2.22276e-162	-2081.16	Mock	GMI1000	Atrichoblast	Up
AT1G78950	0.00394969	0.010976	1.07023	0.00567913	FALSE	4.23513e-05	1.07023	0.371331	-284.155	Mock	GMI1000	Atrichoblast	Up
AT1G78995	0	0	283.913	0.000946522	FALSE	0.618552	283.913	2.22276e-162	-2353.31	Mock	GMI1000	Atrichoblast	Up
AT1G79250	0	0	283.913	0.000354946	FALSE	0.618552	283.913	2.22276e-162	-879.465	Mock	GMI1000	Atrichoblast	Up
AT1G79470	1.43281e-05	6.04528e-05	1.74549	0.00946522	FALSE	0.000147233	1.74549	0.402299	-426.712	Mock	GMI1000	Atrichoblast	Up
AT1G79520	0	0	1.7751	0.181614	FALSE	0.0296312	1.7751	0.102251	-3723.32	Mock	GMI1000	Atrichoblast	Up
AT1G79620	0.000308958	0.00107037	1.21753	0.00745386	FALSE	0.000823899	1.21753	0.337485	-346.235	Mock	GMI1000	Atrichoblast	Up
AT1G09917	0	0	283.913	0.000709891	FALSE	0.00153562	283.913	2.22276e-162	-77.7272	Mock	GMI1000	Atrichoblast	Up
AT1G79860	0.00563144	0.0150154	1.38718	0.00461429	FALSE	0.000700564	1.38718	0.501056	-224.135	Mock	GMI1000	Atrichoblast	Up
AT1G80080	0	0	283.913	0.00141978	FALSE	0.00295654	283.913	2.22276e-162	-3573.44	Mock	GMI1000	Atrichoblast	Up
AT1G80160	4.84959e-06	2.16955e-05	2.60167	0.00840038	FALSE	0.000999809	2.60167	0.569145	-358.576	Mock	GMI1000	Atrichoblast	Up
AT1G80340	0.000392301	0.00133595	1.25888	0.00804543	FALSE	0.000709054	1.25888	0.355093	-366.562	Mock	GMI1000	Atrichoblast	Up
AT1G80555	0	0	283.913	0.000473261	FALSE	0.618315	283.913	2.22276e-162	-1163.38	Mock	GMI1000	Atrichoblast	Up
AT1G80660	0	0	283.913	0.00189304	FALSE	0.0140991	283.913	2.22276e-162	-251.385	Mock	GMI1000	Atrichoblast	Up
AT2G01150	0	0	1.16212	0.29567	FALSE	0.0120638	1.16212	0.0621901	-5569.3	Mock	GMI1000	Atrichoblast	Up
AT2G01300	0.00127599	0.00392405	2.09587	0.00437766	FALSE	0.00053085	2.09587	0.650623	-199.546	Mock	GMI1000	Atrichoblast	Up
AT2G01310	0	0	283.913	0.000591576	FALSE	0.00118186	283.913	2.22276e-162	-1488.88	Mock	GMI1000	Atrichoblast	Up
AT2G01505	0	0	1.15816	0.0353762	FALSE	0.000780939	1.15816	0.135699	-1257.22	Mock	GMI1000	Atrichoblast	Up
AT2G04145	0	0	283.913	0.000473261	FALSE	0.00118199	283.913	2.22276e-162	-1190.49	Mock	GMI1000	Atrichoblast	Up
AT2G02380	0	0	1.0736	0.128727	FALSE	0.0114961	1.0736	0.0852826	-3189.35	Mock	GMI1000	Atrichoblast	Up
AT2G02930	0.000649193	0.00212056	1.87495	0.00532418	FALSE	0.00095536	1.87495	0.54981	-237.089	Mock	GMI1000	Atrichoblast	Up
AT2G02990	2.93316e-07	1.48033e-06	3.92834	0.00982016	FALSE	0.00248772	3.92834	0.766102	-370.586	Mock	GMI1000	Atrichoblast	Up
AT2G03250	0	0	283.913	0.0023663	FALSE	0.00731772	283.913	2.22276e-162	-225.789	Mock	GMI1000	Atrichoblast	Up
AT2G03710	0	0	283.913	0.000473261	FALSE	0.000945228	283.913	2.22276e-162	-1191.1	Mock	GMI1000	Atrichoblast	Up
AT2G03760	5.18571e-06	2.30967e-05	1.25183	0.0157359	FALSE	0.00153156	1.25183	0.274696	-599.305	Mock	GMI1000	Atrichoblast	Up
AT2G03850	0.0174956	0.0408833	1.73111	0.00212967	FALSE	9.96215e-05	1.73111	0.728544	-116.522	Mock	GMI1000	Atrichoblast	Up
AT2G04040	0	0	283.913	0.00212967	FALSE	0.00508306	283.913	2.22276e-162	-241.539	Mock	GMI1000	Atrichoblast	Up
AT2G04050	0	0	283.913	0.00615239	FALSE	0.120959	283.913	2.22276e-162	-1183.49	Mock	GMI1000	Atrichoblast	Up
AT2G04070	0	0	283.913	0.00118315	FALSE	0.00260203	283.913	2.22276e-162	-2976.87	Mock	GMI1000	Atrichoblast	Up
AT2G04160	0	0	1.05264	0.114529	FALSE	0.0085329	1.05264	0.0971471	-2831.85	Mock	GMI1000	Atrichoblast	Up
AT2G04515	0	0	283.913	0.00283956	FALSE	0.0087348	283.913	2.22276e-162	-263.909	Mock	GMI1000	Atrichoblast	Up
AT2G05380	0.00660093	0.0173499	2.19478	0.00272125	FALSE	0.000457241	2.19478	0.807994	-124.182	Mock	GMI1000	Atrichoblast	Up
AT2G05940	0	0	1.05439	0.651207	FALSE	0.0759696	1.05439	0.0562723	-8975.96	Mock	GMI1000	Atrichoblast	Up
AT2G07749	0	0	283.913	0.000354946	FALSE	0.000827209	283.913	2.22276e-162	-893.222	Mock	GMI1000	Atrichoblast	Up
AT2G05155	0	0	283.913	0.000473261	FALSE	0.61867	283.913	2.22276e-162	-1177.14	Mock	GMI1000	Atrichoblast	Up
AT2G07674	0	0	283.913	0.000354946	FALSE	9.5239e+116	283.913	2.22276e-162	-1.04519e+06	Mock	GMI1000	Atrichoblast	Up
AT2G07627	0	0	283.913	0.000473261	FALSE	0.000945228	283.913	2.22276e-162	-1191.1	Mock	GMI1000	Atrichoblast	Up
AT2G07599	0.00941002	0.0237402	1.80819	0.00189304	FALSE	5.73976e-05	1.80819	0.696317	-108.659	Mock	GMI1000	Atrichoblast	Up
AT2G07724	0	0	283.913	0.000473261	FALSE	9.12073e+122	283.913	2.22276e-162	-1.69137e+06	Mock	GMI1000	Atrichoblast	Up
AT2G07728	0	0	283.913	0.000828206	FALSE	0.00165512	283.913	2.22276e-162	-2084.43	Mock	GMI1000	Atrichoblast	Up
AT2G07662	0	0	283.913	0.000473261	FALSE	0.61867	283.913	2.22276e-162	-1177.14	Mock	GMI1000	Atrichoblast	Up
AT2G10606	8.69976e-06	3.76147e-05	1.2282	0.0162092	FALSE	0.00135207	1.2282	0.276173	-597.134	Mock	GMI1000	Atrichoblast	Up
AT2G10975	0	0	283.913	0.000473261	FALSE	0.00118199	283.913	2.22276e-162	-1190.49	Mock	GMI1000	Atrichoblast	Up
AT2G12400	0	0	1.07951	0.176881	FALSE	0.0148139	1.07951	0.0756563	-3976.89	Mock	GMI1000	Atrichoblast	Up
AT2G05705	0	0	283.913	0.000828206	FALSE	0.00165512	283.913	2.22276e-162	-2084.43	Mock	GMI1000	Atrichoblast	Up
AT2G13105	0	0	283.913	0.000473261	FALSE	9.5239e+116	283.913	2.22276e-162	-1.04519e+06	Mock	GMI1000	Atrichoblast	Up
AT2G05895	0.00460018	0.0125772	1.11105	0.00638902	FALSE	0.000190189	1.11105	0.392076	-304.945	Mock	GMI1000	Atrichoblast	Up
AT2G13810	0.0109154	0.0270097	1.41485	0.00425935	FALSE	0.000425616	1.41485	0.555847	-190.733	Mock	GMI1000	Atrichoblast	Up
AT2G13965	0	0	283.913	0.000473261	FALSE	0.61867	283.913	2.22276e-162	-1177.14	Mock	GMI1000	Atrichoblast	Up
AT2G14210	5.04864e-10	3.06736e-09	1.19612	0.019522	FALSE	0.000927741	1.19612	0.192376	-778.102	Mock	GMI1000	Atrichoblast	Up
AT2G06085	0	0	283.913	0.000354946	FALSE	0.000827209	283.913	2.22276e-162	-892.741	Mock	GMI1000	Atrichoblast	Up
AT2G14690	0	0	283.913	0.000354946	FALSE	0.000708597	283.913	2.22276e-162	-893.328	Mock	GMI1000	Atrichoblast	Up
AT2G14760	1.69897e-05	7.10472e-05	1.5684	0.00638902	FALSE	0.000241858	1.5684	0.364645	-302.845	Mock	GMI1000	Atrichoblast	Up
AT2G14820	0	0	1.35156	0.043185	FALSE	0.00262189	1.35156	0.156834	-1346.63	Mock	GMI1000	Atrichoblast	Up
AT2G14960	5.57582e-10	3.37381e-09	2.06262	0.0208235	FALSE	0.00332253	2.06262	0.332574	-638.077	Mock	GMI1000	Atrichoblast	Up
AT2G15220	0	0	1.58848	0.0702792	FALSE	0.0105553	1.58848	0.129383	-1942.68	Mock	GMI1000	Atrichoblast	Up
AT2G15490	2.22045e-16	1.7229e-15	1.23323	0.0365594	FALSE	0.0007977	1.23323	0.150483	-1233.14	Mock	GMI1000	Atrichoblast	Up
AT2G15590	0	0	283.913	0.00106484	FALSE	0.0027192	283.913	2.22276e-162	-2674.3	Mock	GMI1000	Atrichoblast	Up
AT2G15970	0	0	1.12217	0.308211	FALSE	0.0355527	1.12217	0.0672059	-5518.14	Mock	GMI1000	Atrichoblast	Up
AT2G16005	0.000154424	0.000561486	1.06563	0.0233081	FALSE	0.0048959	1.06563	0.281625	-789.977	Mock	GMI1000	Atrichoblast	Up
AT2G16060	0	0	1.36046	0.147657	FALSE	0.0240863	1.36046	0.113884	-3073.82	Mock	GMI1000	Atrichoblast	Up
AT2G16450	0	0	283.913	0.000354946	FALSE	0.000827209	283.913	2.22276e-162	-893.222	Mock	GMI1000	Atrichoblast	Up
AT2G16770	0.000314505	0.00108806	1.41681	0.00437766	FALSE	3.90323e-05	1.41681	0.393224	-229.368	Mock	GMI1000	Atrichoblast	Up
AT2G17070	2.58825e-10	1.60059e-09	1.27154	0.0243729	FALSE	0.00109038	1.27154	0.201141	-849.751	Mock	GMI1000	Atrichoblast	Up
AT2G17080	0	0	1.64212	0.0424752	FALSE	0.00278643	1.64212	0.176767	-1251.09	Mock	GMI1000	Atrichoblast	Up
AT2G17280	0	0	1.27495	0.045788	FALSE	0.00124083	1.27495	0.127632	-1510.58	Mock	GMI1000	Atrichoblast	Up
AT2G17480	8.81073e-13	6.13652e-12	1.06625	0.0282773	FALSE	0.000425521	1.06625	0.149169	-1043.46	Mock	GMI1000	Atrichoblast	Up
AT2G17680	0	0	283.913	0.00283956	FALSE	0.00673813	283.913	2.22276e-162	-308.409	Mock	GMI1000	Atrichoblast	Up
AT2G17845	0	0	283.913	0.000591576	FALSE	0.00165292	283.913	2.22276e-162	-62.1427	Mock	GMI1000	Atrichoblast	Up
AT2G17850	3.42171e-13	2.42118e-12	2.01377	0.0221249	FALSE	0.00358985	2.01377	0.276742	-765.913	Mock	GMI1000	Atrichoblast	Up
AT2G18193	7.62524e-06	3.31889e-05	1.63436	0.0159726	FALSE	0.00207732	1.63436	0.365185	-515.537	Mock	GMI1000	Atrichoblast	Up
AT2G18630	0	0	1.20993	0.0404638	FALSE	0.000692207	1.20993	0.128266	-1384.23	Mock	GMI1000	Atrichoblast	Up
AT2G18680	5.38719e-07	2.65304e-06	1.38842	0.0111216	FALSE	0.000375883	1.38842	0.27702	-481.022	Mock	GMI1000	Atrichoblast	Up
AT2G18690	0	0	1.54544	0.0725272	FALSE	0.00569492	1.54544	0.110809	-2042.21	Mock	GMI1000	Atrichoblast	Up
AT2G19190	0	0	283.913	0.000473261	FALSE	0.000945228	283.913	2.22276e-162	-1191.1	Mock	GMI1000	Atrichoblast	Up
AT2G19670	0.00312694	0.00885947	1.37833	0.00437766	FALSE	0.000246021	1.37833	0.466442	-222.289	Mock	GMI1000	Atrichoblast	Up
AT2G19780	0	0	283.913	0.000473261	FALSE	0.61867	283.913	2.22276e-162	-1176.65	Mock	GMI1000	Atrichoblast	Up
AT2G19970	3.22465e-10	1.98088e-09	1.40107	0.0246096	FALSE	0.00284129	1.40107	0.222832	-836.872	Mock	GMI1000	Atrichoblast	Up
AT2G19980	0	0	283.913	0.000828206	FALSE	0.00165512	283.913	2.22276e-162	-2084.43	Mock	GMI1000	Atrichoblast	Up
AT2G19990	1.12078e-07	5.83574e-07	1.59022	0.0144345	FALSE	0.00194106	1.59022	0.299704	-543.114	Mock	GMI1000	Atrichoblast	Up
AT2G20150	0	0	283.913	0.0015381	FALSE	0.00413953	283.913	2.22276e-162	-3861.25	Mock	GMI1000	Atrichoblast	Up
AT2G20362	0	0	283.913	0.000473261	FALSE	0.000945228	283.913	2.22276e-162	-1191.1	Mock	GMI1000	Atrichoblast	Up
AT2G20520	0.00333456	0.00940086	1.13066	0.0039044	FALSE	2.1124e-17	1.13066	0.385224	-9545.89	Mock	GMI1000	Atrichoblast	Up
AT2G20825	0.00939332	0.0237062	1.16882	0.00496924	FALSE	6.97176e-05	1.16882	0.449995	-250.769	Mock	GMI1000	Atrichoblast	Up
AT2G20921	0	0	283.913	0.000354946	FALSE	0.000827209	283.913	2.22276e-162	-893.222	Mock	GMI1000	Atrichoblast	Up
AT2G21187	0	0	1.04798	0.177	FALSE	0.0085564	1.04798	0.0702925	-4000.88	Mock	GMI1000	Atrichoblast	Up
AT2G21237	0	0	283.913	0.000473261	FALSE	0.000945228	283.913	2.22276e-162	-1191.1	Mock	GMI1000	Atrichoblast	Up
AT2G21510	0.0109079	0.026994	2.03418	0.00189304	FALSE	0.00015071	2.03418	0.799085	-103.853	Mock	GMI1000	Atrichoblast	Up
AT2G21590	0	0	283.913	0.000591576	FALSE	0.00141649	283.913	2.22276e-162	-62.9138	Mock	GMI1000	Atrichoblast	Up
AT2G21610	0	0	283.913	0.00118315	FALSE	0.00236501	283.913	2.22276e-162	-2977.76	Mock	GMI1000	Atrichoblast	Up
AT2G21640	0	0	283.913	0.0023663	FALSE	0.0163579	283.913	2.22276e-162	-344.036	Mock	GMI1000	Atrichoblast	Up
AT2G21900	0	0	283.913	0.00331283	FALSE	0.00921644	283.913	2.22276e-162	-344.719	Mock	GMI1000	Atrichoblast	Up
AT2G07515	0	0	283.913	0.000354946	FALSE	0.000708597	283.913	2.22276e-162	-893.328	Mock	GMI1000	Atrichoblast	Up
AT2G22190	2.68953e-06	1.23664e-05	1.11398	0.0157359	FALSE	0.000841004	1.11398	0.23736	-635.332	Mock	GMI1000	Atrichoblast	Up
AT2G22590	0	0	283.913	0.00106484	FALSE	0.00248305	283.913	2.22276e-162	-2677.89	Mock	GMI1000	Atrichoblast	Up
AT2G22760	2.25593e-08	1.238e-07	1.16448	0.0308803	FALSE	0.0047469	1.16448	0.208273	-1016.42	Mock	GMI1000	Atrichoblast	Up
AT2G22905	0.0193221	0.0445273	1.51429	0.00189304	FALSE	3.19516e-17	1.51429	0.647339	-4638.88	Mock	GMI1000	Atrichoblast	Up
AT2G23060	0	0	5.18825	0.348675	FALSE	0.0437644	5.18825	0.250699	-4080.71	Mock	GMI1000	Atrichoblast	Up
AT2G07865	0	0	283.913	0.000354946	FALSE	9.12073e+122	283.913	2.22276e-162	-1.69137e+06	Mock	GMI1000	Atrichoblast	Up
AT2G23120	0	0	1.34789	0.127071	FALSE	0.009863	1.34789	0.089436	-3084.33	Mock	GMI1000	Atrichoblast	Up
AT2G23170	0	0	5.27555	0.230005	FALSE	0.0353443	5.27555	0.28948	-3542.91	Mock	GMI1000	Atrichoblast	Up
AT2G23190	0	0	283.913	0.000709891	FALSE	0.618906	283.913	2.22276e-162	-1771.44	Mock	GMI1000	Atrichoblast	Up
AT2G23270	0	0	283.913	0.00485092	FALSE	0.0151194	283.913	2.22276e-162	-460.954	Mock	GMI1000	Atrichoblast	Up
AT2G23300	3.38179e-06	1.53803e-05	1.01388	0.0134879	FALSE	0.000207299	1.01388	0.21822	-586.052	Mock	GMI1000	Atrichoblast	Up
AT2G23790	0	0	1.18273	0.399195	FALSE	0.0536988	1.18273	0.0657378	-6731.69	Mock	GMI1000	Atrichoblast	Up
AT2G23970	0	0	283.913	0.000473261	FALSE	0.61867	283.913	2.22276e-162	-1177.14	Mock	GMI1000	Atrichoblast	Up
AT2G24000	0	0	283.913	0.000473261	FALSE	0.61867	283.913	2.22276e-162	-1176.65	Mock	GMI1000	Atrichoblast	Up
AT2G24010	0.00261675	0.00754115	1.12389	0.00473261	FALSE	2.94369e-05	1.12389	0.373447	-246.582	Mock	GMI1000	Atrichoblast	Up
AT2G24190	9.86783e-05	0.000371463	1.04165	0.00851869	FALSE	4.61499e-05	1.04165	0.267515	-397.702	Mock	GMI1000	Atrichoblast	Up
AT2G24195	0	0	283.913	0.0141978	FALSE	0.0480686	283.913	2.22276e-162	-1195.27	Mock	GMI1000	Atrichoblast	Up
AT2G24285	0	0	283.913	0.000354946	FALSE	0.618552	283.913	2.22276e-162	-879.465	Mock	GMI1000	Atrichoblast	Up
AT2G24850	0	0	1.068	0.0107667	FALSE	0.0367493	1.068	2.22276e-162	-898.896	Mock	GMI1000	Atrichoblast	Up
AT2G25130	0	0	283.913	0.000946522	FALSE	0.00224642	283.913	2.22276e-162	-2380.11	Mock	GMI1000	Atrichoblast	Up
AT2G25150	0.000747444	0.00241201	2.3331	0.00343114	FALSE	0.000328446	2.3331	0.691994	-170.454	Mock	GMI1000	Atrichoblast	Up
AT2G25160	2.22045e-16	1.7229e-15	1.54021	0.0321817	FALSE	0.00275462	1.54021	0.186302	-1099.54	Mock	GMI1000	Atrichoblast	Up
AT2G25125	0	0	283.913	0.000591576	FALSE	0.618079	283.913	2.22276e-162	-1447.29	Mock	GMI1000	Atrichoblast	Up
AT2G08130	0	0	283.913	0.000354946	FALSE	9.12073e+122	283.913	2.22276e-162	-1.69137e+06	Mock	GMI1000	Atrichoblast	Up
AT2G25440	0	0	283.913	0.00165641	FALSE	0.00378187	283.913	2.22276e-162	-172.312	Mock	GMI1000	Atrichoblast	Up
AT2G25460	0	0	2.45366	0.318031	FALSE	0.0529721	2.45366	0.116951	-4614.12	Mock	GMI1000	Atrichoblast	Up
AT2G25540	0	0	283.913	0.000473261	FALSE	9.12073e+122	283.913	2.22276e-162	-1.69137e+06	Mock	GMI1000	Atrichoblast	Up
AT2G25570	0.000219443	0.000777427	1.06122	0.00899195	FALSE	0.000199822	1.06122	0.287165	-416.616	Mock	GMI1000	Atrichoblast	Up
AT2G25600	0	0	283.913	0.000354946	FALSE	0.618552	283.913	2.22276e-162	-879.465	Mock	GMI1000	Atrichoblast	Up
AT2G25625	0.000762624	0.00245849	1.60545	0.0039044	FALSE	7.01104e-05	1.60545	0.47696	-203.683	Mock	GMI1000	Atrichoblast	Up
AT2G25690	0	0	1.05333	0.0441316	FALSE	0.000755586	1.05333	0.118436	-1487.14	Mock	GMI1000	Atrichoblast	Up
AT2G25737	7.03881e-14	5.09441e-13	1.22547	0.0249645	FALSE	0.000198359	1.22547	0.163674	-954.279	Mock	GMI1000	Atrichoblast	Up
AT2G26400	0	0	283.913	0.00106484	FALSE	9.5239e+116	283.913	2.22276e-162	-1.04519e+06	Mock	GMI1000	Atrichoblast	Up
AT2G26480	0	0	1.897	0.0892097	FALSE	0.0104562	1.897	0.122591	-2293.1	Mock	GMI1000	Atrichoblast	Up
AT2G26560	1.00586e-13	7.24691e-13	2.18946	0.0280407	FALSE	0.00721699	2.18946	0.294276	-860.776	Mock	GMI1000	Atrichoblast	Up
AT2G26620	0	0	283.913	0.000354946	FALSE	0.000708597	283.913	2.22276e-162	-893.328	Mock	GMI1000	Atrichoblast	Up
AT2G26692	1.40252e-06	6.62878e-06	1.00376	0.0250828	FALSE	0.00196193	1.00376	0.208048	-908.361	Mock	GMI1000	Atrichoblast	Up
AT2G27080	0	0	1.0209	0.0958353	FALSE	0.00305012	1.0209	0.0870474	-2627.37	Mock	GMI1000	Atrichoblast	Up
AT2G27920	0	0	1.02701	0.0877899	FALSE	0.00251765	1.02701	0.0940716	-2450.39	Mock	GMI1000	Atrichoblast	Up
AT2G08235	0	0	283.913	0.000354946	FALSE	9.12073e+122	283.913	2.22276e-162	-1.69137e+06	Mock	GMI1000	Atrichoblast	Up
AT2G28680	0	0	283.913	0.000473261	FALSE	0.00106257	283.913	2.22276e-162	-49.1898	Mock	GMI1000	Atrichoblast	Up
AT2G28860	3.20633e-05	0.000129279	2.36168	0.0102934	FALSE	0.000966516	2.36168	0.567943	-389.443	Mock	GMI1000	Atrichoblast	Up
AT2G08300	0	0	283.913	0.000354946	FALSE	9.5239e+116	283.913	2.22276e-162	-1.04519e+06	Mock	GMI1000	Atrichoblast	Up
AT2G28870	0.000494544	0.0016529	1.07908	0.00638902	FALSE	7.08696e-05	1.07908	0.309752	-315.175	Mock	GMI1000	Atrichoblast	Up
AT2G29110	0.000133893	0.000491591	1.68457	0.00650734	FALSE	0.000859213	1.68457	0.44108	-289.146	Mock	GMI1000	Atrichoblast	Up
AT2G29120	0.0013786	0.004211	2.50133	0.00260293	FALSE	0.000371887	2.50133	0.781888	-135.835	Mock	GMI1000	Atrichoblast	Up
AT2G29260	0	0	283.913	0.00106484	FALSE	0.00224663	283.913	2.22276e-162	-2680.08	Mock	GMI1000	Atrichoblast	Up
AT2G29310	0.015857	0.0375207	1.87495	0.00141978	FALSE	1.59407e-17	1.87495	0.777282	-3481.57	Mock	GMI1000	Atrichoblast	Up
AT2G29380	0	0	283.913	0.000709891	FALSE	9.12073e+122	283.913	2.22276e-162	-1.69137e+06	Mock	GMI1000	Atrichoblast	Up
AT2G29440	9.95034e-06	4.27219e-05	1.30125	0.012778	FALSE	0.00148758	1.30125	0.294517	-507.095	Mock	GMI1000	Atrichoblast	Up
AT2G29460	0	0	2.43115	0.0215334	FALSE	0.00264906	2.43115	0.27161	-753.461	Mock	GMI1000	Atrichoblast	Up
AT2G29470	1.98664e-05	8.23473e-05	3.23036	0.00473261	FALSE	0.000571577	3.23036	0.757166	-215.538	Mock	GMI1000	Atrichoblast	Up
AT2G29480	0	0	1.65874	0.118788	FALSE	0.00782282	1.65874	0.0969705	-2918.71	Mock	GMI1000	Atrichoblast	Up
AT2G29485	1.4202e-12	9.7991e-12	2.53165	0.0112399	FALSE	0.000300603	2.53165	0.357473	-475.125	Mock	GMI1000	Atrichoblast	Up
AT2G29490	0	0	1.21829	0.365002	FALSE	0.0256379	1.21829	0.0531847	-6342.95	Mock	GMI1000	Atrichoblast	Up
AT2G30040	1.95155e-12	1.34194e-11	1.13656	0.0255561	FALSE	0.000531917	1.13656	0.161492	-970.689	Mock	GMI1000	Atrichoblast	Up
AT2G30115	0	0	283.913	0.000591576	FALSE	0.00153679	283.913	2.22276e-162	-1486.08	Mock	GMI1000	Atrichoblast	Up
AT2G30370	2.93817e-09	1.703e-08	2.49182	0.00863701	FALSE	0.000681434	2.49182	0.41985	-379.017	Mock	GMI1000	Atrichoblast	Up
AT2G30575	1.86866e-06	8.71493e-06	1.00329	0.015026	FALSE	0.000317744	1.00329	0.21046	-632.926	Mock	GMI1000	Atrichoblast	Up
AT2G30750	0	0	283.913	0.0160909	FALSE	0.0557262	283.913	2.22276e-162	-1264.12	Mock	GMI1000	Atrichoblast	Up
AT2G31180	3.31036e-07	1.65675e-06	1.18117	0.0139612	FALSE	0.000248986	1.18117	0.23138	-591.451	Mock	GMI1000	Atrichoblast	Up
AT2G31345	0	0	283.913	0.000354946	FALSE	0.000827209	283.913	2.22276e-162	-892.741	Mock	GMI1000	Atrichoblast	Up
AT2G31470	0.0066887	0.0175516	1.46161	0.00248462	FALSE	3.73931e-05	1.46161	0.538951	-140.381	Mock	GMI1000	Atrichoblast	Up
AT2G08440	0	0	283.913	0.00130147	FALSE	0.00295631	283.913	2.22276e-162	-3274.88	Mock	GMI1000	Atrichoblast	Up
AT2G31865	0	0	1.23439	0.0822291	FALSE	0.00874906	1.23439	0.105644	-2229.03	Mock	GMI1000	Atrichoblast	Up
AT2G31940	0	0	283.913	0.00118315	FALSE	0.61796	283.913	2.22276e-162	-2907.09	Mock	GMI1000	Atrichoblast	Up
AT2G32100	5.32401e-05	0.000208309	1.19279	0.0078088	FALSE	0.00022352	1.19279	0.295178	-366.841	Mock	GMI1000	Atrichoblast	Up
AT2G32130	0	0	283.913	0.000709891	FALSE	9.5239e+116	283.913	2.22276e-162	-1.04519e+06	Mock	GMI1000	Atrichoblast	Up
AT2G32140	0	0	1.75104	0.0376242	FALSE	0.00464196	1.75104	0.167084	-1244.07	Mock	GMI1000	Atrichoblast	Up
AT2G32190	0	0	2.65066	0.0298154	FALSE	0.00676393	2.65066	0.28067	-962.396	Mock	GMI1000	Atrichoblast	Up
AT2G32510	2.66085e-10	1.64319e-09	1.65094	0.0154993	FALSE	0.000942718	1.65094	0.261334	-609.195	Mock	GMI1000	Atrichoblast	Up
AT2G32670	0	0	283.913	0.000354946	FALSE	9.5239e+116	283.913	2.22276e-162	-1.04519e+06	Mock	GMI1000	Atrichoblast	Up
AT2G32890	0	0	283.913	0.000354946	FALSE	0.000708597	283.913	2.22276e-162	-893.328	Mock	GMI1000	Atrichoblast	Up
AT2G33020	0	0	283.913	0.00224799	FALSE	0.00520102	283.913	2.22276e-162	-250.762	Mock	GMI1000	Atrichoblast	Up
AT2G33050	2.95635e-09	1.71309e-08	1.12506	0.0177473	FALSE	0.000266515	1.12506	0.189595	-730.29	Mock	GMI1000	Atrichoblast	Up
AT2G33280	0.00352121	0.0098881	1.36245	0.00556081	FALSE	0.000137603	1.36245	0.46689	-272.464	Mock	GMI1000	Atrichoblast	Up
AT2G33300	0	0	283.913	0.000354946	FALSE	0.000708597	283.913	2.22276e-162	-893.328	Mock	GMI1000	Atrichoblast	Up
AT2G33310	0	0	1.31527	0.11867	FALSE	0.00298472	1.31527	0.0783411	-3024.95	Mock	GMI1000	Atrichoblast	Up
AT2G33320	0.00118628	0.00367235	1.54656	0.00343114	FALSE	5.00619e-05	1.54656	0.477016	-184.57	Mock	GMI1000	Atrichoblast	Up
AT2G33670	0	0	283.913	0.000354946	FALSE	0.000708597	283.913	2.22276e-162	-893.328	Mock	GMI1000	Atrichoblast	Up
AT2G34355	0.000584217	0.00192734	1.21537	0.00532418	FALSE	2.76573e-17	1.21537	0.353426	-13003.1	Mock	GMI1000	Atrichoblast	Up
AT2G34610	2.65925e-09	1.54376e-08	1.53274	0.0140795	FALSE	0.00103468	1.53274	0.257545	-578.337	Mock	GMI1000	Atrichoblast	Up
AT2G34650	0	0	1.78505	0.0359678	FALSE	0.0025774	1.78505	0.165981	-1211.33	Mock	GMI1000	Atrichoblast	Up
AT2G34655	0	0	283.913	0.000828206	FALSE	0.227289	283.913	2.22276e-162	-1949.57	Mock	GMI1000	Atrichoblast	Up
AT2G08680	0	0	283.913	0.000354946	FALSE	0.000708597	283.913	2.22276e-162	-893.328	Mock	GMI1000	Atrichoblast	Up
[truncated: 14,944 more rows]
