# Supplementary material for: Comparative single-nucleus RNA-seq analysis revealed localized and cell type-specific pathways governing root-microbiome interactions
Source: Nat Commun. 2025 Apr 3;16:3169. doi: 10.1038/s41467-025-58395-0 (PMC11965305; doi:10.1038/s41467-025-58395-0)
Supplement: Supplementary file 5 — Supplementary Data 3 [file 41467_2025_58395_MOESM5_ESM.xlsx]

## Sheet: sc6h_cpm_0328
Supplementary Data 3. Gene expression levels (CPM) for in all clusters of different samples and treatments.
	GMI1000_0_Atrichoblast..Maturation.	GMI1000_1_Cortex..Maturation.	GMI1000_10_Unknown	GMI1000_11_Atrichoblast..Meristem.Elongation.	GMI1000_12_Procambium..Meristem.Elongation.	GMI1000_13_Phleom..Elongation.Maturation.	GMI1000_14_Endodermis..Meristem.	GMI1000_15_Endodermis..Suberization...Maturation.	GMI1000_16_Phleom.Pole.Pericycle..Elongation.Maturation.	GMI1000_17_0_Atrichoblast..Elongation.	GMI1000_17_1_Cortex..Elongation.	GMI1000_18_Proliferating.Cell	GMI1000_19_Cortex..Meristem.Elongation.	GMI1000_2_Proximal.Meristem..Meristem.	GMI1000_20_Unknown	GMI1000_21_Trichoblast..Elongation.Maturation.	GMI1000_22_Root.Cap	GMI1000_23_Unknown	GMI1000_24_Endodermis.Casparian.Strip...Maturation.	GMI1000_25_Xylem..Elongation.Maturation.	GMI1000_3_Xylem.Pole.Pericycle..Elongation.Maturation.	GMI1000_4_Procambium..Elongation.Maturation.	GMI1000_5_Atrichoblast..Maturation.	GMI1000_6_Endodermis..Elongation.	GMI1000_7_Photosynthetic.Endodermis	GMI1000_8_Endodermis..Suberization...Maturation.	GMI1000_9_Photosynthetic.Cortex	Mock_0_Atrichoblast..Maturation.	Mock_1_Cortex..Maturation.	Mock_10_Unknown	Mock_11_Atrichoblast..Meristem.Elongation.	Mock_12_Procambium..Meristem.Elongation.	Mock_13_Phleom..Elongation.Maturation.	Mock_14_Endodermis..Meristem.	Mock_15_Endodermis..Suberization...Maturation.	Mock_16_Phleom.Pole.Pericycle..Elongation.Maturation.	Mock_17_0_Atrichoblast..Elongation.	Mock_17_1_Cortex..Elongation.	Mock_18_Proliferating.Cell	Mock_19_Cortex..Meristem.Elongation.	Mock_2_Proximal.Meristem..Meristem.	Mock_20_Unknown	Mock_21_Trichoblast..Elongation.Maturation.	Mock_22_Root.Cap	Mock_23_Unknown	Mock_24_Endodermis.Casparian.Strip...Maturation.	Mock_25_Xylem..Elongation.Maturation.	Mock_3_Xylem.Pole.Pericycle..Elongation.Maturation.	Mock_4_Procambium..Elongation.Maturation.
AT1G01010	54.6773	118.322	46.8506	42.3792	30.226	36.2786	43.5883	75.0819	23.6717	88.6894	121.488	45.703	23.5709	21.2221	50.8971	20.7162	15.7462	46.0752	54.7551	33.2406	27.3285	31.2609	58.7586	43.7704	35.6954	66.0623	32.934	46.7889	55.3955	37.3349	26.8103	25.2047	24.2784	16.669	86.3923	15.2001	84.9092	115.843	3.1841	12.5755	15.6413	25.6077	23.632	4.96959	26.9574	15.1483	21.9746	23.8917	14.4625
AT1G01020	74.1435	80.7598	76.9689	122.001	93.0029	60.4643	117.144	77.4283	94.6868	73.9079	107.604	103.593	91.6648	151.931	161.174	101.279	78.7309	138.225	78.2216	55.401	100.548	116.112	81.2011	109.935	86.5343	76.7489	109.202	84.22	78.8067	125.339	99.3558	95.0025	79.4567	104.181	45.0742	108.572	53.0682	66.196	92.339	85.5137	153.285	118.436	91.1519	69.5742	89.8582	20.1977	21.9746	104.481	101.816
AT1G03987	0	0.375627	0	0	0	0	0	0	0	0	0	0	0	0	0	0	0	0	0	0	0	0	0	0	0	0	0	0	0.329735	0	0	0	0	0	0	0	0	0	0	0	0	0	0	0	0	0	0	0.356592	0
AT1G01030	2.00388	20.6595	1.11549	6.4211	32.551	7.25572	40.864	2.34631	2.63019	5.91263	48.5953	3.04687	41.9039	18.8105	4.24142	0	7.87309	0	0	22.1604	4.64068	12.6532	5.71264	8.14334	4.32671	9.71505	3.46674	4.01048	23.4112	5.33356	6.3083	38.7765	17.657	60.425	5.63428	4.3429	0	56.2666	12.7364	52.8173	42.7529	3.20096	13.504	0	17.9716	10.0989	0	6.41865	26.0326
AT1G01040	242.183	273.081	232.022	157.959	320.86	379.716	245.184	279.211	294.581	201.029	242.976	219.374	175.473	191.963	224.795	131.203	145.652	245.734	305.064	221.604	365.583	291.024	246.051	275.856	297.462	246.762	279.073	264.119	331.054	320.014	211.328	409.092	474.533	354.215	279.836	410.404	180.432	231.686	289.754	226.36	230.448	332.9	158.672	223.631	310.011	409.004	230.734	430.05	340.737
AT1G03993	0.572537	1.12688	0	0	0	0	2.72427	0	2.63019	0	0	0	0	1.44696	4.24142	0	0	0	0	0	1.54689	1.48862	1.22414	0	1.08168	3.88602	0	0.572925	0.329735	0	0	0	2.20713	0	1.87809	0	0	0	0	0	0	0	0	0	0	0	0	0.713184	0.578501
AT1G01046	0.286269	1.50251	1.11549	2.56844	0	2.41857	0	0	0	0	0	0	0	0	0	0	0	0	0	0	0.515632	0.744308	0	0	0	0.971505	1.73337	0.572925	0.989205	8.00034	0	0	0	0	1.87809	2.17145	0	0	0	0	1.56413	0	0	0	0	0	0	1.06978	1.7355
AT1G01050	26.0504	31.9283	13.3859	62.9268	79.0525	53.2086	38.1398	42.2336	49.9736	23.6505	38.182	42.6561	62.8559	62.2192	89.0699	23.018	3.93654	61.4336	7.82216	11.0802	57.7507	64.0105	26.1149	41.7346	44.3488	45.6607	55.4678	22.3441	36.9303	29.3346	64.6601	63.9813	66.2139	39.5888	33.8057	34.7432	7.07576	23.1686	38.2093	57.8475	58.3942	70.4212	16.88	4.96959	17.9716	30.2966	21.9746	52.419	54.9576
AT1G03997	0	0	0	0	0	2.41857	0	0	2.63019	0	0	0	0	0.482319	0	0	0	0	15.6443	0	0	0	0	0	0	0.971505	0	0.190975	0	0	1.57708	0	0	2.08362	1.87809	0	0	0	0	0	0	0	0	0	0	0	0	0	0.578501
AT1G01060	0.286269	0.375627	0	1.28422	0	0	0	0	0	0	0	0	0	0	0	0	0	0	0	0	0	0	0	0	0	0.971505	0	0.38195	0	2.66678	0	0	0	0	0	2.17145	0	3.3098	0	0	0	0	0	0	0	0	0	0.356592	0
AT1G01070	1.43134	1.87813	2.23098	2.56844	6.97522	7.25572	5.44854	9.38524	23.6717	2.95631	3.47109	0	0	0.964639	4.24142	0	3.93654	0	0	22.1604	15.4689	1.48862	2.44827	3.05375	6.49007	3.88602	3.46674	1.5278	2.30815	2.66678	0	11.633	6.62139	4.16724	0	32.5717	7.07576	0	3.1841	2.51511	2.60688	0	0	0	13.4787	0	0	13.5505	5.78501
AT1G04003	0	0	0	0	0	0	0	0	0	0	0	0	0	0	0	0	0	0	0	0	0	0	0	0	0	0	0	0	0	0	0	0	0	0	0	0	0	0	0	0	0	0	0	0	0	0	0	0.356592	0
AT1G01080	8.30179	17.2788	11.1549	5.13688	18.6006	14.5114	8.17281	7.03893	15.7811	5.91263	6.94218	12.1875	0	13.9873	12.7243	6.90541	0	15.3584	15.6443	0	25.2659	29.7723	8.56896	14.2508	28.1236	16.5156	39.8675	7.06608	17.8057	5.33356	9.46245	7.7553	6.62139	10.4181	11.2686	21.7145	3.53788	0	15.9205	2.51511	13.0344	32.0096	6.75199	19.8783	8.98582	5.04943	0	25.6746	16.7765
AT1G01090	19.4663	16.152	21.1943	33.3897	41.8513	21.7672	79.0038	631.158	26.3019	11.8253	3.47109	51.7967	65.4748	59.3253	33.9314	18.4144	27.5558	61.4336	39.1108	22.1604	37.6411	33.4939	15.0977	144.544	34.6137	21.3731	34.6674	16.6148	17.1462	29.3346	50.4664	23.2659	19.8642	79.1776	569.062	26.0574	21.2273	0	50.9457	62.8777	57.3514	28.8087	13.504	9.93917	44.9291	10.0989	21.9746	27.101	20.2476
AT1G01100	83.5904	105.551	61.352	247.854	160.43	116.091	174.353	63.3504	110.468	62.0826	69.4218	225.468	172.854	337.141	173.898	41.4325	43.302	245.734	46.9329	77.5615	146.955	159.282	82.4252	123.168	144.945	84.5209	168.137	78.2998	85.0717	72.0031	157.708	104.697	92.6995	135.435	63.8552	99.8867	42.4546	69.5058	229.256	148.391	366.006	163.249	60.7679	29.8175	161.745	90.8898	54.9366	102.698	139.997
AT1G01110	4.29403	1.50251	2.23098	24.4002	30.226	4.83715	49.0368	9.38524	0	2.95631	6.94218	30.4687	36.6659	56.9137	25.4485	2.3018	0	0	0	0	11.3439	5.21016	2.04023	7.12542	11.8985	6.80053	1.73337	3.62853	1.97841	8.00034	20.502	17.4494	8.82852	89.5957	1.87809	4.3429	7.07576	9.9294	22.2887	50.3022	66.7362	25.6077	3.37599	0	17.9716	5.04943	0	8.20161	8.67752
AT1G01120	17.7486	13.8982	14.5014	16.6949	9.30029	21.7672	13.6213	358.986	21.0415	29.5631	17.3554	12.1875	18.333	17.8458	38.1728	25.3198	19.6827	15.3584	125.154	22.1604	19.594	19.352	19.9942	149.634	36.7771	270.078	29.4673	13.5592	18.4652	8.00034	20.502	23.2659	11.0357	18.7526	377.497	10.8572	24.7652	9.9294	3.1841	10.0604	16.684	12.8039	43.8879	14.9088	35.9433	136.335	10.9873	17.473	16.7765
AT1G01130	0.572537	2.25376	3.34647	2.56844	2.32507	2.41857	0	0	0	2.95631	0	0	5.23799	10.611	0	2.3018	0	0	15.6443	0	4.12505	4.46585	2.44827	7.12542	4.32671	0.971505	1.73337	0.954876	1.97841	5.33356	3.15415	7.7553	2.20713	6.25086	3.75619	2.17145	0	6.6196	3.1841	2.51511	6.77789	9.60289	3.37599	0	0	25.2472	0	3.20933	2.89251
AT1G01140	36.9286	4.88315	90.3548	11.558	11.6254	7.25572	8.17281	4.69262	7.89056	130.078	86.7772	9.1406	5.23799	6.27015	8.48284	34.527	19.6827	0	15.6443	11.0802	7.21884	10.4203	34.6839	11.1971	3.24504	1.94301	12.1336	0.954876	0.989205	0	9.46245	0	0	0	0	2.17145	74.2955	52.9568	6.36821	0	1.04275	3.20096	23.632	4.96959	4.49291	5.04943	10.9873	0.713184	2.31401
AT1G01150	0	0	0	0	0	0	0	0	0	0	0	0	0	0	0	0	0	0	0	0	0	0	0	0	0	0	0	0	0	0	0	0	0	0	0	0	0	0	0	0	0	0	0	0	0	0	0	0	0.578501
AT1G01160	100.194	94.2823	88.1238	71.9163	67.4271	118.51	70.831	79.7746	99.9471	106.427	69.4218	118.828	104.76	130.709	135.725	73.6577	66.9212	61.4336	70.3994	99.7219	106.22	104.203	94.6666	79.3976	77.8809	91.3215	71.0682	83.6471	74.8499	88.0038	69.3913	83.3695	116.978	87.512	93.9046	99.8867	102.599	72.8156	143.285	75.4533	109.489	131.239	40.5119	49.6959	121.309	111.088	54.9366	95.21	102.973
AT1G04007	1.43134	1.12688	1.11549	1.28422	0	7.25572	0	0	0	0	0	0	2.61899	2.89392	0	0	0	0	0	0	4.64068	1.48862	1.63218	3.05375	0	2.91451	0	0.763901	1.31894	0	0	5.81648	0	0	0	2.17145	0	0	0	0	0.521376	0	0	0	0	0	0	0.713184	0
AT1G01170	6.01164	8.63942	1.11549	6.4211	9.30029	7.25572	2.72427	7.03893	21.0415	0	6.94218	15.2343	7.85698	7.23479	21.2071	0	3.93654	15.3584	15.6443	0	23.7191	22.3292	4.89655	7.12542	37.8588	11.6581	45.0676	11.0766	15.4976	5.33356	9.46245	3.87765	8.82852	6.25086	18.7809	13.0287	14.1515	9.9294	9.55231	0	14.0772	19.2058	3.37599	0	13.4787	0	0	26.7444	23.1401
AT1G04013	0	0	0	0	0	0	0	0	0	0	0	0	0	0	4.24142	0	0	0	0	0	0	0	0	0	0	0	0	0.190975	0	0	0	0	0	0	0	0	0	0	0	0	0	0	0	0	0	0	0	0	0
AT1G01180	13.1684	9.01504	4.46197	1.28422	6.97522	2.41857	8.17281	14.0779	0	8.86894	3.47109	3.04687	2.61899	3.85856	0	2.3018	11.8096	15.3584	0	0	3.60942	5.21016	11.4253	10.1792	5.40839	11.6581	1.73337	19.8614	13.1894	16.0007	3.15415	3.87765	4.41426	6.25086	28.1714	6.51435	10.6136	13.2392	6.36821	5.03022	5.21376	9.60289	6.75199	14.9088	17.9716	25.2472	21.9746	4.63569	6.36352
AT1G01183	0	0	1.11549	0	0	2.41857	5.44854	0	0	0	0	3.04687	0	0.482319	0	0	0	0	7.82216	0	0.515632	0	0	0	1.08168	1.94301	0	0	0	0	1.57708	0	0	8.33448	3.75619	2.17145	0	0	0	0	1.04275	0	0	0	0	5.04943	0	0.356592	0
AT1G01190	13.7409	14.2738	26.7718	8.98954	16.2755	694.13	24.5184	9.38524	10.5208	2.95631	6.94218	3.04687	7.85698	12.058	4.24142	4.60361	7.87309	46.0752	0	0	9.797	13.3975	8.977	19.3404	20.5519	11.6581	31.2007	13.7502	9.56232	5.33356	4.73123	19.3883	721.732	12.5017	22.5371	17.3716	7.07576	3.3098	3.1841	7.54533	11.9917	3.20096	3.37599	9.93917	35.9433	0	10.9873	6.41865	12.727
AT1G01200	3.43522	3.38064	0	10.2738	2.32507	12.0929	27.2427	4.69262	26.3019	2.95631	6.94218	12.1875	5.23799	5.78783	21.2071	13.8108	7.87309	0	54.7551	0	15.9846	18.6077	2.04023	5.08959	17.3069	1.94301	5.20011	2.10073	3.95682	0	6.3083	11.633	11.0357	25.0034	1.87809	10.8572	3.53788	3.3098	3.1841	2.51511	6.77789	12.8039	3.37599	0	17.9716	55.5438	0	10.6978	5.78501
AT1G01210	9.73313	12.7713	12.2704	7.70532	16.2755	12.0929	16.3456	9.38524	26.3019	5.91263	3.47109	21.3281	5.23799	21.2221	16.9657	4.60361	11.8096	46.0752	15.6443	0	20.6253	19.352	13.4655	11.1971	17.3069	7.77204	34.6674	12.2224	15.8273	8.00034	4.73123	5.81648	8.82852	10.4181	13.1467	15.2001	14.1515	9.9294	31.841	2.51511	28.6757	35.2106	16.88	4.96959	22.4645	20.1977	21.9746	20.3257	24.8756
AT1G04017	2.29015	1.12688	1.11549	1.28422	0	2.41857	0	0	2.63019	2.95631	0	0	0	4.34087	4.24142	0	0	0	0	0	0.515632	0.744308	0.408046	0	2.16336	1.94301	3.46674	1.14585	0.65947	5.33356	1.57708	0	0	2.08362	1.87809	0	0	0	3.1841	0	5.73514	3.20096	3.37599	0	0	0	0	3.20933	3.47101
AT1G01220	24.3328	26.2939	26.7718	41.095	32.551	45.9529	51.7611	16.4242	31.5623	11.8253	10.4133	51.7967	60.2369	38.1032	38.1728	23.018	23.6193	30.7168	23.4665	11.0802	22.1722	41.6812	26.1149	37.6629	31.3687	34.0027	41.6009	25.7816	27.368	21.3342	26.8103	31.0212	22.0713	56.2577	9.39046	34.7432	10.6136	26.4784	41.3934	60.3626	38.0605	54.4164	37.1359	9.93917	8.98582	0	32.962	22.1087	39.9166
AT1G04023	0.286269	0	0	0	0	0	0	0	0	0	0	0	0	0	0	0	0	0	0	0	0.515632	0	0	0	0	0	0	0	0.329735	0	0	0	0	0	0	0	0	0	0	0	0	3.20096	0	0	0	0	0	0	0
AT1G01225	3.43522	6.76128	2.23098	5.13688	4.65015	7.25572	0	35.1947	10.5208	2.95631	10.4133	18.2812	2.61899	11.0933	16.9657	0	3.93654	0	31.2886	0	12.3752	14.8862	4.89655	15.2688	11.8985	9.71505	6.93348	3.0556	1.64868	2.66678	7.88538	13.5718	8.82852	8.33448	28.1714	4.3429	3.53788	9.9294	12.7364	17.6058	3.64964	22.4067	3.37599	0	17.9716	15.1483	0	12.8373	15.041
AT1G01230	18.0349	19.5326	18.9634	17.9791	20.9257	24.1857	24.5184	21.1168	5.26038	17.7379	31.2398	15.2343	28.8089	17.3635	12.7243	25.3198	31.4923	0	31.2886	55.401	19.0784	23.8179	19.5862	19.3404	24.8786	12.6296	17.3337	17.9517	13.5191	10.6671	34.6957	23.2659	17.657	18.7526	30.0495	21.7145	31.8409	9.9294	25.4728	17.6058	25.5474	28.8087	16.88	19.8783	40.4362	25.2472	10.9873	21.0389	30.0821
AT1G01240	108.496	70.2422	49.0816	38.5266	53.4767	43.5343	51.7611	61.0041	97.3169	38.4321	27.7687	42.6561	68.0938	44.3734	152.691	50.6397	208.637	61.4336	23.4665	132.963	63.4227	119.834	92.6263	55.9855	53.0023	126.296	110.936	69.515	58.6929	64.0027	55.1976	36.8377	55.1783	62.5086	71.3675	89.0294	53.0682	36.4078	28.6569	22.636	43.7956	140.842	50.6399	139.148	80.8723	30.2966	87.8986	56.6981	104.13
AT1G01260	76.4337	64.2322	78.0844	77.0532	27.9009	53.2086	65.3824	58.6578	39.4528	47.301	48.5953	42.6561	75.9508	44.8557	46.6556	108.185	82.6674	61.4336	23.4665	55.401	53.1101	41.6812	75.4884	64.1288	32.4504	83.5494	34.6674	68.1781	50.7792	77.3366	72.5455	67.8589	37.5212	52.0905	48.8304	41.2575	56.6061	26.4784	41.3934	72.9382	57.3514	48.0144	94.5279	104.361	49.422	45.4449	43.9493	48.1399	42.8091
AT1G01290	38.0737	53.339	41.2732	51.3688	65.102	45.9529	68.1067	65.6967	57.8641	35.4758	38.182	48.7499	34.0469	92.6053	76.3456	18.4144	11.8096	30.7168	7.82216	44.3208	68.579	64.0105	45.2931	53.9496	65.9824	46.6322	67.6014	39.1499	70.2336	40.0017	55.1976	52.3483	86.0781	52.0905	56.3428	65.1435	21.2273	33.098	70.0503	40.2418	121.481	112.034	37.1359	24.8479	58.4078	25.2472	21.9746	85.582	82.7257
AT1G01300	4.5803	8.26379	11.1549	17.9791	27.9009	7.25572	13.6213	9.38524	21.0415	0	3.47109	60.9373	28.8089	15.9165	12.7243	2.3018	0	15.3584	7.82216	11.0802	17.0158	34.2382	6.52873	9.16126	18.3885	0.971505	38.1341	6.87511	8.90285	10.6671	12.6166	32.96	19.8642	8.33448	11.2686	17.3716	10.6136	9.9294	41.3934	12.5755	19.2909	35.2106	6.75199	4.96959	22.4645	20.1977	10.9873	18.1862	37.0241
AT1G01310	0.572537	0.751254	0	2.56844	0	7.25572	2.72427	0	0	0	0	0	0	0.482319	4.24142	0	0	0	0	0	0.515632	2.23292	0.408046	0	2.16336	1.94301	0	0.572925	0.989205	0	1.57708	3.87765	2.20713	6.25086	0	2.17145	0	3.3098	0	2.51511	1.04275	0	0	0	0	0	0	1.78296	2.31401
AT1G01320	47.8068	209.6	55.7746	32.1055	55.8018	118.51	40.864	79.7746	160.441	50.2573	76.364	216.328	31.4279	77.6534	284.175	36.8289	59.0481	46.0752	15.6443	11.0802	155.205	144.396	49.7816	49.878	169.824	76.7489	485.343	52.7091	226.858	90.6705	41.004	60.1036	112.564	14.5853	95.7827	147.659	14.1515	43.0274	136.917	32.6964	90.7195	310.493	27.008	39.7567	121.309	90.8898	21.9746	125.877	175.286
AT1G01340	28.3406	35.6845	126.051	6.4211	18.6006	29.0229	21.7941	63.3504	23.6717	29.5631	55.5374	12.1875	7.85698	8.68175	21.2071	13.8108	31.4923	30.7168	86.0437	0	19.0784	21.5849	15.5057	72.2721	14.0618	39.8317	17.3337	21.3892	29.3464	21.3342	6.3083	11.633	28.6927	18.7526	71.3675	13.0287	14.1515	43.0274	19.1046	0	7.82065	12.8039	10.128	9.93917	35.9433	45.4449	0	18.5428	17.9335
AT1G01350	48.0931	43.5727	41.2732	30.8213	41.8513	36.2786	40.864	28.1557	21.0415	29.5631	48.5953	48.7499	23.5709	43.4087	50.8971	27.6216	51.1751	30.7168	39.1108	22.1604	34.5473	37.9597	46.1091	43.7704	31.3687	48.5752	34.6674	53.2821	53.7468	26.6678	42.581	60.1036	55.1783	31.2543	50.7085	49.9433	60.144	39.7176	66.8662	52.8173	56.3087	38.4116	16.88	44.7263	44.9291	70.6921	65.9239	48.1399	57.2716
AT1G01355	0.286269	0	0	0	0	2.41857	0	0	0	0	0	0	0	0	0	0	0	0	0	0	0	0	0	0	0	0	0	0.190975	0	0	0	0	0	0	0	0	0	0	0	0	0	0	0	0	0	0	0	0	0
AT1G01360	18.8937	24.0401	24.5408	38.5266	30.226	53.2086	49.0368	7.03893	18.4113	20.6942	41.6531	27.4218	57.6179	27.4922	38.1728	39.1307	19.6827	61.4336	15.6443	11.0802	21.1409	36.4711	15.9138	29.5196	19.4702	24.2876	32.934	24.0629	24.7301	29.3346	31.5415	46.5318	33.107	60.425	22.5371	15.2001	28.3031	46.3372	35.0252	52.8173	31.2826	35.2106	33.7599	24.8479	35.9433	50.4943	10.9873	16.0466	16.7765
AT1G01370	3.43522	1.50251	3.34647	8.98954	6.97522	4.83715	2.72427	0	2.63019	0	0	33.5155	0	8.68175	4.24142	0	7.87309	15.3584	7.82216	0	2.06253	6.69877	2.44827	5.08959	4.32671	2.91451	0	2.2917	1.31894	8.00034	11.0395	3.87765	6.62139	10.4181	3.75619	2.17145	0	6.6196	28.6569	20.1209	12.513	6.40193	10.128	0	8.98582	5.04943	0	1.78296	8.09902
AT1G01380	0	1.12688	0	1.28422	4.65015	0	0	0	0	0	0	0	0	1.92928	0	0	0	0	15.6443	0	1.03126	4.46585	0.816091	0	1.08168	0.971505	1.73337	0.190975	0	0	9.46245	0	4.41426	0	1.87809	4.3429	0	0	0	0	2.08551	0	0	0	0	0	0	2.49614	1.157
AT1G01390	0	0.375627	0	0	0	0	0	0	0	0	0	0	0	0	0	0	0	0	0	0	0	0	0	0	0	0	0	0.190975	0.329735	2.66678	0	0	0	0	0	0	0	0	0	0	0	0	0	0	0	0	0	0	0
AT1G01400	0	0	0	0	0	0	0	0	0	0	0	0	0	0	0	0	0	0	0	0	0	0	0	0	0	0	0	0	0.329735	0	0	0	0	0	0	0	0	0	0	0	0	0	0	0	0	0	0	0	0
AT1G01420	17.4624	26.6695	3.34647	0	0	4.83715	13.6213	7.03893	18.4113	2.95631	10.4133	6.09373	10.476	3.85856	8.48284	0	3.93654	0	7.82216	0	4.12505	5.21016	15.0977	8.14334	17.3069	6.80053	31.2007	27.3094	33.633	21.3342	4.73123	5.81648	2.20713	2.08362	13.1467	13.0287	7.07576	0	3.1841	0	5.73514	3.20096	6.75199	0	22.4645	5.04943	0	3.56592	4.04951
AT1G01430	24.6191	33.4308	16.7324	14.1264	13.9504	21.7672	21.7941	16.4242	18.4113	11.8253	17.3554	27.4218	13.095	14.9519	12.7243	16.1126	7.87309	15.3584	0	22.1604	23.7191	11.9089	24.4827	9.16126	29.2053	12.6296	19.0671	44.3062	44.844	37.3349	20.502	42.6542	11.0357	33.3379	16.9028	17.3716	24.7652	36.4078	19.1046	42.7569	21.8978	3.20096	6.75199	9.93917	26.9574	25.2472	0	22.4653	13.884
AT1G01440	33.4934	23.2889	41.2732	15.4106	27.9009	38.6972	10.8971	9.38524	21.0415	23.6505	13.8844	12.1875	28.8089	16.3989	16.9657	75.9595	27.5558	0	15.6443	0	18.0471	25.3065	26.1149	17.3046	19.4702	25.2591	22.5338	40.1048	26.0491	26.6678	25.2332	32.96	19.8642	14.5853	16.9028	23.8859	42.4546	16.549	22.2887	45.272	15.1199	22.4067	54.0159	24.8479	17.9716	30.2966	0	15.69	15.6195
AT1G01448	46.948	51.4609	50.1971	39.8108	83.7026	38.6972	43.5883	16.4242	49.9736	44.3447	34.7109	45.703	23.5709	41.4795	33.9314	119.694	11.8096	30.7168	39.1108	11.0802	41.2505	61.7776	51.0057	19.3404	36.7771	35.9457	45.0676	68.942	61.6605	53.3356	37.8498	71.7366	39.7283	41.6724	35.6838	49.9433	63.6819	56.2666	50.9457	72.9382	50.0521	54.4164	114.784	19.8783	71.8865	40.3955	21.9746	48.4965	59.0072
AT1G01450	2.57642	1.87813	0	0	4.65015	0	2.72427	0	2.63019	2.95631	0	0	2.61899	1.44696	4.24142	2.3018	0	0	0	0	0	0.744308	0.816091	0	0	0.971505	0	2.10073	0.989205	0	1.57708	1.93883	0	0	0	2.17145	0	3.3098	0	2.51511	1.04275	0	0	0	0	0	0	0.356592	1.157
AT1G01453	1.43134	0.751254	1.11549	0	0	2.41857	0	2.34631	0	0	0	3.04687	2.61899	0.964639	0	73.6577	0	0	0	0	0.515632	1.48862	0	2.03583	0	0	0	0.572925	0	2.66678	1.57708	0	0	0	1.87809	0	0	0	0	0	0	0	23.632	9.93917	4.49291	0	0	0.356592	0.578501
AT1G01460	0	0	0	0	0	0	0	0	0	0	0	0	0	0	0	0	0	0	0	0	0	0	0	0	0	0	0	0.190975	0	0	0	0	0	0	0	0	0	0	0	0	0	0	10.128	0	0	0	0	0	0
AT1G01470	48.6656	28.172	101.51	16.6949	11.6254	285.392	13.6213	23.4631	65.7547	26.6068	27.7687	30.4687	7.85698	19.2928	173.898	110.487	19.6827	46.0752	31.2886	66.4813	80.4385	34.9825	26.523	14.2508	27.042	32.0597	58.9346	11.4585	20.4436	90.6705	12.6166	15.5106	207.47	4.16724	5.63428	45.6004	7.07576	26.4784	12.7364	20.1209	8.34202	89.627	67.5199	4.96959	26.9574	15.1483	10.9873	16.7598	15.041
AT1G01480	1.14507	3.75627	2.23098	1.28422	0	4.83715	27.2427	2.34631	7.89056	17.7379	41.6531	0	2.61899	0.964639	0	0	7.87309	30.7168	555.373	0	2.57816	1.48862	1.22414	2.03583	3.24504	4.85752	5.20011	1.33683	1.64868	5.33356	0	0	0	0	0	0	0	0	0	2.51511	0	3.20096	0	0	4.49291	186.829	0	0.713184	1.157
AT1G01490	336.365	400.043	153.938	430.214	125.554	169.3	234.287	328.484	173.592	541.006	270.745	179.765	353.564	208.844	182.381	98.9775	204.7	215.017	242.487	44.3208	211.409	149.606	361.936	409.203	207.682	514.898	178.537	331.724	351.827	237.343	249.178	106.635	101.528	239.616	264.811	180.23	431.622	278.023	133.732	223.845	188.738	153.646	94.5279	159.027	220.152	222.175	98.8859	199.335	139.997
AT1G01500	4.86656	9.39067	6.69295	5.13688	4.65015	0	8.17281	9.38524	5.26038	8.86894	3.47109	12.1875	7.85698	3.85856	0	6.90541	3.93654	0	7.82216	11.0802	4.64068	5.21016	4.4885	13.2329	4.32671	3.88602	1.73337	5.53828	8.90285	2.66678	1.57708	3.87765	6.62139	10.4181	1.87809	8.6858	3.53788	9.9294	6.36821	0	6.25652	0	6.75199	4.96959	17.9716	25.2472	0	5.70547	5.78501
AT1G01510	23.7603	25.167	17.8479	53.9372	55.8018	41.1157	21.7941	35.1947	26.3019	23.6505	20.8265	36.5624	39.2849	53.5375	38.1728	11.509	0	15.3584	39.1108	44.3208	26.8128	49.8686	26.523	23.4121	33.532	34.9742	26.0005	17.7607	23.4112	34.6681	39.4269	23.2659	28.6927	33.3379	20.659	17.3716	24.7652	23.1686	38.2093	42.7569	45.3597	35.2106	6.75199	0	22.4645	10.0989	21.9746	23.1785	38.7596
AT1G01520	0.858806	0.751254	1.11549	0	2.32507	0	0	2.34631	0	0	0	3.04687	2.61899	1.44696	4.24142	4.60361	0	0	0	0	1.03126	1.48862	1.63218	2.03583	1.08168	0.971505	3.46674	1.14585	0.65947	0	1.57708	1.93883	2.20713	0	0	0	0	3.3098	0	2.51511	0	0	0	0	0	0	0	2.13955	0
AT1G01540	39.5051	46.2021	40.1577	97.6007	99.9781	72.5572	117.144	49.2725	31.5623	73.9079	72.8929	54.8436	109.998	59.8076	46.6556	39.1307	7.87309	46.0752	46.9329	33.2406	55.1726	50.6129	39.5804	35.6271	65.9824	61.2048	62.4013	42.5875	48.4711	53.3356	126.166	73.6754	57.3854	95.8465	33.8057	49.9433	63.6819	59.5764	38.2093	90.5439	46.9239	38.4116	33.7599	9.93917	53.9149	60.5932	10.9873	41.3646	42.8091
AT1G01550	251.916	233.64	400.461	164.38	141.829	162.044	149.835	192.397	210.415	251.287	225.621	127.968	178.092	130.709	161.174	195.653	358.225	215.017	344.175	343.486	269.675	157.793	233.81	245.318	153.598	283.679	150.803	204.534	209.382	229.343	154.553	135.718	141.256	156.271	187.809	195.43	212.273	225.066	114.628	140.846	132.43	118.436	165.424	283.266	233.631	252.472	131.848	212.172	160.245
AT1G01560	5.72537	5.6344	72.5069	3.85266	0	7.25572	5.44854	0	2.63019	5.91263	3.47109	15.2343	5.23799	5.30551	12.7243	0	3.93654	0	0	11.0802	3.09379	2.97723	2.04023	3.05375	2.16336	6.80053	8.66685	0	0	0	0	0	0	0	1.87809	0	3.53788	0	0	0	0	0	0	0	0	0	0	0.356592	0.578501
AT1G01570	0.858806	2.25376	0	0	2.32507	0	2.72427	32.8484	5.26038	0	0	15.2343	2.61899	0.482319	4.24142	0	0	15.3584	39.1108	0	7.21884	0.744308	1.22414	17.3046	3.24504	1.94301	1.73337	2.48268	0.65947	0	3.15415	1.93883	2.20713	14.5853	30.0495	2.17145	0	3.3098	3.1841	2.51511	3.64964	9.60289	0	4.96959	8.98582	20.1977	0	8.20161	1.157
AT1G01580	18.6075	1.12688	1.11549	7.70532	2.32507	2.41857	0	7.03893	2.63019	8.86894	0	3.04687	2.61899	1.92928	0	2.3018	0	0	0	0	2.57816	2.23292	2.04023	0	3.24504	0.971505	3.46674	18.9065	0.989205	64.0027	4.73123	1.93883	4.41426	6.25086	5.63428	0	3.53788	0	3.1841	0	1.56413	0	6.75199	0	4.49291	5.04943	0	3.56592	5.20651
AT1G01590	0	0	0	0	0	0	0	0	0	0	0	0	0	0	0	0	0	0	0	0	0	0	0	0	0	0	0	0	0.329735	0	0	0	0	0	0	0	0	0	0	0	0	0	0	0	0	0	0	0	0
AT1G01600	0	0.751254	1.11549	2.56844	0	2.41857	0	84.4672	0	0	0	0	0	1.92928	0	2.3018	0	0	0	11.0802	3.60942	0.744308	0.408046	1.01792	0	0	1.73337	0.38195	0.329735	0	1.57708	0	2.20713	0	35.6838	0	0	0	0	0	1.56413	0	0	0	4.49291	5.04943	0	0	0.578501
AT1G01610	7.15671	7.51254	8.92393	8.98954	6.97522	19.3486	8.17281	760.205	10.5208	2.95631	6.94218	15.2343	18.333	11.0933	0	13.8108	3.93654	30.7168	39.1108	11.0802	10.3126	14.8862	6.12068	158.795	11.8985	13.6011	12.1336	8.02096	4.94603	5.33356	12.6166	7.7553	11.0357	12.5017	623.527	10.8572	3.53788	3.3098	12.7364	2.51511	5.73514	6.40193	3.37599	0	53.9149	0	0	7.48843	8.09902
AT1G01620	64.9829	77.7547	56.8901	66.7794	267.383	101.58	182.526	53.9651	234.087	32.5195	156.199	396.093	141.426	99.3578	161.174	69.0541	35.4289	184.301	125.154	66.4813	129.939	319.308	54.6781	141.491	207.682	66.0623	577.212	82.6922	121.013	72.0031	145.091	430.419	203.056	387.553	93.9046	225.831	113.212	307.811	474.432	342.055	165.798	227.268	131.664	64.6046	287.546	191.878	54.9366	195.056	429.827
AT1G01630	19.18	37.9383	21.1943	34.6739	20.9257	9.67429	16.3456	32.8484	28.9321	38.4321	48.5953	30.4687	31.4279	17.3635	25.4485	23.018	7.87309	15.3584	31.2886	11.0802	25.2659	23.0735	26.1149	46.8242	15.1435	24.2876	6.93348	30.556	34.9519	16.0007	72.5455	23.2659	17.657	52.0905	30.0495	15.2001	38.9167	33.098	31.841	42.7569	23.9833	41.6125	23.632	9.93917	22.4645	35.346	32.962	20.6823	17.9335
AT1G01640	3.72149	2.25376	3.34647	5.13688	6.97522	12.0929	8.17281	4.69262	15.7811	5.91263	6.94218	15.2343	2.61899	3.37624	4.24142	9.20721	0	15.3584	7.82216	11.0802	17.0158	17.8634	2.04023	6.1075	10.8168	4.85752	17.3337	4.01048	4.28656	2.66678	7.88538	5.81648	11.0357	6.25086	5.63428	13.0287	10.6136	3.3098	15.9205	0	4.17101	12.8039	6.75199	0	4.49291	10.0989	10.9873	19.9691	16.198
AT1G01650	80.7277	64.6078	88.1238	38.5266	95.328	65.3015	89.9009	68.043	68.3849	82.7768	38.182	48.7499	78.5698	63.1838	50.8971	57.5451	74.7943	15.3584	54.7551	66.4813	60.3289	72.9422	58.7586	64.1288	55.1656	73.8344	41.6009	61.876	50.1197	69.3363	23.6561	71.7366	77.2496	70.8431	54.4647	49.9433	88.447	43.0274	41.3934	42.7569	51.6163	32.0096	40.5119	74.5438	67.3936	45.4449	43.9493	50.9926	72.3127
AT1G04027	0.858806	1.12688	2.23098	0	0	2.41857	2.72427	4.69262	2.63019	0	0	0	2.61899	0.482319	0	2.3018	0	0	0	0	0	1.48862	0.408046	2.03583	0	0	1.73337	0.954876	1.31894	0	0	0	2.20713	0	1.87809	0	0	0	0	0	0	3.20096	0	0	0	0	0	1.42637	0.578501
AT1G01660	6.29791	10.5175	13.3859	16.6949	6.97522	7.25572	10.8971	4.69262	10.5208	0	3.47109	3.04687	10.476	4.82319	16.9657	234.784	7.87309	30.7168	7.82216	0	9.797	15.6305	1.22414	20.3583	12.9801	10.6866	15.6003	5.15633	12.8597	8.00034	4.73123	1.93883	4.41426	2.08362	3.75619	4.3429	0	6.6196	6.36821	12.5755	6.25652	6.40193	351.103	4.96959	13.4787	10.0989	0	6.06206	8.09902
AT1G01670	6.01164	11.6444	15.6169	0	4.65015	2.41857	5.44854	2.34631	7.89056	5.91263	10.4133	3.04687	7.85698	5.30551	16.9657	0	7.87309	0	0	11.0802	10.3126	9.676	2.44827	16.2867	14.0618	11.6581	19.0671	4.20145	17.8057	2.66678	6.3083	3.87765	2.20713	14.5853	3.75619	10.8572	7.07576	23.1686	3.1841	25.1511	5.21376	6.40193	0	4.96959	8.98582	5.04943	10.9873	8.20161	10.9915
AT1G01680	2.86269	2.62939	121.589	0	6.97522	0	5.44854	0	2.63019	2.95631	0	0	0	0	0	2.3018	0	0	0	0	2.57816	5.95446	1.63218	4.07167	2.16336	2.91451	0	0	0.65947	0	0	0	0	0	0	0	0	0	0	0	0	0	0	9.93917	4.49291	0	0	0.713184	0
AT1G01690	6.29791	7.51254	11.1549	14.1264	18.6006	9.67429	35.4155	4.69262	7.89056	2.95631	0	176.718	13.095	16.8812	16.9657	0	7.87309	0	0	22.1604	13.9221	14.1419	5.71264	14.2508	11.8985	8.74354	15.6003	5.15633	4.94603	0	12.6166	5.81648	17.657	31.2543	3.75619	15.2001	7.07576	6.6196	184.678	17.6058	11.4703	19.2058	0	4.96959	17.9716	0	0	12.1241	15.6195
AT1G01695	0.286269	0.375627	1.11549	0	4.65015	7.25572	0	2.34631	5.26038	0	0	21.3281	5.23799	0.482319	4.24142	0	3.93654	0	0	0	2.57816	7.44308	0.816091	1.01792	0	1.94301	3.46674	0.38195	1.64868	0	3.15415	1.93883	2.20713	2.08362	0	2.17145	0	0	22.2887	0	1.56413	0	0	0	0	0	0	2.49614	3.47101
AT1G04037	0.286269	0.375627	0	0	0	0	0	0	0	0	0	0	0	0	0	0	0	0	0	0	0	0	0	0	0	0	0	0	0	0	1.57708	0	0	0	0	0	0	0	0	0	0	0	0	0	0	0	0	0	0
AT1G01700	0.858806	0.375627	0	0	2.32507	2.41857	5.44854	0	0	0	0	27.4218	0	0.964639	0	0	0	0	0	0	0	2.23292	1.63218	1.01792	3.24504	0	3.46674	0.763901	0.65947	0	1.57708	0	4.41426	0	0	0	0	3.3098	44.5775	0	0	0	0	0	0	0	0	0.356592	1.157
AT1G01710	59.2576	59.349	65.814	39.8108	55.8018	67.72	62.6582	75.0819	60.4943	94.6021	69.4218	48.7499	44.5229	48.7143	46.6556	43.7343	62.9847	46.0752	78.2216	33.2406	73.2197	75.9194	77.1206	83.4692	74.6358	80.6349	86.6685	60.1572	56.7144	64.0027	45.7352	56.226	55.1783	64.5922	75.1237	69.4864	63.6819	69.5058	57.3139	32.6964	56.83	60.8183	54.0159	49.6959	58.4078	35.346	142.835	61.6904	57.2716
AT1G01715	11.737	15.7763	8.92393	12.8422	16.2755	26.6043	29.967	4.69262	13.1509	11.8253	3.47109	39.6093	10.476	30.8684	29.69	6.90541	3.93654	30.7168	23.4665	0	24.7503	26.7951	8.977	13.2329	27.042	19.4301	26.0005	10.1217	13.1894	10.6671	14.1937	17.4494	15.4499	16.669	7.51237	32.5717	10.6136	6.6196	12.7364	15.0907	35.975	64.0193	13.504	4.96959	31.4504	15.1483	0	17.473	30.0821
AT1G04043	0	0	0	0	0	0	0	0	0	0	0	0	0	0	0	0	0	0	0	0	0	0	0	0	0	0	0	0	0	0	0	0	0	0	0	0	0	0	0	0	0	0	0	0	0	0	0	0	0
AT1G01720	178.632	174.291	124.935	179.791	41.8513	82.2315	204.32	100.891	118.358	239.461	211.736	85.3123	138.807	108.522	131.484	174.937	196.827	46.0752	187.732	77.5615	138.705	81.8739	160.362	174.064	81.1259	94.236	62.4013	85.5569	118.705	101.338	126.166	50.4095	26.4856	108.348	33.8057	71.6578	198.121	139.012	31.841	138.331	88.634	67.2202	124.912	69.5742	125.801	121.186	65.9239	84.1557	50.9081
AT1G01725	19.4663	13.1469	17.8479	16.6949	18.6006	21.7672	5.44854	28.1557	18.4113	23.6505	17.3554	21.3281	2.61899	13.9873	21.2071	6.90541	7.87309	30.7168	7.82216	0	22.1722	29.028	16.3218	17.3046	16.2252	13.6011	13.867	15.278	13.1894	16.0007	9.46245	11.633	17.657	20.8362	11.2686	21.7145	14.1515	3.3098	0	15.0907	15.1199	19.2058	0	14.9088	17.9716	15.1483	10.9873	19.9691	26.0326
AT1G04047	4.5803	3.75627	2.23098	1.28422	2.32507	4.83715	0	0	5.26038	2.95631	0	0	2.61899	2.89392	4.24142	0	3.93654	0	7.82216	0	2.06253	4.46585	2.04023	1.01792	4.32671	1.94301	1.73337	3.8195	2.96762	2.66678	3.15415	0	4.41426	0	0	4.3429	3.53788	3.3098	3.1841	5.03022	1.04275	3.20096	0	0	17.9716	0	0	5.34888	9.25602
AT1G01730	26.9092	30.0501	27.8873	32.1055	18.6006	24.1857	40.864	16.4242	21.0415	17.7379	6.94218	36.5624	18.333	23.6336	55.1385	13.8108	19.6827	46.0752	15.6443	22.1604	23.7191	30.5166	24.8908	30.5375	21.6336	22.3446	24.2672	30.3651	33.3033	21.3342	25.2332	21.3271	13.2428	20.8362	24.4152	30.4003	14.1515	33.098	76.4185	12.5755	28.1543	32.0096	23.632	34.7871	35.9433	10.0989	0	27.101	27.1896
AT1G01740	10.0194	14.6494	7.80844	3.85266	4.65015	16.93	21.7941	4.69262	26.3019	2.95631	3.47109	9.1406	13.095	16.3989	33.9314	0	7.87309	0	15.6443	22.1604	13.4064	14.1419	8.977	3.05375	17.3069	10.6866	10.4002	9.35778	11.8705	8.00034	7.88538	3.87765	13.2428	10.4181	3.75619	21.7145	3.53788	0	15.9205	17.6058	26.5902	16.0048	0	9.93917	17.9716	5.04943	10.9873	11.7675	19.6691
AT1G01750	10.3057	12.0201	10.0394	37.2424	9.30029	21.7672	10.8971	9.38524	15.7811	2.95631	13.8844	12.1875	5.23799	9.64639	12.7243	697.446	3.93654	15.3584	7.82216	22.1604	9.797	15.6305	17.546	10.1792	11.8985	5.82903	6.93348	7.63901	7.91364	8.00034	45.7352	3.87765	2.20713	14.5853	7.51237	10.8572	0	23.1686	6.36821	0	9.38478	9.60289	604.303	14.9088	22.4645	0	21.9746	7.13184	7.52052
AT1G04053	3.14895	3.38064	2.23098	5.13688	0	7.25572	2.72427	0	5.26038	0	3.47109	12.1875	2.61899	6.27015	8.48284	0	0	15.3584	7.82216	0	2.57816	8.18739	4.08046	1.01792	4.32671	1.94301	3.46674	2.86463	4.94603	0	4.73123	3.87765	2.20713	6.25086	1.87809	6.51435	0	0	9.55231	2.51511	7.82065	3.20096	3.37599	0	8.98582	5.04943	0	4.99229	10.9915
AT1G01760	16.8898	15.4007	13.3859	11.558	20.9257	24.1857	13.6213	7.03893	36.8226	8.86894	0	24.3749	28.8089	23.6336	33.9314	6.90541	7.87309	15.3584	0	11.0802	18.5627	23.8179	11.0172	13.2329	21.6336	10.6866	24.2672	14.5141	12.8597	21.3342	18.9249	46.5318	19.8642	33.3379	22.5371	15.2001	0	6.6196	41.3934	20.1209	20.3337	41.6125	10.128	0	8.98582	5.04943	21.9746	31.0235	24.8756
AT1G04057	0	0	0	0	0	0	0	0	0	0	0	0	0	0	0	0	0	0	0	0	0	0	0	0	0	0	0	0	0	0	0	0	0	0	0	0	0	0	0	0	0	0	0	0	0	0	0	0	0
AT1G01770	87.0256	78.8816	53.5436	55.2214	118.579	270.88	68.1067	46.9262	128.879	47.301	83.3061	73.1248	23.5709	76.6888	106.036	596.167	70.8578	15.3584	101.688	11.0802	160.361	138.441	62.431	63.1109	84.3709	70.9198	104.002	118.787	124.97	96.0041	28.3874	143.473	425.976	58.3414	90.1485	264.917	24.7652	66.196	143.285	55.3324	89.6767	124.838	857.503	99.3917	139.28	55.5438	120.861	326.638	173.55
AT1G01780	45.2304	50.334	37.9267	43.6635	79.0525	152.37	46.3126	37.541	63.1245	17.7379	31.2398	45.703	23.5709	35.2093	46.6556	635.298	51.1751	61.4336	46.9329	44.3208	73.2197	62.5219	35.5	36.645	33.532	34.0027	55.4678	59.7752	58.3631	48.002	39.4269	79.4919	158.913	33.3379	46.9523	117.258	38.9167	43.0274	76.4185	20.1209	47.9666	54.4164	827.119	64.6046	71.8865	15.1483	54.9366	127.66	73.4697
AT1G01790	31.2033	42.4458	24.5408	28.2528	48.8265	26.6043	24.5184	42.2336	65.7547	29.5631	76.364	70.0779	20.952	29.9038	46.6556	39.1307	23.6193	15.3584	31.2886	11.0802	45.3756	43.1699	34.6839	50.8959	43.2671	35.9457	64.1347	43.9243	48.4711	40.0017	28.3874	63.9813	59.5925	31.2543	50.7085	47.7719	74.2955	76.1254	44.5775	20.1209	30.7612	48.0144	43.8879	14.9088	40.4362	15.1483	43.9493	44.2174	39.9166
AT1G01800	23.474	26.2939	18.9634	41.095	72.0773	19.3486	38.1398	14.0779	21.0415	20.6942	31.2398	36.5624	52.3799	40.9971	21.2071	2.3018	19.6827	30.7168	31.2886	33.2406	29.391	37.2154	35.0919	23.4121	43.2671	25.2591	19.0671	22.5351	25.7193	24.001	48.8893	56.226	46.3497	39.5888	16.9028	34.7432	21.2273	23.1686	9.55231	35.2115	30.7612	12.8039	6.75199	14.9088	26.9574	10.0989	10.9873	25.318	34.1316
AT1G01810	2.57642	3.75627	2.23098	0	0	7.25572	5.44854	0	2.63019	0	6.94218	0	2.61899	5.78783	16.9657	0	0	0	7.82216	0	2.06253	8.18739	1.22414	7.12542	2.16336	2.91451	1.73337	1.71878	1.64868	2.66678	0	3.87765	2.20713	2.08362	0	6.51435	0	0	0	2.51511	4.69239	12.8039	3.37599	0	8.98582	0	0	5.70547	4.04951
AT1G01820	77.2925	105.551	84.7773	88.6112	60.4519	67.72	54.4854	39.8873	49.9736	67.9952	86.7772	67.0311	68.0938	65.1131	76.3456	36.8289	39.3654	92.1503	62.5772	44.3208	71.6728	73.6865	78.3447	73.2901	69.2274	78.6919	64.1347	128.335	94.634	98.6709	74.1226	79.4919	64.0068	39.5888	63.8552	60.8006	113.212	79.4352	85.9708	65.3928	69.8644	67.2202	57.3919	79.5134	121.309	65.6426	54.9366	74.8843	83.3042
AT1G01830	24.6191	33.4308	14.5014	87.3269	39.5262	16.93	81.7281	14.0779	44.7132	41.3884	27.7687	115.781	125.712	23.6336	12.7243	11.509	11.8096	46.0752	101.688	11.0802	17.5315	55.8231	29.7873	40.7167	23.7969	29.1451	26.0005	28.4553	28.0275	13.3339	85.1621	50.4095	4.41426	135.435	11.2686	41.2575	31.8409	49.647	108.26	130.786	22.9406	22.4067	13.504	9.93917	17.9716	131.285	0	20.3257	42.2306
AT1G04067	0	0.375627	0	0	0	0	0	0	0	0	0	0	0	0	0	0	0	0	0	0	0	0	0	1.01792	0	0	0	0	0	0	0	0	0	0	0	0	0	0	0	0	0	0	0	0	0	0	0	0.356592	0
AT1G01840	1.14507	0.751254	0	1.28422	2.32507	9.67429	0	2.34631	5.26038	0	0	3.04687	0	0.482319	0	4.60361	0	15.3584	0	0	1.54689	0.744308	0.408046	1.01792	3.24504	3.88602	3.46674	0.572925	0.329735	0	3.15415	1.93883	2.20713	0	1.87809	8.6858	0	3.3098	0	0	2.60688	6.40193	0	0	0	0	0	3.92251	2.89251
AT1G01860	4.5803	9.39067	7.80844	10.2738	6.97522	9.67429	10.8971	11.7316	5.26038	0	6.94218	6.09373	7.85698	11.5757	12.7243	4.60361	7.87309	15.3584	0	0	21.6565	13.3975	5.71264	12.215	9.73511	15.5441	15.6003	6.87511	8.57311	26.6678	18.9249	21.3271	15.4499	12.5017	13.1467	6.51435	3.53788	9.9294	12.7364	5.03022	18.2482	19.2058	6.75199	4.96959	13.4787	15.1483	0	17.8296	19.0905
AT1G01880	0.572537	1.12688	2.23098	0	2.32507	9.67429	2.72427	2.34631	0	2.95631	3.47109	15.2343	0	2.89392	4.24142	2.3018	0	15.3584	0	0	3.60942	5.21016	0.408046	4.07167	2.16336	0.971505	13.867	2.10073	1.64868	5.33356	0	5.81648	6.62139	2.08362	0	4.3429	0	0	22.2887	0	4.17101	3.20096	0	0	0	0	0	2.85273	5.20651
AT1G01900	0.572537	0	0	0	4.65015	0	0	0	0	0	0	0	0	2.4116	0	0	0	0	0	110.802	0.515632	8.93169	0	0	0	0	0	0.572925	0	0	0	15.5106	0	0	0	0	0	0	0	0	1.04275	0	0	0	0	0	87.8986	0	6.94202
AT1G04077	0	0	0	0	0	0	0	0	0	0	0	0	0	0	0	0	0	0	0	0	0	0	0	0	0	0	0	0	0	0	0	0	0	0	0	0	0	0	0	0	0	0	0	0	0	0	0	0	0
AT1G01910	47.8068	49.9584	46.8506	56.5057	55.8018	41.1157	70.831	35.1947	44.7132	26.6068	38.182	54.8436	86.4268	74.2772	42.4142	43.7343	31.4923	15.3584	39.1108	121.882	47.9537	55.8231	46.5172	58.0213	47.5939	45.6607	46.801	43.5423	46.8224	50.6688	82.0079	62.0424	35.3141	60.425	58.2209	56.4577	17.6894	33.098	66.8662	82.9986	71.4286	54.4164	54.0159	39.7567	35.9433	30.2966	43.9493	44.9306	48.5941
AT1G01920	28.6269	27.0451	23.4253	56.5057	72.0773	48.3715	32.6912	42.2336	47.3434	11.8253	27.7687	103.593	41.9039	116.721	63.6213	9.20721	27.5558	61.4336	15.6443	66.4813	46.4068	78.8966	24.4827	41.7346	44.3488	23.3161	52.0011	19.8614	21.7625	18.6675	44.1581	58.1648	28.6927	35.4215	18.7809	36.9146	14.1515	13.2392	111.444	60.3626	93.3264	60.8183	23.632	24.8479	40.4362	10.0989	21.9746	41.7212	74.0482
AT1G01930	26.0504	37.5627	26.7718	26.9686	25.5758	19.3486	46.3126	37.541	31.5623	23.6505	27.7687	30.4687	26.1899	33.7624	33.9314	20.7162	31.4923	15.3584	39.1108	33.2406	32.4848	26.0508	36.3161	38.6809	27.042	34.0027	34.6674	35.3304	43.1953	16.0007	41.004	31.0212	30.8998	43.756	43.1961	30.4003	28.3031	59.5764	41.3934	32.6964	32.3253	35.2106	30.384	29.8175	26.9574	55.5438	32.962	38.5119	43.9661
AT1G01940	5.15283	5.25877	5.57746	6.4211	6.97522	14.5114	5.44854	4.69262	21.0415	0	0	6.09373	5.23799	9.16407	12.7243	4.60361	0	0	0	0	8.25011	10.4203	4.4885	9.16126	4.32671	7.77204	6.93348	5.72925	6.26497	5.33356	7.88538	5.81648	11.0357	6.25086	5.63428	10.8572	3.53788	13.2392	15.9205	0	16.684	22.4067	6.75199	4.96959	0	0	10.9873	11.0543	17.355
AT1G01950	48.9519	46.9533	81.4309	35.9581	46.5015	16.93	40.864	46.9262	44.7132	44.3447	59.0085	67.0311	44.5229	53.0551	76.3456	52.9415	35.4289	15.3584	70.3994	22.1604	46.4068	62.5219	48.1494	55.9855	47.5939	50.5182	38.1341	48.8896	44.1845	64.0027	31.5415	56.226	39.7283	64.5922	39.44	54.2862	31.8409	62.8862	70.0503	72.9382	39.6246	57.6173	60.7679	24.8479	22.4645	40.3955	10.9873	43.5042	42.8091
AT1G01960	64.1241	83.3891	55.7746	109.159	109.278	103.999	103.522	65.6967	73.6453	62.0826	41.6531	97.4997	112.617	91.1584	63.6213	59.8469	27.5558	46.0752	54.7551	132.963	73.2197	99.7373	75.0804	83.4692	77.8809	96.179	102.269	64.3586	83.7527	82.6702	75.6996	75.6142	66.2139	108.348	71.3675	95.5438	49.5303	43.0274	89.1549	138.331	78.7278	76.8231	30.384	49.6959	53.9149	45.4449	76.9112	71.675	74.6267
AT1G01970	2.00388	2.25376	0	0	6.97522	0	0	4.69262	5.26038	0	6.94218	3.04687	2.61899	1.92928	0	0	0	0	0	0	5.15632	2.97723	1.63218	5.08959	5.40839	2.91451	3.46674	1.90975	2.96762	0	1.57708	1.93883	2.20713	8.33448	3.75619	8.6858	0	0	0	0	4.17101	6.40193	0	0	0	0	21.9746	4.2791	2.89251
AT1G01980	0	0	0	0	0	0	0	0	0	0	0	0	0	0	0	0	0	0	0	0	0	0	0	0	0	0	0	0	0	0	0	0	0	0	0	0	0	0	0	0	0	0	0	0	0	0	0	0	0
AT1G01990	12.5958	6.76128	7.80844	8.98954	6.97522	24.1857	13.6213	9.38524	18.4113	0	10.4133	9.1406	2.61899	15.4342	16.9657	9.20721	15.7462	0	15.6443	11.0802	10.8283	18.6077	15.9138	9.16126	19.4702	17.4871	13.867	12.6044	10.2218	0	12.6166	7.7553	17.657	14.5853	11.2686	23.8859	10.6136	9.9294	25.4728	7.54533	22.9406	12.8039	10.128	0	8.98582	5.04943	10.9873	13.9071	13.3055
AT1G02000	10.0194	9.01504	10.0394	12.8422	9.30029	2.41857	8.17281	7.03893	18.4113	26.6068	3.47109	3.04687	20.952	13.0226	29.69	23.018	31.4923	0	15.6443	11.0802	8.76574	8.18739	13.0575	15.2688	5.40839	6.80053	12.1336	10.6946	14.1786	2.66678	9.46245	3.87765	6.62139	12.5017	7.51237	6.51435	10.6136	36.4078	22.2887	25.1511	15.1199	9.60289	27.008	14.9088	26.9574	30.2966	21.9746	5.70547	9.83453
AT1G02010	23.474	23.2889	23.4253	26.9686	34.8761	43.5343	29.967	23.4631	31.5623	26.6068	20.8265	36.5624	26.1899	36.174	16.9657	52.9415	19.6827	15.3584	31.2886	88.6417	26.2972	46.8914	22.4425	28.5017	34.6137	30.1166	45.0676	16.9968	30.0059	32.0014	37.8498	23.2659	26.4856	37.5052	20.659	45.6004	17.6894	33.098	28.6569	42.7569	34.9322	35.2106	54.0159	9.93917	26.9574	45.4449	208.759	34.5894	25.4541
AT1G02020	11.4507	10.5175	7.80844	7.70532	4.65015	12.0929	2.72427	9.38524	15.7811	14.7816	3.47109	9.1406	0	8.68175	4.24142	4.60361	15.7462	0	23.4665	0	11.3439	11.1646	6.93677	13.2329	10.8168	6.80053	8.66685	11.2675	10.5515	24.001	1.57708	17.4494	15.4499	6.25086	11.2686	10.8572	7.07576	9.9294	6.36821	5.03022	9.90615	6.40193	6.75199	9.93917	8.98582	20.1977	0	9.62798	12.1485
AT1G02030	1.14507	1.87813	3.34647	2.56844	6.97522	2.41857	2.72427	53.9651	0	0	0	0	0	0.964639	0	4.60361	3.93654	0	234.665	11.0802	1.03126	7.44308	2.44827	25.4479	4.32671	0.971505	1.73337	0.954876	0	0	3.15415	1.93883	0	0	20.659	2.17145	0	0	0	2.51511	1.04275	0	0	0	0	287.818	0	1.06978	0.578501
AT1G02040	0	0	0	1.28422	0	0	0	0	0	0	0	0	0	0	4.24142	6.90541	0	0	0	0	0.515632	0.744308	0	0	0	0	0	0	0.329735	0	0	0	0	0	0	0	0	0	0	0	0.521376	0	3.37599	0	0	0	0	0.356592	0.578501
AT1G02050	6.87044	10.5175	5.57746	7.70532	6.97522	9.67429	8.17281	7.03893	26.3019	8.86894	10.4133	6.09373	18.333	26.5276	21.2071	6.90541	3.93654	0	15.6443	0	15.4689	21.5849	8.56896	8.14334	14.0618	12.6296	17.3337	6.68413	11.5407	13.3339	0	3.87765	8.82852	4.16724	7.51237	15.2001	3.53788	3.3098	19.1046	5.03022	25.0261	12.8039	0	4.96959	0	5.04943	0	15.3334	16.7765
AT1G02060	3.43522	6.01003	4.46197	3.85266	2.32507	2.41857	10.8971	2.34631	2.63019	0	0	6.09373	5.23799	9.64639	12.7243	2.3018	3.93654	0	0	0	10.3126	8.18739	4.08046	6.1075	6.49007	1.94301	17.3337	3.8195	3.29735	2.66678	3.15415	5.81648	6.62139	2.08362	1.87809	10.8572	3.53788	6.6196	12.7364	2.51511	11.4703	3.20096	0	4.96959	8.98582	0	0	6.41865	8.67752
AT1G02065	0	0	0	0	0	0	0	0	0	0	0	0	0	0	0	0	0	0	0	0	0	0	0	0	0	0	0	0	0	0	0	0	0	0	0	0	0	0	0	0	0.521376	0	0	0	0	0	0	0	0
AT1G02070	0	0.375627	0	1.28422	0	0	0	0	0	0	0	0	0	0	0	0	0	0	0	0	1.03126	1.48862	0.408046	0	0	0	0	0	0	0	7.88538	0	0	0	0	0	0	0	0	0	1.04275	0	3.37599	0	0	0	0	0	0
AT1G02080	222.717	215.985	228.676	288.949	313.885	181.393	253.357	222.9	239.347	236.505	177.026	295.546	201.663	247.43	186.623	232.482	259.812	138.225	250.309	299.166	194.909	244.877	208.919	264.659	165.497	244.819	197.604	221.722	209.052	189.341	285.451	213.271	207.47	270.871	208.468	193.259	212.273	188.659	296.122	274.147	223.149	233.67	202.56	263.388	197.688	222.175	142.835	193.273	233.715
AT1G02090	45.5167	45.0752	39.0422	37.2424	51.1516	33.86	24.5184	39.8873	21.0415	59.1263	48.5953	39.6093	36.6659	51.6082	25.4485	36.8289	62.9847	30.7168	23.4665	33.2406	50.0163	33.4939	35.908	36.645	33.532	30.1166	32.934	46.025	38.9087	40.0017	33.1186	58.1648	39.7283	58.3414	45.0742	34.7432	24.7652	29.7882	44.5775	42.7569	45.8811	28.8087	64.1439	49.6959	40.4362	40.3955	43.9493	39.5817	40.4951
AT1G02100	113.076	100.292	137.205	93.748	99.9781	103.999	49.0368	75.0819	81.5358	100.515	104.133	63.9842	96.9028	97.9108	76.3456	103.581	141.716	138.225	86.0437	88.6417	103.126	103.459	108.948	108.917	72.4725	102.008	74.5349	121.46	105.186	120.005	96.2016	93.0637	92.6995	81.2612	97.6608	86.858	120.288	95.9842	98.7073	103.119	106.882	99.2298	138.416	144.118	58.4078	85.8404	98.8859	90.5743	93.1387
AT1G02110	11.1645	22.162	13.3859	25.6844	25.5758	29.0229	40.864	28.1557	34.1924	5.91263	17.3554	76.1717	41.9039	68.4894	63.6213	11.509	19.6827	30.7168	39.1108	33.2406	27.3285	44.6585	18.7701	22.3942	29.2053	13.6011	31.2007	12.7953	10.8813	24.001	33.1186	36.8377	17.657	29.1707	13.1467	17.3716	0	6.6196	44.5775	35.2115	63.6079	48.0144	20.256	4.96959	13.4787	10.0989	21.9746	22.8219	45.1231
AT1G02120	317.758	294.867	303.414	272.255	269.708	263.624	201.596	234.631	334.034	381.365	225.621	213.281	274.994	245.983	267.21	216.37	291.304	199.659	250.309	343.486	275.863	285.07	267.27	286.035	282.318	240.933	242.672	306.324	250.599	240.01	287.028	211.332	238.37	195.86	217.859	245.374	325.485	244.925	206.967	150.907	196.559	272.082	209.312	362.78	260.589	257.521	373.569	252.11	286.358
AT1G02130	24.0466	22.9132	13.3859	26.9686	34.8761	21.7672	35.4155	23.4631	26.3019	17.7379	17.3554	12.1875	18.333	32.7977	12.7243	11.509	35.4289	0	0	44.3208	19.594	17.1191	21.2184	20.3583	22.7153	20.4016	19.0671	13.9412	15.4976	21.3342	17.3478	32.96	17.657	20.8362	7.51237	17.3716	14.1515	6.6196	22.2887	47.7871	26.0688	3.20096	23.632	9.93917	49.422	20.1977	10.9873	24.9614	26.0326
AT1G02140	22.3289	27.7964	31.2338	23.116	34.8761	24.1857	21.7941	28.1557	15.7811	8.86894	31.2398	21.3281	13.095	35.6916	29.69	13.8108	19.6827	92.1503	39.1108	55.401	33.5161	35.7268	27.7471	31.5554	34.6137	29.1451	32.934	20.4343	20.4436	21.3342	23.6561	17.4494	33.107	20.8362	15.0247	21.7145	31.8409	16.549	41.3934	22.636	33.3681	19.2058	16.88	49.6959	35.9433	15.1483	10.9873	28.1708	33.5531
AT1G02145	68.4182	74.7497	56.8901	84.7585	109.278	79.8129	106.246	72.7356	73.6453	50.2573	52.0663	70.0779	75.9508	112.38	123.001	59.8469	62.9847	122.867	15.6443	22.1604	83.5323	88.5726	65.6953	93.6484	81.1259	89.3784	93.602	59.9662	79.4662	40.0017	85.1621	83.3695	108.149	91.6793	50.7085	80.3436	38.9167	49.647	76.4185	70.4231	109.489	112.034	67.5199	54.6654	80.8723	40.3955	21.9746	79.8766	89.0892
AT1G02150	12.0233	12.0201	13.3859	12.8422	6.97522	16.93	5.44854	4.69262	18.4113	11.8253	6.94218	9.1406	15.714	20.7397	38.1728	9.20721	11.8096	0	23.4665	11.0802	18.0471	16.3748	8.16091	15.2688	21.6336	7.77204	22.5338	10.6946	12.8597	13.3339	12.6166	19.3883	13.2428	16.669	16.9028	6.51435	7.07576	3.3098	15.9205	12.5755	18.2482	25.6077	10.128	4.96959	8.98582	5.04943	0	17.8296	18.512
AT1G02160	24.0466	35.6845	33.4647	50.0846	46.5015	45.9529	65.3824	46.9262	28.9321	29.5631	10.4133	51.7967	44.5229	74.7595	46.6556	46.0361	23.6193	30.7168	23.4665	0	46.4068	45.4028	20.4023	40.7167	45.4305	31.0882	46.801	23.4899	36.9303	32.0014	45.7352	62.0424	44.1426	37.5052	20.659	39.0861	14.1515	26.4784	50.9457	57.8475	84.463	64.0193	33.7599	24.8479	31.4504	30.2966	21.9746	46.0003	49.1726
AT1G02170	47.2343	41.6946	62.4675	59.0741	55.8018	41.1157	59.9339	89.1598	31.5623	14.7816	34.7109	45.703	44.5229	39.5502	16.9657	52.9415	62.9847	30.7168	31.2886	55.401	35.5786	32.7495	30.1954	50.8959	34.6137	34.9742	38.1341	40.1048	32.9735	42.6685	28.3874	42.6542	52.9711	37.5052	90.1485	30.4003	49.5303	43.0274	15.9205	40.2418	40.6674	32.0096	67.5199	29.8175	26.9574	15.1483	21.9746	38.5119	37.0241
AT1G02180	1.71761	3.00501	0	0	6.97522	2.41857	5.44854	2.34631	10.5208	2.95631	3.47109	12.1875	0	6.27015	0	0	0	0	0	0	7.21884	3.72154	2.85632	3.05375	5.40839	1.94301	1.73337	2.67365	3.29735	2.66678	0	1.93883	2.20713	2.08362	3.75619	6.51435	3.53788	0	22.2887	5.03022	3.12826	9.60289	0	4.96959	13.4787	0	10.9873	2.49614	5.78501
AT1G02190	0	0	0	0	0	0	0	0	0	0	0	0	0	0	0	0	0	0	0	0	0	0	0.408046	0	0	0	0	0	0	0	0	0	0	0	0	0	0	0	0	0	0	0	0	0	0	0	0	0	0
AT1G02205	0.858806	5.6344	1.11549	0	0	0	10.8971	4.69262	2.63019	0	3.47109	3.04687	0	0	0	4.60361	0	0	7.82216	0	1.54689	0.744308	2.44827	5.08959	2.16336	6.80053	0	0.190975	1.31894	2.66678	1.57708	0	0	29.1707	0	0	0	0	0	0	1.56413	0	0	0	0	0	21.9746	0.356592	0
AT1G04093	0	0	0	0	0	0	0	0	0	0	0	0	0	0	0	0	0	0	0	0	0	0	0	0	0	0	0	0	0	0	0	0	0	0	0	0	0	0	0	0	0	0	0	0	0	0	0	0	0
AT1G02220	204.396	200.96	264.371	38.5266	65.102	130.603	51.7611	112.623	157.811	73.9079	138.844	76.1717	73.3318	60.2899	169.657	55.2433	90.5405	122.867	70.3994	33.2406	135.611	85.5954	100.379	121.132	97.3511	88.4069	57.2012	63.0218	50.7792	125.339	23.6561	25.2047	141.256	22.9198	28.1714	73.8293	31.8409	26.4784	15.9205	37.7266	19.8123	99.2298	27.008	74.5438	44.9291	30.2966	87.8986	50.9926	30.6606
AT1G02230	4.00776	7.88816	2.23098	3.85266	0	0	5.44854	4.69262	0	11.8253	24.2976	3.04687	2.61899	3.85856	4.24142	0	0	0	0	0	1.54689	3.72154	3.26436	6.1075	2.16336	0.971505	1.73337	2.86463	2.96762	0	0	0	0	0	0	2.17145	7.07576	3.3098	3.1841	0	0.521376	0	13.504	0	0	0	0	0.713184	0
AT1G02250	1.14507	0.751254	0	0	2.32507	0	0	0	0	0	0	0	0	0	0	0	0	0	0	0	0	0	0.408046	1.01792	0	0	0	1.5278	0	0	0	0	0	0	0	0	0	0	3.1841	0	0	0	0	0	0	0	0	0.356592	0
AT1G02260	83.5904	116.069	50.1971	177.222	27.9009	31.4414	62.6582	42.2336	28.9321	85.7331	111.075	30.4687	141.426	87.2998	25.4485	98.9775	39.3654	76.7919	46.9329	66.4813	35.5786	40.1926	70.5919	94.6663	33.532	44.6892	48.5343	79.0637	91.3366	56.0024	115.127	25.2047	26.4856	18.7526	35.6838	43.429	84.9092	109.223	31.841	103.119	59.4369	22.4067	74.2719	34.7871	44.9291	25.2472	0	26.3878	31.8176
AT1G02270	31.4895	42.0702	53.5436	30.8213	32.551	24.1857	29.967	14.0779	18.4113	44.3447	48.5953	57.8905	47.1419	22.1867	29.69	36.8289	15.7462	15.3584	31.2886	22.1604	35.063	37.9597	33.8678	31.5554	24.8786	17.4871	22.5338	34.3755	36.9303	29.3346	53.6206	34.8989	24.2784	35.4215	33.8057	21.7145	67.2198	49.647	31.841	72.9382	29.1971	28.8087	54.0159	19.8783	22.4645	25.2472	21.9746	18.8994	21.9831
AT1G02280	9.73313	10.8932	8.92393	1.28422	13.9504	16.93	13.6213	11.7316	23.6717	8.86894	6.94218	45.703	5.23799	12.5403	21.2071	9.20721	15.7462	0	31.2886	0	21.1409	10.4203	10.2011	10.1792	18.3885	7.77204	26.0005	11.2675	12.8597	10.6671	9.46245	9.69413	17.657	4.16724	13.1467	30.4003	3.53788	6.6196	44.5775	2.51511	10.9489	12.8039	6.75199	9.93917	26.9574	0	0	22.8219	25.4541
AT1G02290	7.15671	10.1419	4.46197	5.13688	11.6254	16.93	2.72427	2.34631	10.5208	2.95631	6.94218	18.2812	0	5.78783	8.48284	0	7.87309	15.3584	0	33.2406	13.9221	8.93169	7.75286	12.215	12.9801	4.85752	10.4002	7.63901	8.90285	5.33356	6.3083	11.633	13.2428	10.4181	1.87809	10.8572	10.6136	9.9294	6.36821	5.03022	7.29927	12.8039	6.75199	4.96959	8.98582	5.04943	10.9873	16.0466	10.413
AT1G02300	144.566	167.154	98.1632	55.2214	79.0525	91.9058	76.2795	51.6188	149.921	47.301	97.1905	100.547	39.2849	82.4766	165.415	55.2433	114.16	199.659	125.154	288.085	134.064	165.981	144.856	67.1825	242.296	201.101	246.138	186.01	271.042	144.006	55.1976	81.4307	119.185	47.9233	120.198	169.373	56.6061	66.196	111.444	60.3626	115.224	144.043	74.2719	149.088	188.702	65.6426	406.531	184.001	210.575
AT1G02305	116.798	93.5311	63.583	43.6635	60.4519	94.3243	95.3494	79.7746	81.5358	82.7768	76.364	88.3591	31.4279	50.6435	59.3799	64.4505	173.208	76.7919	117.332	110.802	77.8604	63.2662	92.2183	78.3796	117.903	112.695	79.735	133.683	130.905	82.6702	93.0475	98.8801	92.6995	91.6793	82.6361	106.401	155.667	102.604	60.498	47.7871	71.4286	80.0241	104.656	223.631	143.773	95.9392	208.759	104.838	101.816
AT1G04097	0	0	1.11549	0	2.32507	0	0	0	0	0	0	3.04687	0	0	0	0	0	0	0	0	1.03126	0.744308	0.816091	0	0	0	0	0.190975	0	0	0	0	0	0	0	0	3.53788	0	3.1841	0	0	0	0	0	0	0	0	0.356592	0.578501
AT1G02310	25.7642	13.1469	65.814	1.28422	9.30029	14.5114	8.17281	7.03893	10.5208	20.6942	20.8265	12.1875	10.476	2.89392	8.48284	2.3018	35.4289	15.3584	0	0	10.8283	8.93169	12.2414	5.08959	22.7153	76.7489	10.4002	5.92023	7.58391	13.3339	3.15415	1.93883	6.62139	0	7.51237	8.6858	10.6136	0	3.1841	0	1.56413	0	6.75199	0	26.9574	0	0	3.56592	4.04951
AT1G04103	7.15671	7.51254	18.9634	1.28422	4.65015	2.41857	2.72427	0	5.26038	11.8253	0	3.04687	0	2.89392	4.24142	0	3.93654	0	0	0	1.54689	4.46585	6.52873	3.05375	4.32671	11.6581	3.46674	4.39243	2.63788	0	3.15415	1.93883	2.20713	2.08362	7.51237	2.17145	42.4546	6.6196	0	2.51511	1.04275	6.40193	6.75199	9.93917	4.49291	0	0	1.78296	3.47101
AT1G02320	0.286269	0.375627	1.11549	0	0	0	0	0	0	0	0	0	0	0	0	0	0	0	0	0	0.515632	0	0	0	0	0	1.73337	0	0.329735	0	0	0	0	0	0	0	0	0	0	0	0	0	0	0	0	0	0	0	0
AT1G02330	45.2304	60.8515	33.4647	70.6321	83.7026	62.8829	59.9339	30.502	49.9736	44.3447	27.7687	70.0779	52.3799	69.9363	67.8627	43.7343	15.7462	122.867	15.6443	1761.75	54.657	54.3345	43.2528	59.0392	55.1656	41.7747	45.0676	54.046	59.3523	40.0017	63.083	56.226	50.764	58.3414	45.0742	67.3149	56.6061	23.1686	70.0503	65.3928	86.0271	48.0144	27.008	29.8175	44.9291	40.3955	1812.91	55.6283	63.6352
AT1G02335	3.72149	3.00501	2.23098	1.28422	6.97522	7.25572	2.72427	2.34631	0	2.95631	0	9.1406	5.23799	4.34087	0	0	0	30.7168	15.6443	2648.17	7.21884	8.93169	3.26436	3.05375	4.32671	2.91451	6.93348	3.24658	3.95682	0	3.15415	1.93883	4.41426	2.08362	5.63428	2.17145	0	3.3098	0	5.03022	5.73514	3.20096	6.75199	0	22.4645	0	4570.73	3.20933	2.31401
AT1G02340	27.4818	34.9333	6.69295	6.4211	6.97522	9.67429	5.44854	7.03893	5.26038	0	0	3.04687	23.5709	11.5757	8.48284	11.509	15.7462	15.3584	15.6443	0	3.09379	7.44308	11.0172	10.1792	14.0618	8.74354	3.46674	53.2821	69.2444	88.0038	0	13.5718	13.2428	14.5853	13.1467	23.8859	3.53788	6.6196	9.55231	27.6662	10.4275	12.8039	20.256	0	31.4504	10.0989	0	8.20161	9.83453
AT1G02350	2.00388	1.12688	1.11549	5.13688	2.32507	4.83715	10.8971	2.34631	7.89056	0	0	0	2.61899	7.71711	0	2.3018	0	0	0	0	2.06253	2.97723	0.816091	3.05375	4.32671	0.971505	1.73337	1.14585	1.97841	0	3.15415	3.87765	4.41426	10.4181	1.87809	2.17145	3.53788	0	3.1841	2.51511	4.69239	3.20096	3.37599	0	0	0	0	4.2791	3.47101
AT1G02360	36.9286	9.39067	79.1999	53.9372	27.9009	21.7672	2.72427	4.69262	15.7811	112.34	13.8844	15.2343	5.23799	8.19943	25.4485	46.0361	15.7462	30.7168	15.6443	11.0802	14.9533	11.1646	22.0345	12.215	16.2252	17.4871	13.867	62.6399	9.89205	56.0024	48.8893	5.81648	13.2428	18.7526	5.63428	23.8859	251.19	3.3098	12.7364	10.0604	13.5558	16.0048	37.1359	49.6959	53.9149	20.1977	0	17.1164	13.3055
AT1G02370	2.86269	5.6344	5.57746	0	0	4.83715	0	11.7316	7.89056	2.95631	3.47109	6.09373	2.61899	4.82319	0	2.3018	0	0	0	0	6.70321	4.46585	4.4885	3.05375	2.16336	2.91451	0	2.86463	3.29735	5.33356	1.57708	0	2.20713	0	7.51237	0	0	0	3.1841	5.03022	7.82065	3.20096	0	0	4.49291	0	0	4.2791	4.04951
AT1G02380	10.5919	8.63942	10.0394	3.85266	4.65015	7.25572	2.72427	4.69262	5.26038	0	6.94218	15.2343	10.476	8.19943	12.7243	181.842	11.8096	0	0	0	5.67195	11.1646	6.12068	2.03583	10.8168	6.80053	15.6003	8.40291	11.211	2.66678	6.3083	3.87765	15.4499	10.4181	1.87809	6.51435	10.6136	6.6196	28.6569	0	8.34202	9.60289	151.92	0	8.98582	0	0	6.41865	7.52052
AT1G02390	5.72537	3.00501	8.92393	29.5371	2.32507	0	2.72427	2.34631	2.63019	2.95631	0	0	2.61899	12.5403	4.24142	2.3018	0	15.3584	0	0	1.03126	1.48862	3.67241	1.01792	1.08168	0	1.73337	2.67365	4.28656	10.6671	34.6957	0	0	2.08362	1.87809	0	0	0	0	2.51511	4.69239	0	0	0	4.49291	0	0	0	0.578501
AT1G02400	180.349	77.0035	322.377	100.169	39.5262	62.8829	54.4854	140.779	57.8641	407.971	135.372	39.6093	41.9039	51.1259	97.5527	239.388	47.2385	199.659	78.2216	11.0802	44.3443	46.8914	148.121	114.007	60.574	68.0053	50.2677	131.2	54.0766	122.672	29.9644	31.0212	30.8998	37.5052	58.2209	28.2288	290.106	119.153	19.1046	12.5755	23.4619	48.0144	131.664	14.9088	62.9007	60.5932	43.9493	21.0389	33.5531
AT1G02405	0.572537	0	0	0	0	0	0	0	0	2.95631	0	0	0	0	0	0	0	0	0	0	0.515632	0	0	0	0	0	0	0	0	0	0	0	0	0	0	0	0	0	0	0	0.521376	0	0	0	0	0	0	0	0
AT1G02410	15.7448	24.0401	13.3859	7.70532	25.5758	19.3486	21.7941	18.7705	18.4113	14.7816	10.4133	6.09373	15.714	24.116	33.9314	9.20721	11.8096	0	31.2886	11.0802	21.6565	26.7951	13.4655	9.16126	16.2252	18.4586	15.6003	13.1773	19.4544	10.6671	20.502	15.5106	6.62139	16.669	9.39046	13.0287	10.6136	16.549	9.55231	10.0604	20.3337	35.2106	6.75199	9.93917	8.98582	25.2472	21.9746	16.4032	18.512
AT1G02420	6.58418	7.88816	3.34647	6.4211	6.97522	4.83715	0	4.69262	2.63019	0	6.94218	6.09373	0	5.78783	4.24142	6.90541	3.93654	0	54.7551	11.0802	9.797	12.6532	4.08046	7.12542	5.40839	5.82903	13.867	4.77438	8.90285	5.33356	3.15415	3.87765	6.62139	6.25086	1.87809	8.6858	3.53788	3.3098	9.55231	5.03022	6.25652	9.60289	3.37599	4.96959	17.9716	35.346	0	7.84502	3.47101
AT1G04117	0.572537	0.751254	0	2.56844	0	2.41857	0	0	0	0	3.47109	3.04687	0	0.482319	0	0	0	0	7.82216	0	0	1.48862	1.22414	0	0	0.971505	0	0.190975	0	0	0	0	0	0	0	0	0	0	0	0	0.521376	0	0	0	0	0	0	0	0
AT1G02430	0.858806	3.00501	1.11549	16.6949	0	2.41857	2.72427	0	7.89056	2.95631	3.47109	9.1406	0	3.85856	0	0	0	0	15.6443	0	2.57816	0.744308	0.816091	0	1.08168	0.971505	1.73337	0.38195	0.329735	0	48.8893	3.87765	0	2.08362	0	2.17145	3.53788	0	3.1841	2.51511	2.08551	3.20096	6.75199	0	8.98582	0	0	0.713184	1.7355
AT1G04123	1.14507	0	1.11549	1.28422	2.32507	0	0	2.34631	0	2.95631	0	3.04687	0	0.482319	0	2.3018	0	0	7.82216	0	3.09379	0	0	0	1.08168	1.94301	1.73337	0.190975	0.65947	0	0	0	2.20713	0	0	0	0	0	0	0	1.56413	0	3.37599	0	4.49291	0	0	0.356592	0.578501
AT1G02440	1.71761	3.38064	4.46197	5.13688	2.32507	0	0	0	0	0	0	3.04687	0	1.92928	4.24142	0	0	0	0	11.0802	0.515632	4.46585	0.816091	0	1.08168	1.94301	1.73337	0.954876	0	2.66678	11.0395	0	0	2.08362	0	0	14.1515	3.3098	0	0	0.521376	0	0	0	4.49291	10.0989	10.9873	1.06978	4.04951
AT1G02450	0.286269	0	0	0	0	0	0	0	0	0	0	3.04687	0	0	0	0	0	0	0	0	0	2.23292	0	0	0	0	0	0	0	0	0	0	0	0	0	0	0	0	0	0	1.04275	0	0	0	0	0	10.9873	0	1.7355
AT1G02460	0.572537	2.62939	3.34647	0	55.8018	9.67429	2.72427	0	2.63019	0	3.47109	3.04687	0	1.44696	4.24142	2.3018	0	0	0	0	5.67195	9.676	1.22414	0	2.16336	0.971505	1.73337	1.90975	1.31894	0	1.57708	193.883	2.20713	0	5.63428	4.3429	0	0	3.1841	0	2.60688	0	0	4.96959	13.4787	0	0	4.2791	12.1485
AT1G02470	2.86269	3.38064	0	2.56844	2.32507	7.25572	0	2.34631	2.63019	0	0	3.04687	2.61899	0.964639	0	0	0	15.3584	0	0	4.12505	2.97723	2.04023	3.05375	3.24504	1.94301	5.20011	1.33683	2.96762	0	0	3.87765	11.0357	0	1.87809	2.17145	3.53788	0	0	2.51511	1.04275	3.20096	0	0	4.49291	0	0	0.713184	1.157
AT1G02475	10.5919	27.7964	8.92393	11.558	6.97522	21.7672	2.72427	16.4242	10.5208	11.8253	13.8844	15.2343	2.61899	11.0933	12.7243	4.60361	19.6827	15.3584	0	11.0802	30.9379	27.5394	13.8735	16.2867	25.9603	27.2021	39.8675	12.7953	33.9627	21.3342	11.0395	17.4494	33.107	10.4181	9.39046	54.2862	7.07576	13.2392	22.2887	15.0907	16.684	32.0096	3.37599	4.96959	13.4787	15.1483	21.9746	33.8762	37.0241
AT1G02490	0.572537	0	0	0	0	0	0	0	0	0	0	0	0	0	0	0	0	0	0	0	0	0	0	0	0	0	0	0	0	0	0	0	0	0	0	0	0	0	3.1841	0	0	0	0	0	0	0	0	0	0
AT1G02500	68.7044	69.8666	63.583	97.6007	251.108	96.7429	152.559	549.037	134.14	62.0826	86.7772	134.062	180.711	121.544	93.3113	69.0541	39.3654	76.7919	359.819	310.246	112.408	128.021	48.5574	136.401	111.413	183.614	86.6685	51.7543	65.6173	48.002	110.395	228.781	92.6995	150.021	308.007	78.1722	38.9167	49.647	117.812	155.937	134.515	92.8279	87.7759	34.7871	179.716	343.362	406.531	71.3184	107.601
AT1G02510	0	0	0	0	0	0	0	2.34631	0	0	0	0	0	0	0	0	0	0	0	0	0	0	0	0	0	0	0	0	0	0	0	0	0	0	0	0	0	0	0	0	0	0	0	0	0	0	0	0	0
AT1G02520	55.2498	24.7914	50.1971	30.8213	25.5758	9.67429	8.17281	49.2725	21.0415	402.059	34.7109	15.2343	13.095	13.5049	21.2071	121.996	43.302	15.3584	7.82216	0	11.8595	40.1926	27.339	59.0392	18.3885	14.5726	13.867	32.6568	26.3788	32.0014	39.4269	21.3271	2.20713	18.7526	37.5619	10.8572	95.5228	46.3372	44.5775	5.03022	22.9406	6.40193	67.5199	64.6046	13.4787	25.2472	21.9746	11.0543	34.1316
AT1G02530	0	0	0	0	0	2.41857	0	0	0	0	0	0	0	0.482319	0	0	0	0	0	0	0.515632	0.744308	0	0	0	0	0	0	0	2.66678	0	0	0	0	0	0	0	0	3.1841	0	0.521376	0	0	0	0	0	0	0	0
AT1G02560	24.0466	19.5326	21.1943	20.5475	30.226	29.0229	24.5184	18.7705	31.5623	14.7816	27.7687	6.09373	23.5709	27.9745	25.4485	25.3198	11.8096	0	15.6443	44.3208	29.391	28.2837	31.0115	28.5017	29.2053	21.3731	22.5338	28.8372	25.3896	26.6678	29.9644	23.2659	28.6927	37.5052	15.0247	32.5717	14.1515	13.2392	41.3934	25.1511	26.0688	38.4116	23.632	9.93917	53.9149	25.2472	10.9873	30.6669	29.5036
AT1G02570	1.14507	1.87813	0	0	0	4.83715	2.72427	0	0	0	3.47109	0	0	0.964639	0	131.203	0	0	0	0	0.515632	2.97723	0.816091	1.01792	1.08168	0	0	0.572925	0.329735	2.66678	1.57708	1.93883	2.20713	0	0	0	0	0	0	0	0.521376	0	104.656	0	0	0	0	0	0.578501
AT1G02575	0	0	0	0	0	0	0	0	0	0	0	0	0	0	0	9.20721	0	0	0	0	0	0	0.408046	0	0	0	0	0.38195	0	0	0	0	0	0	0	0	0	0	0	0	0	0	23.632	0	0	0	0	0	0
AT1G02580	2.29015	0	1.11549	1.28422	0	0	0	0	2.63019	0	0	0	0	0	0	6.90541	3.93654	0	0	11.0802	1.03126	0.744308	2.04023	0	0	2.91451	0	1.33683	0.65947	8.00034	6.3083	0	2.20713	0	0	2.17145	3.53788	0	0	0	0	0	3.37599	4.96959	0	0	0	0.713184	0
AT1G04127	0.572537	0.751254	0	0	0	2.41857	0	0	0	0	0	3.04687	0	0	0	0	0	0	7.82216	0	1.03126	0	0.408046	0	0	0	0	0.572925	0.329735	0	0	0	0	0	0	0	0	0	0	0	0	0	0	4.96959	0	0	0	0	0
AT1G02590	0	0	0	0	0	0	0	0	0	0	0	0	0	0	0	0	0	0	0	0	0	0	0	0	0	0	0	0	0	0	0	0	0	0	0	0	0	0	0	0	0	0	0	0	0	0	0	0	0
AT1G02610	69.5632	68.3641	49.0816	33.3897	16.2755	84.65	29.967	46.9262	63.1245	195.117	114.546	18.2812	20.952	21.7044	25.4485	161.126	35.4289	46.0752	78.2216	11.0802	60.8445	42.4256	45.2931	64.1288	37.8588	24.2876	48.5343	102.936	108.153	88.0038	70.9684	60.1036	147.878	66.6758	43.1961	136.801	237.038	221.757	57.3139	60.3626	35.4536	67.2202	209.312	54.6654	112.323	45.4449	76.9112	157.614	114.543
AT1G02620	0.286269	0	0	0	0	0	2.72427	0	0	0	0	0	0	0	0	0	0	0	0	0	2.06253	0	0	0	0	0	0	0	0	0	0	0	4.41426	0	1.87809	0	0	0	0	0	0	0	0	0	0	0	0	1.42637	0
AT1G04133	0	0	0	0	0	0	0	0	0	0	0	0	0	0	0	0	0	0	0	0	0	0	0	0	0	0	0	0	0	0	0	0	0	0	0	0	0	0	0	0	0	0	0	0	4.49291	0	0	0.356592	0
AT1G04137	0	0	0	0	0	0	0	0	0	0	0	0	0	0	0	0	0	0	0	0	0	0	0	0	0	0	0	0	0	0	0	0	0	0	0	0	0	0	0	0	0	0	0	0	0	0	0	0	0
AT1G02630	0	0	0	0	0	0	0	0	5.26038	0	0	0	0	0	0	2.3018	0	0	0	0	0	0	0	0	0	0	3.46674	0	0	0	0	0	0	0	0	0	0	0	0	0	0	0	0	0	0	0	0	0.356592	1.157
AT1G02640	16.3173	13.8982	4.46197	20.5475	18.6006	48.3715	8.17281	28.1557	94.6868	2.95631	6.94218	36.5624	31.4279	25.5629	93.3113	16.1126	19.6827	76.7919	31.2886	343.486	119.111	40.9369	11.0172	22.3942	287.727	15.5441	128.269	61.685	47.4819	50.6688	39.4269	73.6754	116.978	64.5922	65.7333	219.316	77.8334	39.7176	92.339	65.3928	64.1293	201.661	40.5119	54.6654	143.773	80.7909	472.455	253.537	130.163
AT1G02650	0	0.375627	0	0	0	0	0	7.03893	0	2.95631	0	0	0	0.482319	0	0	0	0	0	0	0	0.744308	0.408046	0	2.16336	0	0	0	0	0	1.57708	1.93883	0	0	3.75619	0	0	0	3.1841	0	1.04275	0	0	0	0	0	0	0.356592	0.578501
AT1G02660	24.6191	11.6444	41.2732	23.116	2.32507	26.6043	13.6213	150.164	13.1509	5.91263	13.8844	12.1875	10.476	8.19943	25.4485	11.509	181.081	15.3584	7.82216	11.0802	14.4377	18.6077	16.7299	22.3942	23.7969	14.5726	34.6674	7.63901	6.92444	45.3353	4.73123	7.7553	13.2428	10.4181	202.834	13.0287	3.53788	9.9294	9.55231	2.51511	3.64964	3.20096	37.1359	84.483	13.4787	5.04943	21.9746	10.6978	12.1485
AT1G02670	5.72537	4.13189	4.46197	7.70532	11.6254	2.41857	29.967	14.0779	18.4113	2.95631	3.47109	3.04687	13.095	20.7397	12.7243	6.90541	78.7309	0	7.82216	0	12.3752	8.18739	3.67241	3.05375	6.49007	3.88602	3.46674	2.2917	1.64868	0	12.6166	11.633	2.20713	16.669	20.659	2.17145	0	3.3098	6.36821	20.1209	31.804	9.60289	20.256	59.635	0	5.04943	0	7.13184	14.4625
AT1G02680	44.6579	50.334	37.9267	39.8108	58.1268	53.2086	65.3824	44.5799	52.6038	56.17	59.0085	70.0779	49.7609	58.843	59.3799	39.1307	59.0481	30.7168	62.5772	33.2406	68.579	61.0332	42.0287	34.6092	41.1038	60.2333	62.4013	66.2684	59.3523	50.6688	41.004	54.2871	64.0068	58.3414	46.9523	58.6291	56.6061	49.647	41.3934	27.6662	67.7789	51.2154	47.2639	14.9088	58.4078	20.1977	32.962	54.9151	69.4202
AT1G02690	7.44298	4.88315	6.69295	6.4211	2.32507	12.0929	5.44854	23.4631	28.9321	5.91263	0	201.093	10.476	18.8105	16.9657	4.60361	0	15.3584	7.82216	0	11.8595	8.93169	4.4885	14.2508	10.8168	11.6581	6.93348	4.77438	4.94603	2.66678	6.3083	3.87765	6.62139	4.16724	11.2686	4.3429	3.53788	3.3098	152.837	5.03022	17.2054	3.20096	3.37599	0	0	0	0	9.27139	12.727
AT1G02700	0.286269	0	0	0	0	0	0	2.34631	0	0	0	0	0	0	0	0	0	0	0	0	1.03126	0.744308	0	0	0	0	0	0	0	0	0	3.87765	0	0	0	0	0	0	0	0	0	0	0	0	0	0	0	0	0
AT1G02705	0	0	0	0	0	4.83715	0	0	2.63019	0	0	0	0	0	0	0	0	0	7.82216	0	0	1.48862	0	1.01792	1.08168	0	0	0	0	0	0	5.81648	4.41426	0	0	0	0	0	0	0	0	0	0	0	0	0	0	0	0
AT1G02710	0	0	0	0	0	0	0	0	0	0	0	0	0	0	0	0	0	0	0	0	0	0	0	0	0	0	0	0	0	0	0	0	0	0	0	0	0	0	0	0	0	0	0	0	0	0	0	0	0
AT1G02720	3.43522	6.38566	4.46197	21.8317	6.97522	7.25572	8.17281	2.34631	7.89056	0	10.4133	6.09373	7.85698	12.058	4.24142	11.509	3.93654	15.3584	0	77.5615	10.3126	5.95446	1.63218	3.05375	2.16336	1.94301	5.20011	2.10073	6.26497	8.00034	9.46245	32.96	4.41426	8.33448	5.63428	4.3429	3.53788	3.3098	0	25.1511	7.82065	0	6.75199	0	4.49291	0	54.9366	2.13955	2.31401
AT1G02730	3.43522	1.87813	1.11549	0	2.32507	0	0	16.4242	5.26038	2.95631	0	441.796	0	2.89392	4.24142	4.60361	0	15.3584	7.82216	0	3.09379	4.46585	2.04023	1.01792	2.16336	0.971505	3.46674	2.2917	2.63788	2.66678	1.57708	1.93883	4.41426	4.16724	3.75619	4.3429	0	0	340.699	5.03022	5.73514	3.20096	6.75199	0	13.4787	0	0	2.13955	4.04951
AT1G02740	22.3289	27.4208	29.0028	7.70532	9.30029	16.93	13.6213	4.69262	18.4113	23.6505	17.3554	9.1406	7.85698	13.5049	16.9657	18.4144	15.7462	61.4336	23.4665	22.1604	17.5315	16.3748	48.1494	24.43	24.8786	13.6011	15.6003	13.7502	12.8597	16.0007	3.15415	9.69413	15.4499	12.5017	18.7809	6.51435	10.6136	3.3098	12.7364	5.03022	20.8551	41.6125	6.75199	0	13.4787	5.04943	0	9.27139	20.2476
AT1G02750	29.7719	27.4208	40.1577	23.116	34.8761	24.1857	13.6213	23.4631	28.9321	23.6505	17.3554	9.1406	15.714	19.2928	12.7243	41.4325	47.2385	15.3584	125.154	0	25.7816	26.0508	26.1149	36.645	20.5519	17.4871	22.5338	35.9033	23.4112	34.6681	20.502	25.2047	26.4856	31.2543	18.7809	39.0861	35.3788	46.3372	22.2887	10.0604	25.0261	19.2058	33.7599	49.6959	40.4362	75.7415	0	35.6592	21.4046
AT1G02760	0	0	0	0	0	0	0	0	0	0	0	0	0	0	0	0	0	0	0	0	0	0	0	0	0	0	0	0.38195	0	0	0	0	0	0	0	0	0	0	0	0	0	0	0	0	0	0	0	0	0
AT1G02770	0	0.375627	0	0	0	0	0	0	0	0	0	0	0	0	0	0	0	0	0	0	0	0	0	0	0	0	0	0	0	0	1.57708	0	0	0	0	0	0	0	0	0	0	0	0	0	0	0	0	0	0
AT1G02780	106.492	105.551	104.856	242.718	172.055	118.51	158.008	129.047	199.894	79.8205	76.364	286.405	185.949	447.11	267.21	46.0361	66.9212	184.301	93.8659	99.7219	169.127	192.776	96.7068	136.401	169.824	125.324	166.403	86.8937	101.229	104.004	197.134	151.228	141.256	160.439	82.6361	143.316	63.6819	79.4352	305.674	143.361	467.153	214.465	84.3999	84.483	242.617	111.088	43.9493	135.505	215.203
AT1G02800	0	0	0	0	0	0	0	0	0	0	0	0	0	0	0	0	0	0	0	0	0	0	0	0	0	0	0	0	0	0	0	0	0	0	0	0	0	0	0	0	0	0	3.37599	0	0	0	0	0	0
AT1G02810	86.1668	122.079	192.98	113.011	23.2507	41.1157	27.2427	23.4631	21.0415	180.335	152.728	27.4218	23.5709	35.2093	21.2071	23.018	11.8096	15.3584	70.3994	11.0802	24.2347	36.4711	115.069	27.4838	31.3687	18.4586	29.4673	105.418	185.311	266.678	159.285	23.2659	30.8998	35.4215	16.9028	36.9146	254.727	248.235	47.7616	10.0604	39.6246	22.4067	37.1359	19.8783	98.844	5.04943	54.9366	20.6823	33.5531
AT1G02816	28.6269	22.5376	12.2704	19.2633	11.6254	19.3486	27.2427	14.0779	21.0415	23.6505	20.8265	9.1406	23.5709	13.9873	4.24142	20.7162	43.302	76.7919	31.2886	11.0802	18.5627	17.8634	16.7299	13.2329	11.8985	9.71505	12.1336	16.8058	13.1894	18.6675	23.6561	5.81648	11.0357	12.5017	3.75619	6.51435	10.6136	23.1686	9.55231	20.1209	11.9917	9.60289	20.256	59.635	13.4787	10.0989	10.9873	9.27139	11.57
AT1G02820	0	0	0	0	0	0	0	0	0	0	0	0	0	0.482319	0	0	0	0	0	0	0	0	0	0	0	0	0	0	0	0	0	0	0	0	0	0	0	0	0	0	0	0	0	0	0	0	0	0	0
AT1G02840	721.397	554.05	522.05	493.14	502.216	549.016	479.471	499.764	568.121	609.001	433.886	466.171	458.324	636.179	648.938	418.928	948.707	860.07	453.685	487.529	574.929	535.902	676.539	550.693	554.901	750.002	518.278	670.705	588.907	576.025	410.04	378.071	525.297	352.132	486.426	579.777	438.697	390.556	410.75	337.025	587.591	592.178	313.968	1098.28	696.401	439.301	483.442	597.648	581.394
AT1G02850	37.2149	154.007	44.6197	25.6844	23.2507	33.86	27.2427	46.9262	52.6038	76.8642	319.34	45.703	91.6648	43.4087	38.1728	27.6216	47.2385	61.4336	46.9329	11.0802	54.657	78.1523	22.8505	35.6271	28.1236	35.9457	52.0011	9.35778	70.2336	37.3349	6.3083	17.4494	11.0357	6.25086	16.9028	17.3716	3.53788	102.604	0	52.8173	23.4619	6.40193	3.37599	29.8175	17.9716	5.04943	0	13.1939	27.7681
AT1G02860	152.009	123.206	199.673	38.5266	44.1764	77.3943	43.5883	46.9262	94.6868	35.4758	27.7687	118.828	31.4279	51.1259	80.587	69.0541	1720.27	76.7919	46.9329	155.123	84.048	264.229	86.0976	59.0392	118.985	94.236	119.603	195.368	283.572	293.346	56.7747	75.6142	103.735	60.425	86.3923	95.5438	70.7576	115.843	143.285	40.2418	65.1721	134.44	70.8959	2122.01	143.773	55.5438	681.214	120.528	424.62
AT1G04147	0	0	0	0	0	0	0	0	0	0	0	0	0	0	0	0	0	0	0	0	0	0.744308	0	0	0	0	0	0	0	0	0	0	0	0	0	0	0	0	0	0	0	0	0	4.96959	0	0	0	0	0
AT1G02870	2.29015	6.76128	8.92393	7.70532	2.32507	12.0929	2.72427	2.34631	7.89056	8.86894	6.94218	15.2343	10.476	23.1513	4.24142	2.3018	3.93654	15.3584	15.6443	0	10.8283	7.44308	6.12068	11.1971	12.9801	9.71505	13.867	6.11121	8.57311	16.0007	1.57708	9.69413	19.8642	4.16724	5.63428	8.6858	0	6.6196	15.9205	12.5755	31.2826	22.4067	10.128	0	26.9574	0	10.9873	5.70547	8.67752
AT1G04153	0	0	0	0	0	0	0	0	0	0	0	0	0	0.482319	0	0	0	0	0	0	0	0	0	0	0	0	0	0	0	0	0	0	0	0	0	0	0	0	0	0	0	0	0	0	0	0	0	0	0
AT1G02880	79.5826	64.9834	59.121	101.453	46.5015	33.86	46.3126	44.5799	39.4528	236.505	142.315	39.6093	65.4748	45.338	55.1385	138.108	86.6039	92.1503	86.0437	22.1604	49.5006	43.1699	68.5516	67.1825	38.9404	46.6322	29.4673	88.2305	64.2984	66.6695	110.395	31.0212	48.5569	43.756	45.0742	36.9146	215.811	139.012	54.1298	72.9382	43.7956	51.2154	67.5199	79.5134	67.3936	25.2472	65.9239	32.4499	36.4456
AT1G02890	104.488	108.556	134.974	74.4847	86.0277	103.999	62.6582	98.5451	131.509	147.816	100.662	100.547	70.7128	75.2418	97.5527	71.3559	110.223	122.867	148.621	121.882	124.267	109.413	90.5861	146.58	87.616	106.866	74.5349	110.193	97.6016	125.339	82.0079	75.6142	97.1137	95.8465	131.467	125.944	134.44	119.153	70.0503	50.3022	62.5652	108.833	77.6479	54.6654	103.337	106.038	153.822	106.621	107.601
AT1G02900	28.3406	40.5677	41.2732	25.6844	30.226	41.1157	79.0038	215.861	63.1245	112.34	135.372	33.5155	26.1899	29.9038	42.4142	34.527	15.7462	76.7919	93.8659	11.0802	66.5165	37.2154	27.339	188.315	166.579	105.894	43.3342	26.7365	27.368	18.6675	17.3478	31.0212	22.0713	87.512	161.516	34.7432	81.3713	89.3646	41.3934	15.0907	24.5047	92.8279	20.256	29.8175	85.3653	166.631	21.9746	42.791	33.5531
AT1G02910	29.4857	27.4208	34.5802	21.8317	23.2507	21.7672	40.864	23.4631	57.8641	38.4321	48.5953	27.4218	23.5709	24.5983	50.8971	13.8108	15.7462	61.4336	109.51	44.3208	41.7662	34.9825	28.5632	36.645	51.9206	36.9172	45.0676	45.2611	45.8332	24.001	31.5415	25.2047	39.7283	33.3379	48.8304	47.7719	63.6819	46.3372	35.0252	17.6058	31.2826	25.6077	0	14.9088	49.422	55.5438	21.9746	36.729	59.5857
AT1G02920	35.211	85.2673	120.473	14.1264	30.226	9.67429	10.8971	18.7705	52.6038	5.91263	6.94218	12.1875	7.85698	24.116	25.4485	9.20721	15.7462	107.509	23.4665	44.3208	16.5002	17.1191	13.0575	24.43	20.5519	24.2876	17.3337	6.11121	13.8489	24.001	1.57708	5.81648	4.41426	4.16724	0	0	3.53788	6.6196	0	0	3.12826	0	3.37599	4.96959	17.9716	0	0	2.85273	2.89251
AT1G02930	48.3794	84.1404	137.205	20.5475	11.6254	21.7672	10.8971	11.7316	15.7811	11.8253	48.5953	9.1406	2.61899	24.5983	4.24142	13.8108	3.93654	92.1503	23.4665	11.0802	16.5002	20.8406	13.8735	23.4121	15.1435	20.4016	36.4008	2.67365	6.26497	2.66678	3.15415	1.93883	0	2.08362	0	0	7.07576	9.9294	0	0	1.04275	0	0	0	13.4787	0	0	1.42637	0.578501
AT1G02940	0	0	0	0	0	0	0	0	0	0	0	0	0	0	0	0	0	0	0	0	0	0	0	0	0	0	0	0	0	0	0	0	0	0	0	0	0	0	0	0	0	0	0	0	0	0	0	0	0
AT1G02950	1.71761	2.25376	1.11549	0	0	7.25572	0	2.34631	0	0	3.47109	6.09373	10.476	0.964639	0	0	0	92.1503	7.82216	0	2.06253	14.8862	1.22414	2.03583	6.49007	2.91451	0	0.38195	0.65947	0	0	0	4.41426	0	0	17.3716	0	0	0	5.03022	1.04275	3.20096	0	0	49.422	0	0	0.356592	2.31401
AT1G02960	76.1474	94.2823	79.1999	165.664	120.904	130.603	177.077	100.891	107.838	59.1263	41.6531	124.922	141.426	145.178	131.484	101.279	78.7309	30.7168	86.0437	132.963	121.689	138.441	79.9769	107.899	124.393	87.4354	119.603	84.793	108.483	93.3373	135.629	120.207	119.185	166.69	101.417	119.43	49.5303	95.9842	143.285	153.422	175.704	137.641	70.8959	54.6654	116.816	40.3955	164.81	141.21	152.724
AT1G02965	0	0	0	0	0	0	0	0	0	0	0	0	0	0	0	0	0	0	0	0	0	0	0	0	0	0	0	0	0	0	0	0	0	0	0	0	0	0	0	0	0	0	0	0	0	0	0	0	0
AT1G02970	1.71761	0.375627	0	2.56844	2.32507	2.41857	0	2.34631	7.89056	5.91263	0	6.09373	15.714	8.19943	0	2.3018	3.93654	30.7168	0	11.0802	3.09379	7.44308	0	0	4.32671	4.85752	3.46674	1.33683	0.989205	2.66678	4.73123	0	2.20713	6.25086	3.75619	0	0	0	28.6569	12.5755	10.9489	3.20096	0	0	8.98582	5.04943	0	2.49614	2.89251
AT1G02980	0.858806	0	0	1.28422	0	0	5.44854	0	0	0	6.94218	3.04687	0	1.92928	8.48284	2.3018	0	0	0	0	1.03126	0	0	5.08959	0	22.3446	1.73337	0.190975	0.989205	5.33356	0	0	2.20713	2.08362	0	0	0	3.3098	3.1841	0	1.04275	0	0	0	0	0	0	2.13955	0.578501
AT1G02990	73.8573	77.3791	68.045	66.7794	69.7522	62.8829	89.9009	136.086	94.6868	35.4758	118.017	112.734	86.4268	48.2319	50.8971	48.3379	114.16	168.942	86.0437	99.7219	59.2976	63.2662	81.6091	81.4334	69.2274	70.9198	64.1347	85.5569	74.8499	85.337	85.1621	69.7977	68.421	77.0939	154.004	102.058	60.144	82.745	108.26	93.0591	55.2659	67.2202	77.6479	109.331	35.9433	131.285	54.9366	52.0624	70.5772
AT1G03000	22.0427	33.4308	15.6169	25.6844	48.8265	29.0229	19.0699	25.8094	34.1924	11.8253	38.182	24.3749	31.4279	22.669	25.4485	25.3198	27.5558	46.0752	46.9329	0	21.1409	44.6585	29.3793	29.5196	31.3687	35.9457	34.6674	26.9275	33.633	10.6671	25.2332	44.593	33.107	22.9198	24.4152	49.9433	21.2273	39.7176	35.0252	15.0907	33.8895	22.4067	16.88	19.8783	40.4362	30.2966	10.9873	32.0933	45.1231
AT1G03010	4.86656	1.87813	2.23098	1.28422	109.278	2.41857	0	4.69262	5.26038	2.95631	3.47109	6.09373	7.85698	11.0933	0	0	0	0	15.6443	0	1.03126	32.7495	1.63218	9.16126	4.32671	0.971505	0	2.48268	3.29735	0	0	114.391	4.41426	2.08362	1.87809	8.6858	3.53788	3.3098	9.55231	0	9.90615	0	0	9.93917	17.9716	10.0989	10.9873	2.13955	25.4541
AT1G03020	0	0.375627	0	0	0	2.41857	0	0	0	0	0	0	0	0	0	0	0	0	0	0	0	0	0	0	0	0	0	0	0	0	0	0	0	0	0	0	0	0	0	0	0	0	0	0	0	0	0	0	0
AT1G03030	35.4973	39.4408	44.6197	41.095	37.2012	24.1857	38.1398	32.8484	23.6717	26.6068	45.1242	36.5624	28.8089	35.2093	8.48284	20.7162	19.6827	76.7919	31.2886	22.1604	39.188	39.4483	35.5	42.7525	30.287	46.6322	31.2007	45.4521	40.5574	40.0017	29.9644	23.2659	46.3497	47.9233	46.9523	36.9146	24.7652	46.3372	47.7616	42.7569	38.5819	57.6173	23.632	49.6959	44.9291	35.346	32.962	37.0855	32.3961
AT1G03040	42.654	69.8666	44.6197	21.8317	86.0277	176.556	158.008	21.1168	81.5358	50.2573	121.488	73.1248	57.6179	65.1131	101.794	25.3198	19.6827	92.1503	305.064	121.882	129.939	160.771	37.1321	60.0571	114.658	80.6349	135.203	47.5528	75.1796	56.0024	22.0791	108.574	161.121	93.7629	58.2209	60.8006	28.3031	92.6744	98.7073	110.665	63.0865	105.632	6.75199	29.8175	44.9291	363.559	87.8986	132.296	150.989
AT1G03050	0.572537	0.375627	0	0	2.32507	0	0	0	0	0	0	0	0	0	0	0	0	0	0	0	0	0	0	0	0	0	0	0.38195	0	0	0	0	0	0	0	0	0	3.3098	0	0	0	0	0	9.93917	0	5.04943	0	0	0
AT1G03055	0.572537	1.50251	1.11549	0	0	0	2.72427	7.03893	0	0	3.47109	0	0	0.964639	0	2.3018	0	0	0	11.0802	1.03126	8.93169	0.816091	1.01792	3.24504	1.94301	0	0.38195	0.65947	2.66678	0	0	0	0	1.87809	0	3.53788	3.3098	0	0	0.521376	0	0	0	0	0	21.9746	0.356592	4.62801
AT1G03060	256.783	266.695	294.49	317.202	179.031	183.812	234.287	166.588	173.592	218.767	270.745	255.937	233.09	225.725	131.484	435.041	224.383	122.867	242.487	221.604	169.643	195.009	230.954	221.906	201.192	231.218	202.804	393.409	322.481	344.015	422.656	222.965	205.263	308.376	253.543	191.088	371.478	307.811	318.41	331.994	266.945	163.249	567.167	487.019	179.716	323.164	318.632	206.467	215.781
AT1G03070	0.286269	0.375627	1.11549	0	0	2.41857	0	0	0	0	0	0	0	0	4.24142	0	0	0	0	0	0.515632	0.744308	0	1.01792	4.32671	0.971505	0	0.954876	0	0	0	0	0	0	0	0	0	0	0	0	0	0	0	0	4.49291	0	21.9746	0	3.47101
AT1G03080	468.908	463.148	316.8	330.044	365.036	343.437	471.298	283.904	362.966	360.67	360.993	240.702	295.946	221.385	207.83	158.824	496.004	291.809	469.329	1108.02	269.675	320.797	477.005	697.273	381.833	441.063	286.006	680.635	574.069	536.023	381.652	405.215	432.598	600.083	336.179	464.69	658.046	655.341	289.754	314.389	248.697	278.484	236.32	869.678	404.362	459.498	1054.78	345.537	376.604
AT1G03090	105.633	85.2673	65.814	51.3688	48.8265	77.3943	68.1067	79.7746	71.0151	70.9515	69.4218	70.0779	39.2849	67.0424	67.8627	57.5451	43.302	61.4336	31.2886	221.604	81.4698	67.732	62.431	162.867	67.0641	128.239	72.8015	125.471	108.153	117.338	48.8893	69.7977	81.6638	85.4284	142.735	121.601	116.75	155.561	85.9708	55.3324	63.6079	73.6221	37.1359	49.6959	116.816	85.8404	593.315	94.1402	64.2137
AT1G04157	0	0	0	1.28422	0	0	0	0	0	0	0	0	0	0.482319	0	0	0	0	0	0	0.515632	0	0	1.01792	0	0	0	0	0	0	0	0	0	0	1.87809	0	0	0	0	0	0	0	0	0	0	0	0	0	0
AT1G03100	14.886	11.2688	11.1549	6.4211	11.6254	16.93	8.17281	11.7316	21.0415	5.91263	13.8844	18.2812	2.61899	14.9519	12.7243	11.509	0	0	0	66.4813	14.4377	8.18739	8.16091	21.3763	5.40839	13.6011	5.20011	11.8405	19.4544	13.3339	9.46245	11.633	11.0357	4.16724	20.659	26.0574	3.53788	23.1686	9.55231	7.54533	14.0772	22.4067	0	0	13.4787	5.04943	109.873	14.6203	9.83453
AT1G04163	0	0	0	0	0	2.41857	0	0	0	0	0	3.04687	0	0	0	2.3018	0	0	0	0	0	0	0.408046	3.05375	0	0	0	0.190975	0	0	0	0	0	0	0	2.17145	0	0	0	0	0.521376	0	0	0	0	0	10.9873	0	0
AT1G03103	0.286269	0	0	0	0	0	0	0	0	0	0	0	0	0	0	0	0	0	0	0	0	0	0	0	0	0	0	0	0	0	0	0	0	0	0	0	0	0	0	0	0	0	0	0	0	0	0	0	0
AT1G03106	0.286269	0	0	0	0	0	0	0	0	0	0	0	0	0	0	0	0	0	0	0	0	0	0	1.01792	0	0	0	0.38195	0	0	0	0	0	0	0	0	0	0	0	0	0	0	3.37599	0	0	0	0	0	0
AT1G03110	5.4391	6.76128	6.69295	10.2738	6.97522	7.25572	5.44854	7.03893	23.6717	5.91263	3.47109	27.4218	2.61899	31.3508	21.2071	11.509	7.87309	15.3584	7.82216	0	8.25011	14.1419	8.977	14.2508	7.57175	5.82903	19.0671	4.5834	6.5947	10.6671	11.0395	15.5106	6.62139	6.25086	3.75619	10.8572	3.53788	6.6196	15.9205	15.0907	25.5474	32.0096	0	0	0	10.0989	0	9.98457	15.041
AT1G03120	0.286269	0.751254	0	0	0	0	2.72427	0	0	0	3.47109	9.1406	2.61899	0.482319	0	0	0	0	0	11.0802	0	0	0	0	0	0	0	0	0.329735	0	0	1.93883	2.20713	0	0	0	0	0	9.55231	0	0.521376	0	0	0	0	0	0	0	1.157
AT1G03130	7.72925	4.88315	6.69295	0	6.97522	24.1857	5.44854	4.69262	21.0415	2.95631	3.47109	9.1406	0	3.37624	0	2.3018	3.93654	0	23.4665	11.0802	8.25011	14.1419	3.26436	3.05375	30.287	3.88602	140.403	9.73973	10.2218	8.00034	14.1937	7.7553	59.5925	10.4181	7.51237	17.3716	3.53788	3.3098	0	5.03022	7.82065	6.40193	6.75199	24.8479	22.4645	20.1977	10.9873	5.70547	16.7765
AT1G03140	37.7874	31.177	26.7718	12.8422	27.9009	31.4414	24.5184	14.0779	21.0415	29.5631	48.5953	24.3749	28.8089	36.174	16.9657	18.4144	23.6193	0	7.82216	33.2406	27.3285	34.2382	24.0747	32.5734	24.8786	33.0312	41.6009	33.9936	33.633	24.001	36.2727	29.0824	46.3497	31.2543	31.9276	28.2288	42.4546	26.4784	25.4728	37.7266	37.0177	35.2106	27.008	44.7263	44.9291	50.4943	0	30.3103	35.8671
AT1G03150	22.9015	17.2788	23.4253	15.4106	23.2507	16.93	10.8971	28.1557	13.1509	29.5631	17.3554	21.3281	18.333	20.2574	12.7243	23.018	19.6827	0	54.7551	11.0802	22.6878	19.352	17.1379	25.4479	15.1435	9.71505	24.2672	24.2538	25.3896	26.6678	15.7708	27.1436	30.8998	16.669	16.9028	43.429	14.1515	13.2392	28.6569	27.6662	22.4192	12.8039	13.504	34.7871	31.4504	30.2966	10.9873	26.0312	23.7186
AT1G03160	21.4701	22.9132	15.6169	8.98954	39.5262	19.3486	35.4155	18.7705	52.6038	20.6942	13.8844	42.6561	31.4279	30.8684	38.1728	9.20721	3.93654	30.7168	7.82216	22.1604	38.1567	46.8914	19.9942	28.5017	40.0221	11.6581	58.9346	18.9065	29.0167	29.3346	28.3874	31.0212	35.3141	29.1707	18.7809	34.7432	17.6894	49.647	31.841	32.6964	28.6757	22.4067	0	9.93917	17.9716	5.04943	0	43.8608	37.0241
AT1G03165	4.5803	5.25877	6.69295	8.98954	6.97522	12.0929	13.6213	4.69262	10.5208	8.86894	3.47109	15.2343	7.85698	5.78783	4.24142	6.90541	7.87309	0	0	11.0802	9.797	7.44308	2.44827	10.1792	3.24504	2.91451	13.867	5.15633	6.92444	8.00034	1.57708	5.81648	2.20713	10.4181	3.75619	10.8572	7.07576	6.6196	3.1841	20.1209	8.8634	3.20096	3.37599	4.96959	0	0	10.9873	8.20161	4.04951
AT1G04173	0	0	0	0	0	0	0	0	0	0	0	0	0	0	0	0	0	0	0	0	1.03126	0.744308	0	0	0	0	0	0	0.329735	0	0	0	0	0	0	0	0	0	0	0	0	0	0	0	0	0	0	0	0
AT1G03170	3.43522	5.25877	6.69295	2.56844	2.32507	16.93	8.17281	2.34631	10.5208	2.95631	6.94218	3.04687	2.61899	3.37624	8.48284	4.60361	0	0	0	0	3.60942	4.46585	4.08046	3.05375	1.08168	3.88602	6.93348	4.77438	3.62709	5.33356	4.73123	0	2.20713	2.08362	3.75619	0	10.6136	3.3098	3.1841	0	2.08551	0	0	0	4.49291	0	0	3.56592	2.89251
AT1G03180	6.87044	3.38064	10.0394	20.5475	4.65015	4.83715	2.72427	23.4631	7.89056	11.8253	3.47109	33.5155	18.333	19.2928	16.9657	9.20721	3.93654	15.3584	0	11.0802	8.76574	8.93169	6.52873	8.14334	14.0618	5.82903	10.4002	7.44803	4.94603	8.00034	11.0395	11.633	8.82852	16.669	15.0247	6.51435	0	6.6196	28.6569	10.0604	8.34202	6.40193	20.256	0	0	0	0	7.84502	8.67752
AT1G03190	26.0504	18.7813	15.6169	14.1264	20.9257	24.1857	5.44854	14.0779	18.4113	17.7379	38.182	21.3281	23.5709	26.0452	8.48284	11.509	19.6827	0	15.6443	0	27.3285	26.0508	32.6436	32.5734	18.3885	31.0882	26.0005	22.726	22.7517	37.3349	18.9249	21.3271	22.0713	20.8362	20.659	21.7145	31.8409	33.098	19.1046	35.2115	19.8123	38.4116	13.504	4.96959	31.4504	35.346	21.9746	27.101	30.0821
AT1G04177	0	0	0	0	0	0	0	0	0	0	0	0	0	0	0	0	0	0	0	0	0.515632	0	0	0	0	0	1.73337	0	0	0	0	0	0	0	0	0	0	0	0	0	0	0	0	0	0	0	0	0	0.578501
AT1G03200	387.894	229.884	227.56	129.706	183.681	297.484	76.2795	178.32	257.758	292.675	187.439	118.828	28.8089	74.2772	207.83	437.343	433.02	76.7919	195.554	310.246	240.8	185.333	274.207	189.333	174.15	279.793	239.205	347.193	245.323	229.343	121.435	108.574	251.613	39.5888	131.467	288.803	229.962	72.8156	114.628	37.7266	57.3514	220.866	381.487	313.084	184.209	161.582	274.683	249.258	180.492
AT1G03210	91.8922	155.509	64.6985	145.117	72.0773	113.673	138.938	96.1987	118.358	97.5584	284.629	185.859	91.6648	95.4992	139.967	55.2433	86.6039	153.584	156.443	55.401	119.111	96.76	90.1781	134.365	93.0244	97.1505	83.2017	155.836	189.927	125.339	129.32	77.553	145.671	143.77	103.295	119.43	293.644	244.925	181.494	125.755	127.216	115.235	108.032	84.483	134.787	201.977	54.9366	108.404	91.4032
AT1G03220	475.778	270.827	464.044	107.874	69.7522	133.021	117.144	131.393	97.3169	138.947	124.959	134.062	107.379	121.062	127.243	101.279	283.431	230.376	117.332	110.802	108.798	125.788	250.54	152.688	124.393	179.728	147.336	222.868	191.576	173.341	72.5455	42.6542	68.421	58.3414	45.0742	65.1435	88.447	152.251	95.5231	47.7871	104.797	76.8231	70.8959	178.905	157.252	55.5438	43.9493	53.4888	80.4117
AT1G03230	4.86656	3.75627	5.57746	11.558	0	14.5114	10.8971	4.69262	7.89056	8.86894	3.47109	51.7967	13.095	17.3635	16.9657	0	3.93654	0	7.82216	0	5.67195	8.93169	2.44827	3.05375	3.24504	4.85752	6.93348	4.20145	2.96762	0	20.502	3.87765	6.62139	18.7526	3.75619	10.8572	0	3.3098	28.6569	25.1511	29.7185	12.8039	6.75199	4.96959	22.4645	0	10.9873	7.13184	10.413
AT1G03240	0.572537	0.375627	0	2.56844	0	0	0	0	2.63019	0	0	67.0311	0	3.37624	4.24142	0	0	0	0	0	0	1.48862	0.816091	0	0	0	0	0	0.65947	2.66678	4.73123	0	2.20713	0	0	2.17145	0	0	171.942	0	2.60688	3.20096	0	4.96959	0	0	0	0.713184	1.157
AT1G03250	18.8937	20.6595	17.8479	16.6949	23.2507	16.93	8.17281	23.4631	18.4113	17.7379	6.94218	6.09373	15.714	16.8812	8.48284	18.4144	47.2385	30.7168	23.4665	11.0802	19.594	25.3065	17.1379	25.4479	14.0618	18.4586	15.6003	12.7953	13.8489	16.0007	20.502	17.4494	13.2428	14.5853	22.5371	15.2001	14.1515	19.8588	12.7364	12.5755	16.684	25.6077	16.88	44.7263	8.98582	20.1977	0	16.4032	15.041
AT1G03260	8.30179	6.76128	8.92393	8.98954	16.2755	4.83715	8.17281	11.7316	15.7811	5.91263	10.4133	9.1406	10.476	11.0933	4.24142	6.90541	11.8096	0	15.6443	0	9.28137	11.1646	7.34482	7.12542	9.73511	11.6581	8.66685	10.3127	7.58391	5.33356	11.0395	9.69413	11.0357	8.33448	13.1467	17.3716	17.6894	3.3098	9.55231	22.636	9.90615	6.40193	10.128	24.8479	8.98582	5.04943	21.9746	8.20161	11.57
AT1G03270	1.71761	3.75627	2.23098	8.98954	11.6254	14.5114	5.44854	18.7705	13.1509	2.95631	3.47109	12.1875	10.476	26.5276	0	4.60361	0	15.3584	0	0	13.4064	14.8862	4.08046	5.08959	11.8985	8.74354	19.0671	1.33683	1.97841	5.33356	7.88538	9.69413	2.20713	8.33448	31.9276	4.3429	0	0	19.1046	5.03022	22.9406	16.0048	0	4.96959	8.98582	5.04943	0	8.91479	12.1485
AT1G03280	62.1203	73.6228	60.2365	68.0636	88.3528	50.79	76.2795	49.2725	71.0151	76.8642	62.4796	67.0311	47.1419	74.2772	63.6213	34.527	35.4289	61.4336	93.8659	22.1604	67.0321	79.6409	61.6149	64.1288	59.4923	59.2618	78.0016	64.9316	60.6713	74.6699	53.6206	79.4919	70.6282	68.7595	60.099	67.3149	67.2198	66.196	35.0252	75.4533	80.8133	48.0144	81.0239	69.5742	76.3794	75.7415	65.9239	65.6129	78.0977
AT1G03290	87.3119	70.2422	75.8534	57.7899	79.0525	53.2086	76.2795	75.0819	52.6038	70.9515	69.4218	70.0779	54.9989	59.8076	55.1385	57.5451	74.7943	76.7919	132.977	22.1604	51.5632	84.1068	67.3275	72.2721	63.819	58.2903	58.9346	101.026	80.1256	82.6702	52.0435	58.1648	57.3854	70.8431	93.9046	73.8293	109.674	79.4352	60.498	57.8475	56.83	70.4212	64.1439	94.4221	76.3794	55.5438	10.9873	70.6052	63.0567
AT1G03300	0.286269	0.751254	2.23098	0	0	2.41857	2.72427	0	7.89056	0	0	21.3281	0	1.92928	0	0	0	0	0	0	2.57816	4.46585	0.816091	0	8.65343	0	1.73337	0.763901	0.65947	2.66678	0	3.87765	2.20713	2.08362	0	2.17145	0	0	25.4728	0	5.21376	12.8039	0	0	4.49291	0	0	3.92251	9.25602
AT1G03310	4.29403	5.25877	3.34647	10.2738	13.9504	2.41857	13.6213	2.34631	5.26038	0	3.47109	27.4218	26.1899	10.611	16.9657	0	0	0	0	0	11.8595	9.676	4.89655	6.1075	10.8168	5.82903	29.4673	4.20145	3.62709	10.6671	6.3083	9.69413	8.82852	0	3.75619	4.3429	0	3.3098	15.9205	7.54533	9.90615	9.60289	3.37599	0	4.49291	0	0	8.5582	10.413
AT1G03320	0	0	0	0	0	0	0	0	0	0	0	0	0	0	0	0	0	0	0	0	0	0	0	0	0	0	0	0	0	0	0	0	0	0	0	0	0	0	0	0	0	0	0	0	0	0	0	0	0
AT1G03330	7.44298	10.1419	6.69295	3.85266	13.9504	19.3486	8.17281	9.38524	10.5208	8.86894	3.47109	24.3749	7.85698	15.4342	12.7243	6.90541	7.87309	15.3584	7.82216	0	13.9221	10.4203	8.977	10.1792	17.3069	10.6866	8.66685	11.0766	9.89205	8.00034	1.57708	9.69413	13.2428	10.4181	5.63428	17.3716	3.53788	0	15.9205	7.54533	11.9917	3.20096	10.128	4.96959	17.9716	5.04943	0	7.13184	16.198
AT1G03340	1.43134	9.01504	3.34647	1.28422	0	0	0	7.03893	0	0	0	0	7.85698	0.964639	0	2.3018	3.93654	0	0	0	1.03126	2.23292	0	9.16126	1.08168	4.85752	0	1.90975	14.8381	5.33356	0	1.93883	2.20713	0	11.2686	6.51435	0	6.6196	9.55231	0	0.521376	0	6.75199	0	0	0	0	1.42637	1.157
AT1G03350	26.9092	34.9333	23.4253	24.4002	34.8761	31.4414	24.5184	28.1557	18.4113	23.6505	31.2398	30.4687	26.1899	23.6336	29.69	25.3198	62.9847	15.3584	15.6443	22.1604	23.2034	25.3065	25.7069	14.2508	23.7969	24.2876	32.934	34.1846	27.0383	29.3346	14.1937	32.96	48.5569	43.756	22.5371	23.8859	31.8409	26.4784	19.1046	17.6058	20.3337	22.4067	43.8879	54.6654	17.9716	20.1977	21.9746	16.4032	23.7186
AT1G03360	8.87432	7.88816	10.0394	11.558	4.65015	7.25572	21.7941	9.38524	23.6717	5.91263	0	21.3281	2.61899	32.3154	21.2071	0	0	15.3584	15.6443	11.0802	18.0471	19.352	6.52873	8.14334	14.0618	6.80053	10.4002	8.21193	9.89205	8.00034	12.6166	15.5106	8.82852	12.5017	7.51237	19.543	3.53788	0	38.2093	22.636	36.4964	28.8087	0	4.96959	17.9716	0	21.9746	10.6978	13.884
AT1G03365	63.8379	88.6479	60.2365	75.769	106.953	125.766	68.1067	105.584	73.6453	97.5584	90.2483	85.3123	81.1888	100.322	106.036	64.4505	47.2385	107.509	54.7551	99.7219	79.9229	105.692	73.4482	117.06	95.1877	78.6919	65.868	79.6366	93.9745	77.3366	64.6601	98.8801	125.806	97.9301	88.2704	89.0294	81.3713	99.294	105.075	80.4835	87.5912	92.8279	91.1519	19.8783	49.422	55.5438	65.9239	89.1479	93.7172
AT1G03370	69.8495	66.1103	131.628	83.4743	53.4767	24.1857	27.2427	25.8094	31.5623	50.2573	76.364	42.6561	39.2849	34.2447	46.6556	133.505	62.9847	30.7168	23.4665	44.3208	37.6411	37.2154	49.3735	46.8242	28.1236	38.8602	36.4008	78.1088	57.3739	69.3363	69.3913	23.2659	30.8998	35.4215	16.9028	36.9146	88.447	72.8156	54.1298	32.6964	28.6757	25.6077	175.552	69.5742	40.4362	40.3955	54.9366	32.8064	30.0821
AT1G03380	111.358	100.668	92.5858	42.3792	44.1764	77.3943	68.1067	107.93	115.728	73.9079	76.364	60.9373	39.2849	60.2899	67.8627	73.6577	74.7943	15.3584	62.5772	33.2406	79.4073	61.0332	80.793	103.828	75.7175	102.98	69.3348	135.783	99.58	106.671	52.0435	83.3695	88.2852	56.2577	146.491	80.3436	106.136	112.533	60.498	40.2418	60.4797	89.627	84.3999	109.331	121.309	70.6921	109.873	98.4193	75.2052
AT1G03390	19.7525	21.0351	11.1549	12.8422	16.2755	12.0929	24.5184	30.502	18.4113	26.6068	10.4133	0	10.476	16.3989	0	29.9234	35.4289	0	7.82216	0	13.9221	11.9089	15.5057	15.2688	14.0618	16.5156	3.46674	11.4585	14.1786	8.00034	6.3083	3.87765	6.62139	6.25086	30.0495	8.6858	24.7652	9.9294	3.1841	10.0604	7.82065	12.8039	6.75199	14.9088	8.98582	10.0989	21.9746	10.3412	6.36352
AT1G03395	0	0	0	0	0	0	0	0	0	0	0	0	0	0	0	0	0	0	0	0	0	0	0	0	0	0	0	0.572925	0	0	0	0	0	0	0	0	0	0	0	0	0	0	0	0	0	0	0	0	0
AT1G03400	4.00776	7.13691	8.92393	3.85266	0	0	0	0	5.26038	0	10.4133	3.04687	2.61899	1.92928	0	4.60361	0	0	0	0	2.57816	2.23292	6.52873	3.05375	2.16336	6.80053	6.93348	6.49316	10.2218	2.66678	4.73123	1.93883	4.41426	0	0	0	3.53788	16.549	3.1841	2.51511	3.12826	0	3.37599	4.96959	13.4787	0	10.9873	2.13955	2.89251
AT1G03410	14.3134	9.01504	10.0394	19.2633	16.2755	14.5114	21.7941	14.0779	15.7811	2.95631	6.94218	21.3281	13.095	13.9873	12.7243	6.90541	0	30.7168	7.82216	44.3208	10.8283	34.2382	30.1954	28.5017	24.8786	16.5156	48.5343	14.8961	8.24338	5.33356	17.3478	11.633	28.6927	18.7526	18.7809	10.8572	3.53788	9.9294	12.7364	12.5755	16.684	22.4067	6.75199	9.93917	22.4645	0	21.9746	17.473	37.6026
AT1G04183	68.9907	24.7914	35.6957	64.211	65.102	77.3943	95.3494	28.1557	21.0415	82.7768	27.7687	73.1248	102.141	99.3578	33.9314	55.2433	47.2385	46.0752	46.9329	66.4813	41.2505	50.6129	110.172	53.9496	34.6137	45.6607	53.7345	40.8687	18.1354	18.6675	50.4664	60.1036	81.6638	102.097	26.2933	36.9146	24.7652	19.8588	82.7867	70.4231	78.2065	25.6077	23.632	24.8479	8.98582	10.0989	43.9493	34.946	43.9661
AT1G03430	28.9131	48.8315	30.1183	42.3792	62.777	62.8829	87.1766	65.6967	73.6453	23.6505	76.364	79.2185	54.9989	47.7496	84.8284	18.4144	27.5558	46.0752	31.2886	66.4813	63.9383	55.8231	39.1724	99.7559	55.1656	62.1763	55.4678	42.7784	54.4063	50.6688	41.004	65.9201	81.6638	72.9267	67.6113	47.7719	35.3788	59.5764	89.1549	55.3324	54.2231	48.0144	30.384	29.8175	103.337	65.6426	65.9239	69.892	74.0482
AT1G03440	4.00776	1.87813	4.46197	6.4211	2.32507	41.1157	54.4854	11.7316	7.89056	2.95631	6.94218	21.3281	5.23799	8.19943	8.48284	4.60361	0	15.3584	15.6443	11.0802	4.64068	5.21016	3.26436	82.4513	8.65343	13.6011	3.46674	2.86463	3.29735	8.00034	1.57708	1.93883	24.2784	45.8396	28.1714	6.51435	3.53788	9.9294	9.55231	2.51511	9.38478	3.20096	0	0	8.98582	20.1977	0	3.92251	4.62801
AT1G03445	0	0	1.11549	0	0	0	0	0	0	0	0	3.04687	0	0	0	0	0	0	0	0	1.03126	2.23292	0	1.01792	0	0.971505	0	0	0	0	0	0	0	0	0	0	3.53788	0	22.2887	0	0	0	3.37599	0	0	5.04943	0	0	1.157
AT1G03457	46.6618	23.6645	24.5408	32.1055	9.30029	12.0929	13.6213	11.7316	28.9321	50.2573	17.3554	39.6093	18.333	18.3281	29.69	32.2252	19.6827	46.0752	62.5772	22.1604	23.2034	16.3748	74.6723	21.3763	58.4106	39.8317	24.2672	53.2821	22.0923	32.0014	63.083	15.5106	28.6927	18.7526	9.39046	47.7719	70.7576	46.3372	31.841	55.3324	21.3764	51.2154	23.632	39.7567	22.4645	15.1483	21.9746	32.0933	20.8261
AT1G03470	48.0931	18.0301	47.9661	30.8213	9.30029	14.5114	10.8971	28.1557	21.0415	17.7379	27.7687	198.046	10.476	17.3635	21.2071	9.20721	19.6827	30.7168	39.1108	11.0802	30.9379	19.352	28.1551	18.3225	29.2053	48.5752	27.7339	74.6713	49.79	82.6702	29.9644	25.2047	24.2784	16.669	31.9276	32.5717	49.5303	36.4078	171.942	30.1813	33.8895	22.4067	16.88	14.9088	62.9007	10.0989	32.962	46.3569	21.9831
AT1G03475	30.6307	33.8064	30.1183	26.9686	30.226	33.86	27.2427	16.4242	36.8226	35.4758	38.182	39.6093	23.5709	32.3154	42.4142	11.509	19.6827	30.7168	15.6443	11.0802	42.2818	39.4483	31.0115	32.5734	27.042	31.0882	38.1341	42.3965	38.579	45.3353	33.1186	19.3883	41.9355	27.0871	31.9276	32.5717	38.9167	43.0274	41.3934	30.1813	34.9322	44.8135	30.384	4.96959	49.422	10.0989	21.9746	46.3569	36.4456
AT1G03495	1.14507	1.12688	2.23098	1.28422	2.32507	0	2.72427	2.34631	0	0	0	0	0	1.44696	4.24142	0	0	0	0	0	2.57816	1.48862	0.408046	1.01792	2.16336	0	10.4002	0.572925	0.329735	0	0	0	0	2.08362	0	4.3429	0	0	0	0	0.521376	3.20096	0	0	4.49291	0	0	1.78296	1.157
AT1G04187	0.572537	0.375627	0	1.28422	0	0	0	0	2.63019	0	0	3.04687	0	0.482319	4.24142	0	3.93654	0	0	0	0.515632	0	0	0	0	0.971505	0	0.38195	0.329735	2.66678	0	0	2.20713	2.08362	0	0	0	0	0	2.51511	1.04275	0	0	4.96959	0	0	0	0.713184	0
AT1G04193	1.14507	0.375627	0	0	0	0	0	0	0	0	0	0	2.61899	0.964639	0	0	0	0	0	0	0	0.744308	0.408046	0	0	0	0	0.572925	0.329735	0	0	1.93883	0	0	0	0	0	0	0	0	0	0	0	4.96959	0	0	0	0.713184	0
AT1G03502	1.43134	1.12688	1.11549	0	2.32507	0	2.72427	2.34631	0	0	0	0	0	0.482319	0	2.3018	0	0	0	0	2.06253	0.744308	0	0	1.08168	0	1.73337	0.572925	0.989205	0	0	0	0	0	0	0	0	0	0	0	0.521376	3.20096	0	0	0	0	0	0.713184	0.578501
AT1G03506	0.286269	0.751254	0	0	0	0	0	0	0	0	0	0	0	2.4116	0	0	0	0	0	0	1.03126	0	0	0	1.08168	0.971505	0	0	0.989205	0	1.57708	0	0	0	0	0	0	0	0	0	0.521376	0	3.37599	0	0	0	0	0	1.157
AT1G04197	1.14507	0.751254	1.11549	0	4.65015	0	2.72427	0	2.63019	2.95631	3.47109	3.04687	0	0.482319	8.48284	0	0	0	0	0	3.09379	1.48862	0.816091	2.03583	1.08168	0.971505	1.73337	0.572925	0.65947	0	0	0	0	2.08362	0	0	0	0	6.36821	2.51511	2.08551	3.20096	0	0	0	0	0	1.06978	0.578501
AT1G03510	0.286269	2.62939	1.11549	0	0	4.83715	0	2.34631	0	0	0	3.04687	0	0.964639	0	0	0	15.3584	0	11.0802	2.06253	0.744308	1.22414	1.01792	2.16336	2.91451	0	0.954876	0.65947	2.66678	0	0	0	0	1.87809	0	0	0	3.1841	0	0.521376	0	0	0	0	0	0	1.42637	0.578501
AT1G03520	33.7797	21.7864	15.6169	29.5371	32.551	29.0229	29.967	14.0779	39.4528	14.7816	17.3554	12.1875	39.2849	19.7751	33.9314	29.9234	27.5558	46.0752	23.4665	22.1604	29.391	26.7951	33.8678	25.4479	25.9603	19.4301	20.8004	19.0975	18.7949	13.3339	23.6561	29.0824	22.0713	12.5017	11.2686	23.8859	21.2273	9.9294	15.9205	25.1511	15.6413	38.4116	20.256	14.9088	17.9716	20.1977	21.9746	17.473	29.5036
AT1G03530	11.4507	17.2788	11.1549	8.98954	13.9504	36.2786	10.8971	11.7316	39.4528	5.91263	3.47109	60.9373	10.476	54.9844	16.9657	0	7.87309	61.4336	23.4665	11.0802	25.2659	37.2154	13.0575	26.4659	8.65343	16.5156	19.0671	13.5592	15.8273	5.33356	9.46245	9.69413	13.2428	8.33448	22.5371	17.3716	0	3.3098	41.3934	5.03022	45.3597	22.4067	6.75199	4.96959	8.98582	5.04943	0	22.4653	32.3961
AT1G03540	7.15671	7.51254	8.92393	6.4211	0	14.5114	2.72427	11.7316	10.5208	8.86894	3.47109	27.4218	0	12.5403	16.9657	6.90541	0	15.3584	7.82216	0	5.15632	7.44308	11.8333	4.07167	9.73511	7.77204	12.1336	6.87511	3.95682	21.3342	9.46245	0	2.20713	2.08362	5.63428	0	0	3.3098	6.36821	2.51511	5.73514	9.60289	6.75199	0	4.49291	5.04943	0	7.13184	9.25602
AT1G03550	247.05	174.291	186.287	141.264	146.48	229.764	138.938	119.662	192.004	209.898	135.372	109.687	73.3318	81.512	173.898	402.816	169.271	122.867	148.621	188.364	166.549	187.566	164.85	191.368	166.579	199.158	195.871	348.53	259.502	261.344	184.518	203.577	297.963	108.348	204.712	217.145	307.796	148.941	124.18	70.4231	86.5485	185.656	489.519	323.023	215.66	151.483	329.62	243.552	216.36
AT1G03545	12.8821	11.2688	2.23098	3.85266	11.6254	12.0929	5.44854	11.7316	10.5208	11.8253	6.94218	30.4687	0	13.5049	29.69	16.1126	7.87309	0	23.4665	11.0802	6.70321	12.6532	7.34482	14.2508	12.9801	10.6866	10.4002	8.78486	12.2002	0	12.6166	1.93883	15.4499	2.08362	11.2686	15.2001	7.07576	6.6196	22.2887	10.0604	17.2054	25.6077	10.128	0	0	0	10.9873	8.20161	12.727
AT1G03560	13.7409	22.9132	8.92393	11.558	16.2755	33.86	29.967	16.4242	23.6717	8.86894	17.3554	15.2343	13.095	22.1867	21.2071	11.509	7.87309	30.7168	7.82216	0	22.1722	23.0735	14.2816	13.2329	29.2053	21.3731	20.8004	12.9863	20.1138	21.3342	20.502	17.4494	30.8998	18.7526	26.2933	36.9146	3.53788	13.2392	25.4728	17.6058	17.2054	16.0048	6.75199	9.93917	13.4787	0	10.9873	22.8219	29.5036
AT1G03590	27.768	27.0451	20.0788	122.001	41.8513	31.4414	98.0737	16.4242	21.0415	59.1263	52.0663	30.4687	120.474	35.6916	12.7243	29.9234	35.4289	30.7168	0	22.1604	21.1409	23.0735	33.0517	22.3942	35.6954	29.1451	19.0671	14.8961	15.1678	24.001	94.6245	63.9813	19.8642	77.0939	7.51237	21.7145	21.2273	36.4078	6.36821	130.786	30.2398	12.8039	23.632	9.93917	31.4504	25.2472	0	7.48843	12.1485
AT1G03600	1.14507	2.25376	1.11549	3.85266	11.6254	2.41857	0	2.34631	18.4113	0	0	0	0	3.85856	4.24142	0	0	15.3584	7.82216	0	3.60942	5.21016	1.22414	2.03583	12.9801	0	41.6009	1.71878	2.63788	0	1.57708	1.93883	4.41426	0	3.75619	0	7.07576	0	3.1841	0	3.64964	12.8039	0	0	0	0	0	6.06206	5.78501
AT1G03610	187.22	137.855	79.1999	160.527	55.8018	152.37	79.0038	49.2725	86.7962	76.8642	27.7687	70.0779	102.141	140.355	135.725	177.239	141.716	107.509	62.5772	77.5615	88.173	77.408	131.391	70.2363	131.965	79.6634	116.136	90.5222	79.4662	93.3373	167.17	40.7153	286.927	60.425	30.0495	95.5438	49.5303	33.098	63.6821	72.9382	122.002	147.244	87.7759	74.5438	85.3653	70.6921	32.962	79.52	70.5772
AT1G03620	17.4624	13.1469	25.6563	15.4106	18.6006	50.79	16.3456	25.8094	60.4943	17.7379	3.47109	30.4687	10.476	7.23479	330.831	13.8108	15.7462	15.3584	15.6443	44.3208	53.6257	79.6409	10.6092	7.12542	34.6137	14.5726	119.603	17.5697	18.1354	56.0024	15.7708	25.2047	33.107	27.0871	18.7809	58.6291	10.6136	13.2392	57.3139	15.0907	26.5902	560.168	0	4.96959	31.4504	15.1483	32.962	57.0547	120.328
AT1G03630	2.29015	1.87813	1.11549	1.28422	4.65015	7.25572	5.44854	0	10.5208	0	0	0	0	0.964639	8.48284	0	0	0	0	0	7.73447	11.1646	1.22414	2.03583	6.49007	1.94301	36.4008	1.5278	1.31894	2.66678	3.15415	0	13.2428	2.08362	1.87809	13.0287	0	3.3098	3.1841	0	1.56413	32.0096	0	0	8.98582	5.04943	0	9.27139	9.25602
AT1G03650	6.29791	6.01003	5.57746	10.2738	4.65015	2.41857	0	7.03893	7.89056	8.86894	0	6.09373	7.85698	10.1287	4.24142	2.3018	27.5558	30.7168	15.6443	0	6.70321	3.72154	3.26436	2.03583	7.57175	8.74354	10.4002	7.44803	6.26497	5.33356	11.0395	1.93883	8.82852	0	3.75619	4.3429	0	3.3098	9.55231	2.51511	6.77789	9.60289	0	64.6046	0	10.0989	0	4.2791	5.20651
AT1G03660	9.16059	1.50251	7.80844	1.28422	0	2.41857	2.72427	0	0	2.95631	0	6.09373	5.23799	4.82319	0	4.60361	102.35	0	7.82216	0	3.60942	0.744308	3.26436	2.03583	3.24504	0	1.73337	18.9065	1.97841	24.001	3.15415	7.7553	2.20713	2.08362	13.1467	0	3.53788	0	15.9205	2.51511	3.12826	3.20096	6.75199	203.753	8.98582	5.04943	0	4.63569	6.36352
AT1G04203	0	0	0	0	0	0	0	0	0	0	0	0	0	0	0	0	0	0	0	0	0	0	0	0	0	0	0	0.190975	0	0	1.57708	0	0	0	0	0	0	0	0	0	0	0	0	0	4.49291	0	0	0	0
AT1G03680	5.72537	6.01003	5.57746	0	9.30029	7.25572	5.44854	2.34631	10.5208	0	3.47109	6.09373	2.61899	5.30551	12.7243	2.3018	7.87309	0	7.82216	0	10.3126	9.676	3.26436	4.07167	14.0618	9.71505	22.5338	2.86463	3.95682	2.66678	3.15415	7.7553	2.20713	6.25086	9.39046	15.2001	3.53788	0	6.36821	2.51511	8.8634	19.2058	3.37599	0	0	5.04943	0	7.13184	5.78501
AT1G03687	6.29791	12.0201	11.1549	20.5475	18.6006	0	16.3456	7.03893	15.7811	14.7816	10.4133	24.3749	10.476	25.5629	8.48284	18.4144	3.93654	0	0	22.1604	12.3752	15.6305	8.16091	9.16126	14.0618	6.80053	8.66685	3.8195	7.91364	5.33356	4.73123	3.87765	4.41426	14.5853	9.39046	2.17145	7.07576	3.3098	12.7364	12.5755	20.3337	22.4067	6.75199	19.8783	8.98582	10.0989	0	11.4109	8.09902
AT1G03700	3.14895	3.00501	4.46197	2.56844	4.65015	2.41857	0	330.83	0	5.91263	3.47109	3.04687	0	4.82319	0	0	3.93654	30.7168	0	0	1.54689	5.21016	2.04023	47.8421	5.40839	4.85752	3.46674	3.43755	2.30815	2.66678	3.15415	7.7553	4.41426	2.08362	202.834	2.17145	3.53788	0	3.1841	0	1.56413	0	3.37599	9.93917	4.49291	5.04943	0	3.56592	4.62801
AT1G03710	0	0	0	0	0	0	0	0	0	0	0	0	0	0	0	0	0	0	0	0	0.515632	0	0	0	0	0	0	0	0	0	0	0	0	0	0	0	0	0	0	0	0	0	0	0	0	0	0	0	0
AT1G03720	0	0	0	0	0	0	0	0	0	0	0	0	0	0	0	0	0	0	0	11.0802	0	0	0	0	0	0	0	0	0	0	0	0	0	0	0	0	0	0	0	0	0	0	0	0	0	0	0	0	0
AT1G03730	27.1955	32.3039	37.9267	32.1055	20.9257	12.0929	19.0699	32.8484	23.6717	53.2137	27.7687	21.3281	18.333	18.3281	38.1728	52.9415	19.6827	0	31.2886	66.4813	33.5161	23.0735	25.2988	33.5913	16.2252	29.1451	29.4673	28.8372	31.9843	34.6681	12.6166	32.96	13.2428	25.0034	26.2933	21.7145	14.1515	19.8588	19.1046	17.6058	19.8123	28.8087	30.384	19.8783	53.9149	65.6426	43.9493	29.9537	16.198
AT1G03740	154.871	211.102	184.056	65.4952	72.0773	62.8829	70.831	119.662	92.0566	138.947	177.026	51.7967	54.9989	46.785	38.1728	62.1487	86.6039	76.7919	54.7551	77.5615	75.7978	76.6637	127.31	178.136	59.4923	72.8629	64.1347	285.126	251.588	258.678	91.4704	75.6142	90.4923	77.0939	127.71	89.0294	321.947	231.686	50.9457	37.7266	53.1804	60.8183	67.5199	263.388	125.801	121.186	43.9493	79.52	65.3707
AT1G04213	0.286269	0	0	0	0	0	0	0	0	0	0	0	0	0	0	0	0	0	0	0	1.03126	0.744308	0	0	2.16336	0	1.73337	0.190975	0	0	0	0	0	0	0	0	0	0	0	0	0	0	0	0	0	0	0	0	1.157
AT1G03743	0	0.751254	0	1.28422	0	2.41857	0	0	5.26038	0	0	3.04687	0	0	0	0	0	0	0	0	0	2.23292	0	0	1.08168	0	1.73337	0	0.329735	0	0	0	0	0	0	0	0	0	3.1841	0	0.521376	3.20096	0	0	0	0	0	0	0
AT1G03746	0.286269	0.751254	0	3.85266	2.32507	2.41857	0	0	2.63019	2.95631	0	9.1406	0	6.27015	8.48284	0	0	0	0	0	3.09379	2.23292	0.408046	2.03583	1.08168	0.971505	1.73337	0.38195	0.329735	0	0	0	2.20713	0	0	0	0	0	0	0	2.60688	3.20096	0	0	0	0	0	1.42637	2.89251
AT1G03750	24.6191	29.2989	16.7324	35.9581	16.2755	65.3015	32.6912	32.8484	28.9321	41.3884	20.8265	48.7499	18.333	27.4922	12.7243	25.3198	23.6193	0	39.1108	44.3208	29.9066	33.4939	24.4827	38.6809	21.6336	21.3731	17.3337	33.9936	31.9843	32.0014	14.1937	21.3271	46.3497	18.7526	30.0495	34.7432	17.6894	16.549	41.3934	12.5755	30.7612	32.0096	40.5119	39.7567	35.9433	30.2966	43.9493	25.318	26.6111
AT1G03760	13.1684	11.2688	11.1549	12.8422	4.65015	16.93	0	7.03893	10.5208	8.86894	6.94218	24.3749	2.61899	23.1513	4.24142	2.3018	0	0	23.4665	11.0802	14.4377	19.352	7.75286	10.1792	15.1435	14.5726	15.6003	11.6495	15.4976	21.3342	7.88538	9.69413	17.657	4.16724	1.87809	23.8859	3.53788	0	22.2887	2.51511	19.8123	12.8039	0	9.93917	13.4787	10.0989	0	11.7675	8.09902
AT1G03770	10.3057	10.1419	22.3098	12.8422	32.551	9.67429	13.6213	11.7316	21.0415	8.86894	0	30.4687	7.85698	23.6336	29.69	2.3018	3.93654	15.3584	7.82216	11.0802	18.5627	23.8179	12.6494	14.2508	11.8985	13.6011	10.4002	7.82998	9.89205	16.0007	9.46245	23.2659	8.82852	12.5017	9.39046	6.51435	0	16.549	9.55231	12.5755	25.0261	12.8039	3.37599	0	4.49291	5.04943	10.9873	20.6823	16.7765
AT1G03780	2.00388	1.12688	1.11549	1.28422	4.65015	9.67429	2.72427	9.38524	2.63019	5.91263	0	338.202	7.85698	6.75247	12.7243	4.60361	0	0	0	0	3.60942	2.97723	1.63218	3.05375	6.49007	2.91451	3.46674	1.90975	1.64868	2.66678	0	1.93883	0	0	0	0	0	0	324.779	2.51511	4.17101	0	0	0	8.98582	5.04943	0	2.49614	2.31401
AT1G03790	9.16059	0.751254	4.46197	1.28422	0	2.41857	5.44854	2.34631	0	11.8253	0	0	0	0.482319	0	4.60361	59.0481	0	0	0	0.515632	0.744308	6.52873	0	1.08168	1.94301	0	1.33683	0.65947	5.33356	0	7.7553	0	0	0	0	0	0	0	2.51511	0	0	0	4.96959	0	0	0	1.06978	0.578501
AT1G03800	0.286269	0	0	0	0	0	2.72427	0	0	0	3.47109	0	0	0.482319	0	2.3018	0	0	0	0	0.515632	0	0	1.01792	0	0	0	0.190975	0	2.66678	0	0	0	0	0	0	0	0	0	0	0.521376	0	0	0	0	0	0	0	1.157
AT1G03810	0	0	0	0	0	0	0	0	0	0	0	0	0	0	0	0	0	0	0	0	0	0	0	0	0	0	0	0	0	0	0	0	0	0	0	0	0	0	0	0	0	3.20096	0	0	0	0	0	0	0.578501
AT1G03820	6.01164	6.76128	11.1549	7.70532	9.30029	21.7672	5.44854	16.4242	34.1924	5.91263	10.4133	54.8436	5.23799	13.5049	407.176	4.60361	7.87309	30.7168	15.6443	55.401	13.4064	78.1523	5.30459	11.1971	23.7969	13.6011	17.3337	5.92023	2.30815	0	3.15415	9.69413	8.82852	8.33448	11.2686	23.8859	14.1515	13.2392	54.1298	7.54533	7.82065	640.193	6.75199	9.93917	58.4078	15.1483	0	8.20161	61.8997
AT1G03830	8.30179	9.7663	10.0394	12.8422	16.2755	24.1857	13.6213	14.0779	26.3019	8.86894	6.94218	51.7967	5.23799	31.3508	25.4485	4.60361	7.87309	46.0752	7.82216	33.2406	20.6253	25.3065	5.30459	10.1792	24.8786	6.80053	19.0671	7.63901	7.91364	5.33356	15.7708	17.4494	11.0357	12.5017	11.2686	17.3716	0	3.3098	31.841	12.5755	27.1116	25.6077	0	0	17.9716	5.04943	32.962	12.1241	20.2476
AT1G03840	3.43522	6.38566	5.57746	5.13688	20.9257	9.67429	5.44854	7.03893	60.4943	0	62.4796	12.1875	52.3799	40.5148	55.1385	0	3.93654	0	0	11.0802	38.6724	6.69877	4.89655	4.07167	4.32671	4.85752	6.93348	4.39243	6.92444	0	0	23.2659	11.0357	0	3.75619	45.6004	0	16.549	12.7364	57.8475	46.4025	57.6173	3.37599	0	0	0	0	33.163	7.52052
AT1G03850	1113.87	816.988	777.497	143.833	134.854	222.509	152.559	319.098	223.566	263.112	145.786	228.515	120.474	151.448	123.001	170.333	1007.75	537.544	289.42	221.604	173.768	137.697	892.804	362.379	181.722	479.923	152.537	984.095	787.737	776.033	108.818	118.268	180.985	116.683	362.472	212.802	229.962	238.306	130.548	113.18	128.78	160.048	182.304	1177.79	489.727	247.422	296.658	137.644	159.088
AT1G03860	37.7874	43.1971	34.5802	50.0846	18.6006	43.5343	27.2427	37.541	57.8641	50.2573	34.7109	73.1248	44.5229	71.3833	50.8971	27.6216	23.6193	61.4336	62.5772	0	46.4068	50.6129	40.8046	41.7346	37.8588	28.1736	52.0011	45.0701	57.7037	42.6685	31.5415	34.8989	41.9355	33.3379	24.4152	54.2862	35.3788	29.7882	60.498	25.1511	80.292	38.4116	33.7599	34.7871	44.9291	25.2472	10.9873	49.9229	43.3876
AT1G03870	5.4391	6.38566	6.69295	47.5161	18.6006	0	73.5553	4.69262	2.63019	29.5631	38.182	6.09373	99.5218	8.68175	4.24142	59.8469	0	30.7168	0	0	4.64068	6.69877	3.26436	7.12542	1.08168	9.71505	5.20011	9.73973	10.5515	5.33356	143.514	104.697	22.0713	77.0939	11.2686	13.0287	17.6894	95.9842	9.55231	226.36	23.9833	19.2058	16.88	14.9088	22.4645	15.1483	0	9.27139	15.041
AT1G03900	73.8573	59.349	94.8168	100.169	81.3776	48.3715	89.9009	44.5799	49.9736	29.5631	27.7687	57.8905	73.3318	68.007	72.1042	89.7703	59.0481	46.0752	62.5772	66.4813	54.1413	51.3572	58.7586	34.6092	53.0023	45.6607	64.1347	64.1677	60.6713	72.0031	72.5455	79.4919	50.764	79.1776	35.6838	71.6578	67.2198	62.8862	63.6821	100.604	58.9155	57.6173	84.3999	34.7871	89.8582	20.1977	164.81	52.419	64.7922
AT1G03905	32.3483	29.6745	46.8506	52.653	23.2507	29.0229	38.1398	46.9262	39.4528	65.0389	114.546	21.3281	54.9989	20.7397	25.4485	46.0361	31.4923	15.3584	140.799	77.5615	32.4848	23.8179	26.931	51.9138	34.6137	42.7462	20.8004	12.9863	19.4544	13.3339	25.2332	19.3883	4.41426	62.5086	30.0495	17.3716	24.7652	56.2666	12.7364	17.6058	10.9489	22.4067	37.1359	19.8783	13.4787	70.6921	54.9366	16.4032	13.884
AT1G03910	70.7083	74.7497	55.7746	60.3583	72.0773	113.673	108.971	30.502	65.7547	56.17	72.8929	100.547	60.2369	85.3705	55.1385	46.0361	31.4923	61.4336	117.332	66.4813	69.6103	93.7828	72.2241	74.308	80.0442	89.3784	72.8015	73.1435	85.4014	72.0031	63.083	81.4307	83.871	68.7595	65.7333	93.3723	102.599	66.196	95.5231	82.9986	113.66	86.426	33.7599	49.6959	67.3936	90.8898	76.9112	74.8843	80.9902
AT1G03920	10.5919	7.88816	11.1549	5.13688	9.30029	9.67429	5.44854	11.7316	5.26038	11.8253	10.4133	18.2812	18.333	10.1287	0	9.20721	19.6827	76.7919	3074.11	1152.34	49.5006	31.2609	34.6839	12.215	7.57175	12.6296	8.66685	11.6495	10.8813	13.3339	7.88538	9.69413	13.2428	14.5853	22.5371	13.0287	7.07576	6.6196	12.7364	5.03022	14.0772	22.4067	0	29.8175	22.4645	4766.67	1087.74	59.5508	12.1485
AT1G03930	48.9519	45.4508	41.2732	42.3792	62.777	103.999	46.3126	46.9262	55.2339	53.2137	34.7109	30.4687	31.4279	43.8911	63.6213	62.1487	55.1116	46.0752	86.0437	66.4813	48.985	63.2662	51.8218	47.8421	48.6755	46.6322	64.1347	42.3965	48.1413	45.3353	42.581	46.5318	50.764	56.2577	33.8057	43.429	31.8409	39.7176	47.7616	55.3324	40.6674	44.8135	30.384	24.8479	40.4362	106.038	10.9873	40.6515	57.2716
AT1G04217	2.86269	3.38064	1.11549	1.28422	4.65015	0	5.44854	2.34631	0	2.95631	3.47109	3.04687	0	2.4116	0	4.60361	3.93654	15.3584	0	0	1.03126	0.744308	1.22414	2.03583	0	3.88602	3.46674	0.954876	0.329735	2.66678	0	0	0	0	3.75619	0	0	0	0	0	0.521376	3.20096	3.37599	4.96959	0	0	0	2.13955	0.578501
AT1G03935	0.572537	0.751254	1.11549	1.28422	2.32507	0	2.72427	2.34631	0	0	0	3.04687	0	0.482319	0	0	0	0	0	0	0	0.744308	1.22414	0	1.08168	0	1.73337	0.190975	0.329735	0	0	0	0	0	0	0	0	0	3.1841	2.51511	2.08551	0	0	0	0	0	0	0.713184	2.31401
AT1G04223	2.00388	1.12688	4.46197	1.28422	0	0	0	2.34631	5.26038	2.95631	3.47109	3.04687	5.23799	2.4116	4.24142	0	0	0	7.82216	0	4.12505	3.72154	2.44827	3.05375	2.16336	4.85752	0	3.8195	1.64868	0	0	9.69413	2.20713	4.16724	0	6.51435	3.53788	0	6.36821	0	2.60688	3.20096	3.37599	0	0	0	0	3.92251	4.04951
AT1G03940	25.4779	36.4358	30.1183	28.2528	27.9009	36.2786	10.8971	16.4242	26.3019	11.8253	17.3554	27.4218	23.5709	37.1386	59.3799	6.90541	11.8096	46.0752	23.4665	22.1604	48.4694	40.9369	24.8908	36.645	32.4504	38.8602	39.8675	24.4448	33.633	45.3353	20.502	23.2659	22.0713	16.669	7.51237	23.8859	10.6136	16.549	28.6569	12.5755	40.146	44.8135	10.128	0	22.4645	5.04943	10.9873	39.9383	31.8176
AT1G04227	0.286269	0.751254	0	1.28422	0	2.41857	0	0	0	0	0	0	0	1.44696	0	0	0	15.3584	0	0	1.54689	2.23292	0	0	0	0.971505	0	0.38195	0.329735	0	0	0	0	0	0	0	0	0	0	0	2.08551	0	0	0	0	0	0	1.42637	0.578501
AT1G03950	36.3561	39.4408	34.5802	8.98954	11.6254	31.4414	8.17281	9.38524	28.9321	23.6505	41.6531	9.1406	10.476	11.0933	38.1728	89.7703	15.7462	15.3584	39.1108	11.0802	27.8441	29.028	40.8046	44.7884	19.4702	30.1166	22.5338	45.4521	43.8548	58.6692	14.1937	23.2659	39.7283	16.669	20.659	34.7432	42.4546	19.8588	9.55231	12.5755	7.82065	38.4116	124.912	14.9088	22.4645	25.2472	21.9746	28.5273	20.2476
AT1G03960	32.0621	36.8114	23.4253	12.8422	39.5262	24.1857	38.1398	28.1557	31.5623	23.6505	17.3554	63.9842	28.8089	40.0325	29.69	32.2252	15.7462	15.3584	39.1108	11.0802	60.3289	69.2206	37.5402	53.9496	49.7572	37.8887	48.5343	45.0701	45.1737	42.6685	26.8103	34.8989	50.764	47.9233	46.9523	32.5717	14.1515	26.4784	63.6821	10.0604	42.2315	80.0241	37.1359	19.8783	40.4362	35.346	10.9873	59.5508	64.7922
AT1G03970	60.1164	58.9734	81.4309	61.6425	55.8018	72.5572	65.3824	61.0041	63.1245	85.7331	62.4796	51.7967	49.7609	67.0424	33.9314	41.4325	55.1116	0	46.9329	33.2406	62.3914	78.8966	50.1896	71.2542	84.3709	68.9768	57.2012	54.046	60.3415	85.337	58.3518	48.4707	66.2139	58.3414	48.8304	58.6291	77.8334	33.098	44.5775	70.4231	52.659	76.8231	40.5119	29.8175	49.422	55.5438	54.9366	65.9695	64.7922
AT1G04233	0	0.375627	0	0	0	0	0	0	0	0	0	0	0	0	0	0	0	0	0	0	0	0	0.408046	0	0	0	1.73337	0	0	0	0	0	0	0	0	0	0	0	0	0	0	0	0	0	0	0	0	0	0
AT1G03980	0.858806	0.375627	0	1.28422	0	0	5.44854	4.69262	0	5.91263	0	0	0	2.4116	0	4.60361	0	0	7.82216	0	0.515632	0.744308	1.22414	1.01792	0	0.971505	1.73337	1.14585	0	0	1.57708	0	0	2.08362	0	0	0	0	3.1841	0	2.08551	0	3.37599	0	8.98582	0	0	0.356592	0
AT1G03982	0	0	0	0	0	0	0	2.34631	0	0	0	0	0	0	0	0	0	0	0	0	0	0	0	0	0	0	0	0.190975	0	0	0	0	0	0	0	0	0	0	0	0	0	0	0	4.96959	0	0	0	0	0
AT1G03990	6.87044	3.38064	5.57746	5.13688	2.32507	2.41857	2.72427	4.69262	0	0	0	3.04687	2.61899	4.82319	12.7243	9.20721	39.3654	0	7.82216	11.0802	5.15632	2.23292	6.52873	5.08959	3.24504	6.80053	1.73337	3.24658	1.97841	0	1.57708	3.87765	0	2.08362	5.63428	2.17145	10.6136	6.6196	6.36821	5.03022	1.56413	9.60289	3.37599	9.93917	4.49291	0	10.9873	2.13955	4.04951
AT1G04000	15.7448	16.5276	12.2704	16.6949	11.6254	14.5114	2.72427	25.8094	28.9321	8.86894	13.8844	9.1406	7.85698	10.1287	16.9657	6.90541	3.93654	46.0752	23.4665	11.0802	18.5627	20.0963	11.0172	26.4659	12.9801	10.6866	12.1336	25.9726	18.4652	26.6678	17.3478	29.0824	11.0357	25.0034	26.2933	32.5717	17.6894	23.1686	22.2887	20.1209	23.4619	25.6077	23.632	19.8783	8.98582	30.2966	10.9873	17.473	21.4046
AT1G04010	42.0815	40.5677	41.2732	35.9581	32.551	31.4414	19.0699	37.541	34.1924	35.4758	17.3554	67.0311	47.1419	44.8557	38.1728	46.0361	11.8096	15.3584	15.6443	22.1604	43.8287	33.4939	37.9482	26.4659	44.3488	48.5752	67.6014	42.7784	49.4603	37.3349	48.8893	29.0824	59.5925	43.756	58.2209	41.2575	24.7652	26.4784	63.6821	47.7871	42.7529	76.8231	70.8959	39.7567	17.9716	25.2472	21.9746	41.7212	50.3296
AT1G04020	3.72149	1.87813	1.11549	25.6844	4.65015	7.25572	8.17281	0	2.63019	0	6.94218	9.1406	44.5229	25.0806	4.24142	9.20721	0	0	0	0	2.57816	17.8634	0.408046	3.05375	2.16336	3.88602	5.20011	1.33683	0.989205	2.66678	18.9249	9.69413	11.0357	31.2543	3.75619	4.3429	0	3.3098	3.1841	45.272	20.3337	12.8039	0	0	4.49291	15.1483	0	1.78296	8.09902
AT1G04030	10.3057	15.0251	4.46197	15.4106	16.2755	14.5114	10.8971	21.1168	26.3019	11.8253	13.8844	408.28	15.714	18.8105	21.2071	9.20721	7.87309	15.3584	15.6443	22.1604	14.9533	26.7951	12.2414	13.2329	8.65343	10.6866	15.6003	8.97583	11.211	13.3339	11.0395	25.2047	19.8642	18.7526	24.4152	15.2001	17.6894	6.6196	442.591	5.03022	20.3337	9.60289	3.37599	0	17.9716	5.04943	21.9746	14.6203	17.9335
AT1G04040	22.0427	30.4258	16.7324	484.151	20.9257	26.6043	51.7611	21.1168	18.4113	29.5631	31.2398	140.156	68.0938	31.8331	42.4142	27.6216	19.6827	61.4336	39.1108	33.2406	27.3285	162.259	13.4655	115.025	11.8985	25.2591	26.0005	18.1426	22.0923	32.0014	529.897	25.2047	28.6927	102.097	28.1714	32.5717	7.07576	62.8862	194.23	128.271	31.2826	28.8087	60.7679	24.8479	58.4078	25.2472	10.9873	21.7521	109.915
AT1G04237	0.286269	0.375627	0	0	0	0	0	0	0	0	3.47109	9.1406	0	0	0	0	0	0	0	0	0	0	0	1.01792	0	0	0	0.190975	0	0	0	0	0	0	0	0	0	0	0	0	0	0	0	0	0	0	0	0	0
AT1G04050	8.58806	18.7813	6.69295	17.9791	11.6254	12.0929	16.3456	7.03893	21.0415	5.91263	3.47109	76.1717	10.476	31.3508	16.9657	6.90541	3.93654	0	15.6443	11.0802	22.6878	49.1243	6.52873	26.4659	22.7153	17.4871	45.0676	5.3473	9.89205	10.6671	11.0395	11.633	15.4499	22.9198	3.75619	19.543	3.53788	6.6196	82.7867	25.1511	44.8384	25.6077	10.128	4.96959	13.4787	10.0989	0	22.4653	38.1811
AT1G04070	4.86656	3.38064	3.34647	2.56844	0	0	5.44854	4.69262	18.4113	2.95631	0	3.04687	7.85698	5.78783	12.7243	2.3018	0	0	7.82216	0	6.18758	7.44308	3.67241	1.01792	7.57175	5.82903	8.66685	6.68413	5.27576	2.66678	6.3083	7.7553	13.2428	4.16724	1.87809	6.51435	0	3.3098	3.1841	5.03022	10.4275	6.40193	0	0	4.49291	5.04943	0	6.41865	6.94202
AT1G04080	452.304	350.835	447.312	458.466	295.284	333.763	318.739	337.869	299.841	319.282	322.811	313.827	358.802	608.687	296.9	368.289	468.449	445.393	265.953	177.283	283.082	264.229	463.948	318.608	284.481	366.257	239.205	282.643	241.696	248.011	228.676	201.638	247.199	212.529	215.981	256.231	152.129	198.588	254.728	218.815	315.433	211.264	209.312	332.962	233.631	176.73	208.759	206.823	216.36
AT1G04090	0.858806	0.751254	0	1.28422	2.32507	0	2.72427	0	0	0	3.47109	6.09373	0	0	0	4.60361	0	0	0	0	1.03126	0	0	2.03583	0	0.971505	1.73337	0.190975	0	0	1.57708	1.93883	2.20713	2.08362	0	0	3.53788	3.3098	0	0	2.08551	0	13.504	4.96959	0	5.04943	0	0	1.7355
AT1G04100	16.8898	12.3957	26.7718	6.4211	9.30029	31.4414	8.17281	51.6188	18.4113	8.86894	20.8265	6.09373	10.476	6.75247	16.9657	23.018	39.3654	0	15.6443	88.6417	10.8283	18.6077	13.8735	26.4659	6.49007	15.5441	19.0671	10.1217	10.2218	2.66678	1.57708	9.69413	8.82852	8.33448	37.5619	8.6858	10.6136	3.3098	3.1841	12.5755	5.73514	9.60289	20.256	14.9088	13.4787	10.0989	32.962	4.63569	8.09902
AT1G04105	0.858806	1.87813	4.46197	0	2.32507	2.41857	0	4.69262	0	0	0	0	0	0	0	0	3.93654	0	0	0	1.03126	0	0	1.01792	1.08168	0	0	0.38195	0.329735	0	0	0	0	0	3.75619	0	0	0	0	0	0	0	0	0	0	0	10.9873	0.356592	0
AT1G04110	0.286269	0.375627	0	0	0	0	0	0	0	0	0	0	0	0	4.24142	0	0	0	0	11.0802	0	0.744308	0.408046	0	0	0	0	0	0.329735	0	0	0	0	0	0	0	0	0	0	0	0	0	0	0	0	0	0	0	0
AT1G04120	59.8301	55.5928	50.1971	91.1796	155.78	137.859	198.872	77.4283	115.728	56.17	31.2398	48.7499	73.3318	82.4766	76.3456	98.9775	70.8578	138.225	101.688	99.7219	83.5323	96.76	59.5746	106.881	68.1458	150.583	84.9351	63.7857	61.6605	72.0031	111.972	135.718	75.0424	181.275	84.5142	71.6578	60.144	59.5764	82.7867	65.3928	66.2148	76.8231	104.656	34.7871	98.844	176.73	142.835	95.21	83.8827
AT1G04130	28.0543	27.0451	29.0028	21.8317	34.8761	43.5343	10.8971	21.1168	23.6717	23.6505	13.8844	36.5624	13.095	36.174	42.4142	23.018	27.5558	15.3584	15.6443	22.1604	27.8441	31.2609	32.6436	36.645	21.6336	28.1736	24.2672	43.3514	43.8548	29.3346	25.2332	25.2047	48.5569	37.5052	15.0247	39.0861	38.9167	26.4784	38.2093	32.6964	53.7018	54.4164	16.88	29.8175	26.9574	30.2966	32.962	32.4499	28.9251
AT1G04140	129.68	106.678	126.051	124.569	120.904	91.9058	133.489	136.086	128.879	118.253	152.728	131.015	133.569	107.557	118.76	87.4685	129.906	138.225	54.7551	55.401	101.064	106.436	108.132	110.953	110.331	135.039	110.936	113.248	110.461	114.672	94.6245	116.33	110.357	112.515	92.0266	102.058	81.3713	95.9842	89.1549	93.0591	95.9333	124.838	145.168	119.27	134.787	75.7415	109.873	109.117	105.287
AT1G04150	0	0.751254	1.11549	0	0	0	0	0	0	0	0	0	0	2.4116	0	0	0	0	0	0	0	0	0.408046	1.01792	1.08168	0.971505	0	0	0	0	0	0	2.20713	0	0	0	0	0	3.1841	0	0.521376	0	0	0	0	0	0	0	0
AT1G04160	22.9015	13.1469	54.6591	42.3792	25.5758	21.7672	27.2427	23.4631	23.6717	11.8253	20.8265	54.8436	10.476	21.2221	25.4485	557.036	35.4289	61.4336	0	22.1604	17.5315	30.5166	20.4023	8.14334	17.3069	24.2876	26.0005	13.3683	7.25417	42.6685	39.4269	13.5718	22.0713	14.5853	13.1467	17.3716	7.07576	9.9294	50.9457	12.5755	21.8978	38.4116	567.167	34.7871	8.98582	40.3955	10.9873	12.8373	13.884
AT1G04170	54.1047	42.0702	30.1183	64.211	48.8265	41.1157	68.1067	53.9651	34.1924	59.1263	38.182	67.0311	49.7609	88.7468	67.8627	34.527	55.1116	61.4336	31.2886	44.3208	47.9537	61.0332	40.3965	40.7167	46.5122	50.5182	46.801	39.5319	35.2817	45.3353	29.9644	48.4707	35.3141	33.3379	52.5866	45.6004	31.8409	36.4078	54.1298	35.2115	61.001	54.4164	27.008	69.5742	31.4504	40.3955	21.9746	43.8608	48.5941
AT1G04180	2.86269	3.38064	2.23098	6.4211	11.6254	193.486	2.72427	4.69262	18.4113	11.8253	0	12.1875	2.61899	1.44696	8.48284	4.60361	11.8096	0	0	0	20.6253	8.18739	1.22414	5.08959	1.08168	4.85752	1.73337	2.10073	0.989205	0	37.8498	1.93883	88.2852	0	3.75619	2.17145	3.53788	6.6196	12.7364	5.03022	4.17101	3.20096	3.37599	0	8.98582	0	0	14.6203	3.47101
AT1G04190	39.2188	39.8164	32.3492	29.5371	67.4271	43.5343	51.7611	30.502	71.0151	20.6942	34.7109	97.4997	47.1419	70.9009	59.3799	9.20721	43.302	61.4336	62.5772	22.1604	58.2664	72.1979	39.1724	61.075	53.0023	64.1193	74.5349	36.4763	40.8872	29.3346	47.3123	62.0424	57.3854	37.5052	20.659	49.9433	21.2273	23.1686	63.6821	60.3626	67.7789	67.2202	13.504	14.9088	35.9433	15.1483	21.9746	49.9229	73.4697
AT1G04200	41.7952	47.329	68.045	86.0427	60.4519	53.2086	59.9339	70.3893	42.083	67.9952	62.4796	70.0779	75.9508	60.2899	63.6213	149.617	11.8096	61.4336	23.4665	99.7219	48.4694	62.5219	38.7643	45.8063	43.2671	60.2333	71.0682	50.0355	47.8116	80.0034	93.0475	79.4919	57.3854	79.1776	78.8799	43.429	45.9925	66.196	79.6026	72.9382	73.5141	67.2202	232.944	24.8479	44.9291	45.4449	76.9112	48.4965	65.9492
AT1G04210	51.8146	51.8365	55.7746	48.8003	39.5262	38.6972	35.4155	61.0041	42.083	56.17	62.4796	60.9373	28.8089	70.4186	55.1385	34.527	66.9212	76.7919	23.4665	44.3208	47.4381	58.8003	48.5574	48.86	40.0221	41.7747	50.2677	43.7333	32.314	50.6688	39.4269	36.8377	70.6282	47.9233	48.8304	32.5717	42.4546	59.5764	50.9457	57.8475	69.3431	57.6173	40.5119	69.5742	44.9291	15.1483	54.9366	44.574	48.5941
AT1G04220	42.3677	41.3189	36.8112	44.9477	30.226	33.86	40.864	3669.63	44.7132	62.0826	41.6531	63.9842	49.7609	51.6082	42.4142	32.2252	74.7943	168.942	179.91	110.802	51.5632	46.1471	44.0689	924.269	47.5939	266.192	58.9346	30.747	35.6114	69.3363	56.7747	29.0824	35.3141	41.6724	3008.7	36.9146	10.6136	13.2392	15.9205	27.6662	29.1971	41.6125	33.7599	39.7567	58.4078	80.7909	21.9746	36.729	31.8176
AT1G04247	26.623	22.5376	30.1183	28.2528	25.5758	16.93	10.8971	3251.99	18.4113	14.7816	17.3554	54.8436	41.9039	31.8331	21.2071	34.527	86.6039	30.7168	265.953	0	22.6878	30.5166	29.3793	850.979	32.4504	199.158	45.0676	16.6148	13.1894	40.0017	20.502	23.2659	15.4499	35.4215	2358.88	23.8859	14.1515	6.6196	41.3934	10.0604	23.9833	6.40193	6.75199	29.8175	44.9291	116.137	0	24.2482	19.0905
AT1G04230	36.3561	25.167	42.3887	14.1264	32.551	21.7672	13.6213	37.541	13.1509	35.4758	13.8844	21.3281	15.714	25.5629	21.2071	23.018	43.302	15.3584	15.6443	44.3208	29.391	33.4939	31.8276	27.4838	25.9603	24.2876	32.934	27.6914	29.3464	16.0007	18.9249	19.3883	17.657	12.5017	45.0742	30.4003	7.07576	16.549	28.6569	12.5755	25.0261	25.6077	16.88	29.8175	26.9574	20.1977	54.9366	22.8219	30.6606
AT1G04240	306.021	282.096	157.284	82.1901	162.755	118.51	111.695	258.094	126.249	230.593	215.208	143.203	112.617	73.3125	80.587	75.9595	94.477	138.225	86.0437	66.4813	108.798	246.366	547.189	133.347	99.5144	272.021	386.541	36.4763	40.2277	45.3353	29.9644	129.901	94.9066	31.2543	125.832	45.6004	31.8409	52.9568	124.18	25.1511	28.1543	35.2106	10.128	24.8479	62.9007	40.3955	0	28.8839	251.648
AT1G04253	0.286269	0	0	0	0	0	0	0	0	0	0	0	0	0	0	0	0	0	0	0	0	0	0	0	0	0	0	0	0	0	0	0	0	0	0	0	0	0	0	0	0	0	0	0	0	0	0	0	0
AT1G04250	174.624	272.329	117.127	611.289	348.761	193.486	340.534	122.008	134.14	801.161	812.235	149.296	439.991	107.557	173.898	87.4685	145.652	199.659	148.621	22.1604	140.767	197.242	445.586	159.813	107.086	120.467	175.07	61.876	76.4986	40.0017	665.526	372.255	174.363	264.62	73.2456	52.1148	314.871	423.654	60.498	344.57	56.3087	80.0241	84.3999	9.93917	121.309	90.8898	87.8986	57.0547	193.219
AT1G04260	10.8782	6.38566	11.1549	8.98954	18.6006	12.0929	21.7941	11.7316	5.26038	2.95631	10.4133	12.1875	2.61899	18.3281	16.9657	4.60361	0	0	15.6443	22.1604	10.3126	12.6532	4.89655	13.2329	12.9801	5.82903	8.66685	8.21193	8.24338	8.00034	11.0395	9.69413	11.0357	20.8362	9.39046	2.17145	3.53788	16.549	6.36821	7.54533	15.6413	12.8039	6.75199	4.96959	17.9716	10.0989	10.9873	5.34888	12.1485
AT1G04270	39.2188	46.5777	20.0788	109.159	60.4519	79.8129	65.3824	46.9262	47.3434	23.6505	24.2976	155.39	81.1888	187.622	114.518	23.018	19.6827	107.509	23.4665	33.2406	68.0634	75.9194	44.477	37.6629	57.329	54.4043	52.0011	39.1499	39.2385	18.6675	53.6206	60.1036	57.3854	79.1776	22.5371	47.7719	21.2273	29.7882	124.18	82.9986	176.225	76.8231	23.632	39.7567	107.83	35.346	43.9493	54.5585	76.9407
AT1G04280	177.2	267.822	137.205	92.4638	34.8761	48.3715	46.3126	154.857	49.9736	138.947	197.852	63.9842	23.5709	69.454	38.1728	243.991	66.9212	153.584	109.51	22.1604	72.1884	72.1979	149.345	176.1	174.15	186.529	81.4684	162.138	217.955	133.339	102.51	21.3271	57.3854	54.1741	189.687	60.8006	123.826	82.745	63.6821	45.272	44.8384	86.426	310.592	59.635	161.745	30.2966	65.9239	70.9618	70.5772
AT1G04290	10.0194	15.4007	12.2704	8.98954	27.9009	14.5114	13.6213	18.7705	15.7811	5.91263	3.47109	3.04687	13.095	11.0933	8.48284	4.60361	11.8096	0	31.2886	22.1604	7.73447	11.1646	8.977	6.1075	17.3069	7.77204	17.3337	11.2675	14.1786	2.66678	9.46245	9.69413	13.2428	16.669	3.75619	10.8572	10.6136	3.3098	15.9205	20.1209	9.38478	9.60289	13.504	0	0	15.1483	21.9746	7.48843	9.83453
AT1G04295	11.737	21.0351	12.2704	19.2633	6.97522	12.0929	5.44854	75.0819	5.26038	5.91263	17.3554	6.09373	15.714	6.75247	0	25.3198	7.87309	46.0752	7.82216	22.1604	7.73447	5.95446	11.0172	13.2329	10.8168	33.0312	24.2672	13.7502	10.5515	2.66678	11.0395	15.5106	2.20713	14.5853	35.6838	4.3429	7.07576	6.6196	6.36821	17.6058	4.69239	6.40193	16.88	0	4.49291	15.1483	21.9746	3.92251	2.31401
AT1G04300	293.139	247.914	236.484	164.38	199.956	176.556	185.25	267.479	234.087	212.855	156.199	176.718	164.997	196.786	241.761	188.748	362.162	107.509	211.198	188.364	189.237	200.219	267.27	247.354	160.088	221.503	187.204	292.001	232.463	261.344	151.399	151.228	185.399	164.606	242.274	167.202	233.5	195.278	197.415	186.118	173.097	195.259	199.184	397.567	215.66	212.076	219.746	167.242	202.476
AT1G04310	32.6346	29.2989	17.8479	39.8108	93.0029	70.1386	49.0368	35.1947	31.5623	17.7379	31.2398	48.7499	91.6648	38.1032	33.9314	13.8108	23.6193	15.3584	46.9329	22.1604	35.063	42.4256	37.1321	36.645	35.6954	56.3473	48.5343	9.73973	12.5299	2.66678	11.0395	32.96	41.9355	25.0034	16.9028	19.543	3.53788	16.549	28.6569	20.1209	21.8978	28.8087	6.75199	9.93917	8.98582	15.1483	0	11.0543	20.2476
AT1G04330	0.286269	0.751254	0	0	0	21.7672	0	0	0	0	0	0	0	0	0	0	0	0	0	0	0	1.48862	0	0	0	0	0	0.572925	0	0	0	1.93883	66.2139	0	3.75619	0	0	0	0	2.51511	1.04275	3.20096	0	0	0	0	0	1.06978	2.31401
AT1G04340	16.3173	19.5326	8.92393	24.4002	25.5758	16.93	10.8971	11.7316	21.0415	14.7816	6.94218	18.2812	26.1899	26.5276	21.2071	27.6216	3.93654	30.7168	23.4665	0	14.9533	26.7951	15.9138	11.1971	24.8786	14.5726	19.0671	14.8961	11.211	29.3346	20.502	13.5718	17.657	18.7526	22.5371	4.3429	17.6894	9.9294	28.6569	15.0907	19.2909	19.2058	16.88	4.96959	26.9574	10.0989	10.9873	15.3334	23.1401
AT1G04350	1.71761	2.25376	2.23098	2.56844	0	9.67429	0	11.7316	0	0	0	0	2.61899	2.4116	8.48284	0	7.87309	0	7.82216	0	2.06253	3.72154	2.04023	30.5375	2.16336	0.971505	5.20011	3.43755	1.97841	5.33356	4.73123	3.87765	2.20713	2.08362	20.659	0	0	0	0	2.51511	3.12826	3.20096	0	0	8.98582	5.04943	0	4.99229	6.94202
AT1G04360	3.14895	6.76128	3.34647	26.9686	6.97522	7.25572	13.6213	380.102	15.7811	2.95631	3.47109	9.1406	18.333	13.5049	8.48284	2.3018	0	30.7168	0	0	4.64068	7.44308	3.67241	10.1792	6.49007	14.5726	8.66685	4.20145	3.95682	10.6671	12.6166	5.81648	4.41426	14.5853	463.889	8.6858	3.53788	0	15.9205	27.6662	11.4703	0	0	0	17.9716	0	0	4.63569	5.20651
AT1G04370	0	0	0	0	0	2.41857	0	0	0	0	0	0	0	0	0	0	0	0	0	0	0	0	0	0	0	0	0	0	0	0	0	0	0	0	0	0	0	0	0	0	0	0	0	0	0	0	0	0	0
AT1G04380	0.572537	0.375627	0	0	0	0	0	2.34631	0	0	0	3.04687	0	0	0	0	0	0	0	0	0	0.744308	0	0	0	0	0	0.38195	0	0	0	0	0	0	0	0	0	0	38.2093	0	1.04275	0	0	0	0	0	0	0.356592	0
AT1G04257	0	0	0	0	0	0	0	0	0	0	0	0	0	0	0	0	0	0	0	0	0	0	0	0	0	0	0	0	0	0	0	0	0	0	0	0	0	0	0	0	0	0	0	0	0	0	0	0	0
AT1G04390	49.2382	39.8164	36.8112	57.7899	41.8513	65.3015	32.6912	37.541	39.4528	59.1263	55.5374	21.3281	44.5229	39.0679	29.69	43.7343	43.302	46.0752	39.1108	22.1604	45.8912	45.4028	48.1494	44.7884	34.6137	47.6037	46.801	53.855	48.4711	45.3353	39.4269	54.2871	37.5212	41.6724	41.318	41.2575	63.6819	62.8862	31.841	27.6662	47.4453	57.6173	20.256	49.6959	53.9149	45.4449	43.9493	38.5119	41.0736
AT1G04400	107.923	108.181	83.6618	93.748	67.4271	45.9529	81.7281	58.6578	65.7547	106.427	86.7772	48.7499	117.855	63.1838	76.3456	50.6397	102.35	46.0752	86.0437	33.2406	75.2822	65.4991	79.5689	66.1646	63.819	81.6064	98.8021	83.8381	108.483	85.337	56.7747	44.593	55.1783	102.097	71.3675	80.3436	63.6819	89.3646	73.2344	77.9684	53.1804	57.6173	54.0159	69.5742	71.8865	55.5438	32.962	69.5354	89.6677
AT1G04410	84.4492	86.0185	62.4675	115.58	93.0029	67.72	95.3494	75.0819	78.9056	109.384	93.7194	82.2654	138.807	93.0876	72.1042	94.3739	86.6039	138.225	86.0437	66.4813	80.9542	88.5726	75.8965	109.935	87.616	80.6349	110.936	109.429	94.634	109.338	108.818	79.4919	83.871	127.101	112.686	104.23	145.053	86.0548	105.075	105.635	123.566	83.225	135.04	49.6959	143.773	75.7415	131.848	91.6441	80.4117
AT1G04420	2.57642	1.50251	0	3.85266	0	4.83715	0	0	13.1509	0	0	9.1406	2.61899	7.23479	4.24142	0	0	0	0	0	6.18758	10.4203	1.63218	2.03583	15.1435	2.91451	19.0671	2.48268	2.30815	2.66678	1.57708	1.93883	4.41426	0	0	8.6858	3.53788	0	12.7364	2.51511	5.73514	6.40193	10.128	4.96959	0	10.0989	10.9873	8.20161	7.52052
AT1G04425	4.86656	5.25877	8.92393	6.4211	4.65015	7.25572	5.44854	21.1168	2.63019	2.95631	10.4133	487.499	13.095	5.30551	12.7243	4.60361	0	0	0	0	5.67195	14.1419	2.44827	4.07167	8.65343	2.91451	5.20011	5.92023	4.61629	0	7.88538	5.81648	6.62139	10.4181	7.51237	4.3429	14.1515	3.3098	534.93	0	9.90615	9.60289	3.37599	4.96959	4.49291	10.0989	10.9873	3.92251	12.1485
AT1G04430	29.7719	35.6845	58.0055	127.138	158.105	65.3015	166.18	42.2336	81.5358	44.3447	45.1242	85.3123	172.854	62.7015	97.5527	20.7162	27.5558	61.4336	46.9329	0	77.3447	75.9194	28.5632	50.8959	48.6755	34.9742	107.469	25.2087	43.1953	48.002	110.395	116.33	59.5925	200.028	28.1714	65.1435	17.6894	33.098	60.498	206.239	80.292	60.8183	16.88	14.9088	67.3936	10.0989	10.9873	64.8997	69.4202
AT1G04440	451.159	318.907	464.044	236.296	216.232	263.624	316.015	699.201	257.758	399.102	371.407	210.234	267.137	239.23	224.795	363.685	570.799	291.809	289.42	177.283	209.862	221.059	341.942	422.436	267.175	358.485	273.872	444.59	378.206	384.016	287.028	248.17	346.519	300.041	1001.02	310.517	463.463	374.007	181.494	256.541	263.295	313.694	415.247	641.077	345.954	277.719	252.708	280.994	247.02
AT1G04445	3.72149	3.75627	5.57746	1.28422	2.32507	0	0	7.03893	0	2.95631	0	0	2.61899	0.964639	0	0	15.7462	0	0	0	0	1.48862	2.44827	5.08959	0	2.91451	3.46674	5.92023	3.62709	2.66678	0	3.87765	6.62139	2.08362	28.1714	2.17145	7.07576	3.3098	0	2.51511	0.521376	3.20096	6.75199	0	8.98582	0	0	2.13955	1.157
AT1G04263	0	0.375627	0	0	0	0	0	0	0	0	0	0	0	0.482319	0	0	0	0	0	0	0.515632	0	0	1.01792	0	0	0	0.38195	0.65947	0	1.57708	0	0	0	0	0	0	0	0	0	0	0	0	0	0	0	0	0.713184	0.578501
AT1G04480	69.277	69.491	60.2365	97.6007	104.628	70.1386	106.246	89.1598	105.208	29.5631	65.9507	149.296	115.236	214.632	118.76	36.8289	43.302	92.1503	46.9329	44.3208	92.2981	98.2486	59.9827	63.1109	84.3709	66.0623	86.6685	60.1572	57.7037	56.0024	74.1226	71.7366	46.3497	83.3448	56.3428	67.3149	38.9167	26.4784	162.389	85.5137	200.209	89.627	40.5119	49.6959	112.323	50.4943	65.9239	63.1167	90.8247
AT1G04267	0.572537	0	0	0	0	0	0	0	0	0	0	3.04687	0	0.482319	0	0	0	0	0	0	1.03126	0	0	0	1.08168	0.971505	0	0	0	0	1.57708	0	0	0	0	0	0	0	3.1841	0	1.56413	0	0	0	0	0	0	0	0
AT1G04273	1.14507	1.12688	0	0	0	0	0	0	0	0	0	0	0	0.964639	0	0	0	0	0	0	1.03126	0	0	0	1.08168	0	0	0.190975	0	0	1.57708	0	0	0	0	0	0	0	3.1841	0	1.04275	0	0	0	0	0	0	0.356592	1.157
AT1G04277	1.43134	0.375627	0	0	0	0	0	0	0	0	0	3.04687	0	1.44696	4.24142	0	3.93654	0	0	11.0802	0	0.744308	0.408046	1.01792	0	1.94301	3.46674	0.954876	0.329735	0	0	0	0	0	0	2.17145	0	0	0	0	3.12826	0	0	0	4.49291	0	0	0.713184	1.157
AT1G04490	0.572537	2.25376	12.2704	8.98954	2.32507	2.41857	2.72427	0	0	67.9952	3.47109	0	2.61899	0.482319	0	2.3018	0	15.3584	0	11.0802	3.60942	0	4.08046	1.01792	2.16336	0	1.73337	0.190975	0.65947	0	7.88538	1.93883	0	0	0	0	3.53788	0	0	2.51511	0.521376	0	0	0	0	5.04943	10.9873	2.49614	1.157
AT1G04500	0	0	0	0	0	0	0	0	0	0	0	0	0	0	0	0	0	0	0	0	0	0	0	0	0	0	0	0	0	0	0	0	0	0	0	0	0	0	0	0	0	0	0	0	0	0	0	0	0
AT1G04510	36.9286	32.3039	36.8112	34.6739	34.8761	21.7672	29.967	39.8873	7.89056	26.6068	27.7687	33.5155	34.0469	53.5375	29.69	20.7162	35.4289	30.7168	39.1108	11.0802	33.0004	51.3572	30.1954	31.5554	40.0221	31.0882	36.4008	31.7019	24.4004	34.6681	29.9644	17.4494	50.764	52.0905	18.7809	49.9433	10.6136	29.7882	31.841	25.1511	53.1804	51.2154	16.88	29.8175	17.9716	25.2472	10.9873	34.2328	39.9166
AT1G04520	1.43134	1.50251	2.23098	8.98954	13.9504	0	16.3456	2.34631	2.63019	0	3.47109	24.3749	34.0469	28.4568	12.7243	2.3018	7.87309	0	0	0	5.15632	8.18739	1.22414	4.07167	2.16336	4.85752	10.4002	2.2917	1.97841	0	1.57708	17.4494	6.62139	22.9198	7.51237	6.51435	0	6.6196	31.841	47.7871	40.6674	3.20096	0	0	13.4787	0	10.9873	3.56592	6.36352
AT1G04530	17.4624	30.0501	10.0394	26.9686	20.9257	19.3486	24.5184	18.7705	21.0415	20.6942	45.1242	18.2812	34.0469	25.0806	33.9314	13.8108	7.87309	0	46.9329	33.2406	24.7503	23.0735	24.8908	22.3942	12.9801	21.3731	22.5338	31.129	31.3248	50.6688	29.9644	23.2659	37.5212	43.756	37.5619	21.7145	17.6894	49.647	25.4728	30.1813	34.9322	41.6125	54.0159	19.8783	35.9433	45.4449	10.9873	27.4576	39.9166
AT1G04540	0	0.751254	0	0	0	0	0	0	0	0	0	0	0	0.482319	0	2.3018	0	0	0	11.0802	0	0.744308	0	0	0	0	0	0	0	0	0	0	0	2.08362	0	0	0	0	0	0	0	0	0	0	0	0	10.9873	0	0
AT1G04550	14.5997	15.7763	15.6169	7.70532	60.4519	26.6043	19.0699	28.1557	31.5623	20.6942	20.8265	24.3749	10.476	21.7044	16.9657	9.20721	3.93654	0	31.2886	11.0802	31.9692	90.0613	13.4655	16.2867	24.8786	13.6011	22.5338	12.7953	13.8489	18.6675	4.73123	46.5318	13.2428	16.669	13.1467	21.7145	14.1515	19.8588	47.7616	10.0604	18.7696	22.4067	20.256	0	13.4787	5.04943	32.962	17.473	91.4032
AT1G04555	15.4585	16.5276	12.2704	10.2738	13.9504	16.93	38.1398	30.502	18.4113	11.8253	20.8265	27.4218	15.714	16.3989	8.48284	16.1126	3.93654	15.3584	15.6443	0	16.5002	21.5849	17.954	22.3942	18.3885	15.5441	19.0671	15.087	13.8489	5.33356	9.46245	13.5718	13.2428	22.9198	33.8057	17.3716	10.6136	13.2392	19.1046	10.0604	15.1199	12.8039	23.632	44.7263	17.9716	40.3955	43.9493	13.5505	17.355
AT1G04560	0	0	0	0	0	0	0	0	0	0	0	0	0	0.482319	0	0	0	0	0	0	0	0	0.408046	0	0	0	0	0.190975	0	0	0	0	0	0	0	0	0	0	0	0	0	0	0	0	0	0	0	0	0
AT1G04570	4.00776	4.50752	0	0	0	4.83715	2.72427	2.34631	0	0	0	12.1875	0	2.4116	4.24142	2.3018	0	0	0	77.5615	4.12505	5.21016	2.44827	6.1075	1.08168	1.94301	5.20011	3.43755	4.28656	0	0	5.81648	2.20713	2.08362	5.63428	6.51435	0	0	0	0	2.08551	0	0	4.96959	8.98582	0	10.9873	4.2791	4.62801
AT1G04580	0	0	0	0	0	0	0	0	0	0	0	0	0	0	0	0	0	0	0	0	0	0	0	0	0	0	0	0	0	0	0	0	0	0	0	0	0	0	3.1841	0	0	0	0	0	0	0	0	0	0
AT1G04590	15.4585	9.39067	12.2704	12.8422	23.2507	16.93	19.0699	14.0779	13.1509	8.86894	3.47109	33.5155	15.714	51.1259	25.4485	16.1126	11.8096	0	0	22.1604	15.9846	15.6305	10.6092	20.3583	17.3069	15.5441	20.8004	7.82998	9.89205	10.6671	12.6166	13.5718	11.0357	18.7526	9.39046	13.0287	7.07576	13.2392	38.2093	22.636	33.3681	28.8087	3.37599	4.96959	31.4504	15.1483	32.962	12.4807	18.512
AT1G04600	6.29791	1.12688	5.57746	7.70532	13.9504	0	2.72427	0	2.63019	0	0	24.3749	0	8.68175	8.48284	23.018	23.6193	30.7168	0	0	5.15632	7.44308	1.63218	2.03583	1.08168	1.94301	0	3.8195	0.989205	5.33356	11.0395	13.5718	2.20713	0	0	6.51435	0	0	9.55231	0	11.4703	3.20096	3.37599	9.93917	0	0	0	5.70547	7.52052
AT1G04610	4.29403	1.87813	7.80844	127.138	9.30029	9.67429	0	4.69262	2.63019	2.95631	0	6.09373	0	30.8684	0	9.20721	7.87309	15.3584	0	55.401	6.18758	5.21016	3.26436	6.1075	10.8168	5.82903	3.46674	3.43755	5.6055	0	457.352	5.81648	0	8.33448	7.51237	2.17145	24.7652	13.2392	3.1841	5.03022	39.1032	6.40193	3.37599	0	17.9716	0	10.9873	1.06978	4.62801
AT1G04620	25.4779	25.9182	29.0028	24.4002	20.9257	36.2786	10.8971	21.1168	47.3434	23.6505	10.4133	18.2812	18.333	21.2221	46.6556	9.20721	15.7462	61.4336	39.1108	33.2406	42.2818	55.0788	34.2758	16.2867	44.3488	22.3446	45.0676	28.0733	29.0167	34.6681	34.6957	13.5718	48.5569	18.7526	18.7809	36.9146	10.6136	3.3098	28.6569	22.636	9.38478	41.6125	6.75199	29.8175	40.4362	20.1977	0	34.5894	47.4371
AT1G04625	0.286269	0	0	1.28422	2.32507	0	0	2.34631	0	0	0	0	2.61899	0.482319	0	0	0	0	0	0	0	0	2.04023	0	1.08168	0	0	0.38195	0.65947	0	1.57708	1.93883	0	0	1.87809	0	0	0	0	2.51511	0.521376	0	0	0	0	5.04943	0	0.356592	0.578501
AT1G04630	12.0233	20.2838	17.8479	30.8213	32.551	24.1857	19.0699	18.7705	36.8226	5.91263	10.4133	60.9373	26.1899	27.4922	16.9657	46.0361	3.93654	61.4336	39.1108	11.0802	21.1409	30.5166	15.5057	12.215	27.042	15.5441	31.2007	15.469	23.4112	5.33356	17.3478	21.3271	13.2428	22.9198	24.4152	23.8859	17.6894	19.8588	19.1046	22.636	41.1887	22.4067	23.632	9.93917	35.9433	15.1483	32.962	16.4032	20.2476
AT1G04635	1.14507	1.12688	0	0	4.65015	2.41857	2.72427	0	0	0	0	3.04687	0	5.30551	0	2.3018	0	0	0	0	1.03126	0.744308	0.816091	0	1.08168	1.94301	0	0.954876	1.97841	0	1.57708	1.93883	4.41426	2.08362	0	0	0	0	0	0	6.25652	9.60289	0	4.96959	8.98582	0	0	0.356592	5.78501
AT1G04640	2.00388	5.25877	2.23098	2.56844	2.32507	4.83715	0	2.34631	10.5208	0	0	3.04687	0	4.82319	8.48284	0	0	0	7.82216	0	5.67195	5.21016	2.44827	3.05375	9.73511	0	3.46674	4.77438	8.24338	0	0	5.81648	2.20713	2.08362	0	2.17145	0	0	6.36821	5.03022	6.77789	9.60289	3.37599	4.96959	4.49291	5.04943	0	4.99229	4.04951
AT1G04650	2.00388	0.751254	0	3.85266	2.32507	0	0	0	0	0	0	9.1406	0	3.37624	4.24142	0	3.93654	15.3584	0	11.0802	3.60942	4.46585	0.816091	1.01792	1.08168	0.971505	0	1.5278	0.65947	2.66678	1.57708	5.81648	0	2.08362	0	0	0	0	6.36821	0	4.17101	0	0	0	8.98582	10.0989	0	2.49614	4.04951
AT1G04660	0	0.751254	0	0	0	0	0	0	0	0	0	0	0	0	0	0	0	0	0	0	0	0	0	0	1.08168	0	0	0	0	0	0	0	0	0	0	0	0	0	0	0	0	0	0	0	0	15.1483	0	0	0
AT1G04670	0	0	0	0	0	0	0	0	2.63019	0	0	0	0	0	0	0	0	0	0	0	0	0	0	0	0	0	0	0.190975	0	0	1.57708	0	0	0	0	0	0	0	0	0	0	0	0	0	0	0	0	0	0.578501
AT1G04680	21.7564	15.0251	32.3492	272.255	165.08	55.6272	43.5883	37.541	26.3019	67.9952	48.5953	234.609	201.663	75.2418	262.968	29.9234	74.7943	61.4336	31.2886	22.1604	33.5161	224.037	83.2413	20.3583	54.0839	25.2591	133.469	11.6495	12.2002	58.6692	192.403	164.8	33.107	41.6724	22.5371	8.6858	28.3031	46.3372	299.306	324.449	62.0438	364.91	13.504	19.8783	49.422	15.1483	32.962	15.3334	119.171
AT1G04690	21.7564	25.5426	15.6169	34.6739	37.2012	19.3486	40.864	4.69262	26.3019	14.7816	0	42.6561	41.9039	31.8331	25.4485	4.60361	19.6827	15.3584	7.82216	11.0802	22.1722	26.0508	17.546	19.3404	29.2053	21.3731	39.8675	20.4343	19.1246	24.001	36.2727	25.2047	15.4499	50.0069	22.5371	21.7145	14.1515	3.3098	28.6569	62.8777	36.4964	41.6125	6.75199	4.96959	35.9433	25.2472	21.9746	22.8219	30.6606
AT1G04700	2.29015	1.87813	3.34647	11.558	0	0	0	2.34631	0	0	3.47109	3.04687	0	6.27015	0	195.653	0	0	31.2886	0	3.09379	2.23292	1.22414	0	0	1.94301	5.20011	2.10073	2.30815	5.33356	4.73123	3.87765	0	2.08362	1.87809	0	3.53788	0	9.55231	0	3.64964	0	168.8	4.96959	0	0	0	0.356592	0.578501
AT1G04710	7.72925	6.76128	10.0394	3.85266	9.30029	12.0929	8.17281	2.34631	26.3019	0	0	27.4218	13.095	22.1867	21.2071	4.60361	3.93654	30.7168	0	11.0802	18.5627	23.0735	6.12068	7.12542	35.6954	11.6581	29.4673	3.62853	6.92444	2.66678	1.57708	19.3883	11.0357	12.5017	5.63428	17.3716	0	6.6196	19.1046	2.51511	16.1627	6.40193	0	0	0	0	0	19.6125	20.8261
AT1G04720	0.286269	0	0	0	0	0	0	0	0	0	0	0	0	0	0	0	0	0	0	0	0	0	0	0	0	0	0	0	0	0	0	0	0	0	0	0	0	0	0	0	0	0	0	0	0	0	0	0	0
AT1G04730	2.86269	4.13189	5.57746	24.4002	20.9257	14.5114	10.8971	9.38524	21.0415	5.91263	3.47109	3.04687	15.714	38.5856	33.9314	0	0	0	7.82216	0	16.5002	38.704	2.04023	6.1075	9.73511	1.94301	6.93348	5.15633	3.29735	5.33356	33.1186	19.3883	11.0357	43.756	1.87809	15.2001	3.53788	9.9294	9.55231	47.7871	44.317	22.4067	6.75199	0	17.9716	5.04943	0	8.91479	23.7186
AT1G04750	47.8068	60.8515	44.6197	84.7585	79.0525	70.1386	62.6582	49.2725	44.7132	53.2137	17.3554	57.8905	99.5218	59.3253	84.8284	71.3559	23.6193	76.7919	54.7551	55.401	60.3289	69.9649	42.0287	73.2901	42.1855	54.4043	57.2012	58.8204	60.0118	64.0027	82.0079	79.4919	72.8353	112.515	90.1485	49.9433	45.9925	49.647	108.26	77.9684	59.4369	60.8183	43.8879	24.8479	80.8723	45.4449	120.861	50.636	78.0977
AT1G04287	0	0	0	0	0	0	0	0	0	0	0	0	0	0	0	0	0	0	0	0	0	0	0	0	0	0	0	0	0	0	0	0	0	0	0	0	0	0	0	0	0	0	0	0	0	0	0	0	0
AT1G04760	1.14507	1.87813	0	2.56844	0	2.41857	0	28.1557	2.63019	0	0	70.0779	0	2.89392	0	4.60361	0	15.3584	0	77.5615	2.57816	2.23292	0.816091	1.01792	0	5.82903	1.73337	1.71878	0.65947	2.66678	1.57708	3.87765	0	4.16724	39.44	2.17145	0	0	76.4185	0	2.08551	3.20096	6.75199	0	0	0	54.9366	1.06978	2.89251
AT1G04770	134.546	147.621	70.276	55.2214	69.7522	120.929	51.7611	96.1987	65.7547	53.2137	62.4796	60.9373	44.5229	55.949	93.3113	39.1307	62.9847	76.7919	31.2886	144.043	105.189	107.18	112.213	132.329	72.4725	99.0935	67.6014	128.526	138.489	93.3373	50.4664	52.3483	79.4567	35.4215	95.7827	62.972	77.8334	69.5058	50.9457	12.5755	51.6163	41.6125	50.6399	69.5742	89.8582	30.2966	54.9366	51.7058	71.1557
AT1G04778	0.858806	1.12688	1.11549	2.56844	0	0	0	0	0	2.95631	3.47109	0	2.61899	0	0	0	0	0	0	0	0	16.3748	1.63218	1.01792	1.08168	2.91451	1.73337	1.14585	0.65947	0	0	1.93883	2.20713	0	0	0	0	0	19.1046	0	1.56413	0	6.75199	4.96959	0	0	10.9873	0.356592	23.1401
AT1G04780	83.8767	112.312	89.2393	73.2005	60.4519	79.8129	103.522	53.9651	78.9056	65.0389	107.604	79.2185	107.379	57.8783	80.587	59.8469	102.35	92.1503	62.5772	77.5615	57.2351	71.4536	79.1608	106.881	67.0641	86.4639	60.6679	89.1854	91.3366	88.0038	82.0079	52.3483	64.0068	60.425	52.5866	78.1722	84.9092	82.745	47.7616	95.5742	64.1293	41.6125	67.5199	69.5742	94.3511	25.2472	43.9493	53.8454	62.4782
AT1G04790	31.4895	29.2989	17.8479	44.9477	51.1516	24.1857	27.2427	28.1557	23.6717	17.7379	24.2976	24.3749	18.333	35.2093	16.9657	16.1126	43.302	46.0752	23.4665	33.2406	38.1567	33.4939	32.2356	29.5196	29.2053	18.4586	22.5338	30.747	34.2925	34.6681	29.9644	25.2047	26.4856	31.2543	28.1714	36.9146	42.4546	19.8588	31.841	27.6662	34.4108	41.6125	23.632	49.6959	31.4504	25.2472	21.9746	31.7367	30.0821
AT1G04800	0.286269	0	0	1.28422	0	4.83715	0	0	2.63019	0	0	3.04687	0	0	0	0	0	0	0	0	1.54689	1.48862	2.44827	0	1.08168	0.971505	0	0.38195	0	2.66678	0	0	0	0	0	0	0	0	0	0	0.521376	0	0	0	0	10.0989	0	0.713184	0
AT1G04810	29.1994	38.3139	26.7718	30.8213	25.5758	29.0229	29.967	28.1557	15.7811	62.0826	27.7687	30.4687	31.4279	35.6916	29.69	32.2252	15.7462	30.7168	31.2886	22.1604	33.5161	36.4711	33.8678	34.6092	33.532	27.2021	34.6674	34.7575	30.9951	32.0014	37.8498	31.0212	50.764	33.3379	45.0742	26.0574	70.7576	19.8588	31.841	55.3324	23.4619	19.2058	23.632	39.7567	22.4645	50.4943	10.9873	30.3103	37.0241
AT1G04820	16.031	16.152	34.5802	105.306	95.328	33.86	84.4523	39.8873	39.4528	8.86894	20.8265	134.062	99.5218	72.8302	42.4142	39.1307	15.7462	30.7168	54.7551	77.5615	22.1722	40.1926	15.0977	36.645	55.1656	23.3161	38.1341	17.9517	19.4544	18.6675	78.8538	67.8589	22.0713	83.3448	39.44	17.3716	3.53788	26.4784	140.101	125.755	74.5568	38.4116	67.5199	34.7871	58.4078	25.2472	98.8859	24.6048	43.3876
AT1G04830	38.6462	34.182	36.8112	26.9686	6.97522	21.7672	24.5184	37.541	44.7132	44.3447	41.6531	24.3749	15.714	23.6336	29.69	29.9234	23.6193	0	31.2886	33.2406	39.7036	34.9825	31.8276	27.4838	32.4504	32.0597	27.7339	35.1394	30.6654	34.6681	31.5415	23.2659	28.6927	27.0871	54.4647	30.4003	28.3031	29.7882	19.1046	37.7266	31.804	22.4067	54.0159	44.7263	31.4504	15.1483	21.9746	24.9614	26.0326
AT1G04840	3.14895	3.38064	2.23098	3.85266	4.65015	7.25572	0	4.69262	2.63019	0	0	0	5.23799	5.78783	16.9657	0	0	0	0	0	4.12505	5.95446	2.85632	7.12542	5.40839	1.94301	8.66685	3.0556	4.28656	2.66678	4.73123	1.93883	2.20713	2.08362	1.87809	13.0287	0	3.3098	6.36821	0	5.21376	6.40193	0	0	4.49291	0	0	1.42637	7.52052
AT1G04850	83.8767	89.3992	89.2393	132.275	158.105	62.8829	196.147	110.277	120.989	82.7768	107.604	100.547	162.378	121.544	84.8284	82.8649	62.9847	76.7919	109.51	132.963	99.5169	111.646	72.2241	117.06	98.4328	101.036	90.1352	92.05	108.153	96.0041	157.708	124.085	105.942	150.021	120.198	104.23	116.75	86.0548	127.364	181.088	142.857	112.034	97.9038	54.6654	80.8723	131.285	285.67	99.1325	116.857
AT1G04860	36.0698	37.1871	40.1577	34.6739	46.5015	45.9529	32.6912	39.8873	36.8226	23.6505	38.182	42.6561	34.0469	38.5856	42.4142	18.4144	23.6193	0	23.4665	55.401	41.2505	38.704	37.9482	43.7704	34.6137	31.0882	46.801	46.216	38.9087	42.6685	34.6957	29.0824	39.7283	27.0871	35.6838	47.7719	42.4546	33.098	44.5775	25.1511	27.633	44.8135	10.128	29.8175	13.4787	50.4943	43.9493	40.2949	33.5531
AT1G04870	4.86656	6.38566	5.57746	12.8422	2.32507	2.41857	5.44854	0	7.89056	5.91263	6.94218	9.1406	0	22.1867	25.4485	4.60361	0	30.7168	15.6443	0	10.3126	16.3748	5.71264	8.14334	7.57175	10.6866	10.4002	5.53828	5.6055	0	4.73123	9.69413	6.62139	2.08362	1.87809	8.6858	0	6.6196	12.7364	2.51511	17.7268	12.8039	0	4.96959	31.4504	0	10.9873	7.48843	13.3055
AT1G04880	0	0	0	0	0	0	0	0	0	0	0	0	0	0.482319	0	0	0	0	0	0	0	0	0	0	1.08168	0	0	0.38195	0.329735	0	0	0	0	0	0	0	0	0	0	0	1.04275	0	0	0	0	0	0	0.356592	0.578501
AT1G04890	0	0	0	0	0	0	0	0	0	0	0	0	0	0	0	0	0	0	0	0	0	0	0	0	0	0	0	0	0	0	0	0	0	0	0	0	0	0	0	0	0	0	0	0	0	0	0	0	0
AT1G04900	21.1839	21.0351	17.8479	34.6739	20.9257	26.6043	21.7941	14.0779	18.4113	14.7816	13.8844	54.8436	7.85698	43.8911	12.7243	32.2252	0	0	31.2886	11.0802	18.0471	26.7951	16.3218	11.1971	16.2252	15.5441	15.6003	47.3618	31.6546	29.3346	36.2727	19.3883	26.4856	20.8362	18.7809	19.543	45.9925	19.8588	38.2093	25.1511	43.2742	28.8087	47.2639	19.8783	31.4504	0	0	19.256	31.8176
AT1G04297	0.572537	0	0	1.28422	0	0	0	0	0	0	0	0	0	0	0	0	0	0	0	0	0	0	0	0	0	0	0	0	0	0	0	0	0	0	0	0	0	3.3098	0	0	0.521376	0	0	0	0	0	0	0	0
AT1G04910	38.36	29.6745	34.5802	52.653	67.4271	58.0457	70.831	25.8094	60.4943	11.8253	13.8844	39.6093	57.6179	39.0679	55.1385	29.9234	19.6827	46.0752	46.9329	77.5615	40.2193	43.9142	30.1954	51.9138	42.1855	37.8887	39.8675	42.7784	33.9627	64.0027	74.1226	79.4919	46.3497	83.3448	33.8057	47.7719	17.6894	26.4784	66.8662	85.5137	37.0177	22.4067	33.7599	34.7871	22.4645	10.0989	87.8986	40.6515	43.3876
AT1G04303	0.286269	0	0	0	0	0	0	0	0	0	0	0	0	0	0	0	0	0	0	0	0.515632	0	0	0	0	0	0	0.38195	0	0	0	0	0	0	0	0	0	0	0	0	0	0	0	0	0	0	0	0	0.578501
AT1G04920	2.86269	0	1.11549	0	0	2.41857	0	0	0	0	0	3.04687	0	0.482319	0	0	3.93654	0	0	0	0.515632	0.744308	0	0	1.08168	0.971505	0	0.763901	0.329735	5.33356	0	0	0	0	0	2.17145	0	0	0	0	0.521376	0	3.37599	0	0	0	0	1.78296	1.157
AT1G04930	7.72925	5.6344	11.1549	8.98954	2.32507	19.3486	13.6213	2.34631	5.26038	2.95631	3.47109	12.1875	5.23799	8.68175	4.24142	0	7.87309	0	0	11.0802	5.67195	5.95446	7.75286	7.12542	4.32671	7.77204	3.46674	8.97583	6.5947	8.00034	4.73123	5.81648	2.20713	6.25086	1.87809	6.51435	3.53788	3.3098	9.55231	2.51511	4.17101	6.40193	10.128	9.93917	8.98582	0	10.9873	2.49614	5.20651
AT1G04945	12.0233	19.5326	7.80844	10.2738	25.5758	24.1857	10.8971	4.69262	23.6717	5.91263	3.47109	39.6093	2.61899	29.9038	42.4142	9.20721	3.93654	30.7168	7.82216	11.0802	18.0471	26.0508	17.546	14.2508	15.1435	14.5726	8.66685	20.0524	17.476	26.6678	7.88538	7.7553	30.8998	10.4181	15.0247	10.8572	10.6136	19.8588	38.2093	12.5755	35.975	9.60289	6.75199	4.96959	17.9716	0	0	16.7598	25.4541
AT1G04940	6.01164	5.6344	6.69295	1.28422	4.65015	4.83715	2.72427	7.03893	2.63019	0	3.47109	6.09373	7.85698	6.75247	12.7243	0	0	15.3584	0	0	7.21884	11.1646	4.89655	9.16126	5.40839	3.88602	3.46674	3.62853	5.27576	2.66678	3.15415	1.93883	2.20713	4.16724	5.63428	6.51435	0	3.3098	0	2.51511	3.64964	6.40193	0	0	8.98582	5.04943	0	4.63569	3.47101
AT1G04950	31.4895	37.9383	23.4253	41.095	32.551	33.86	29.967	21.1168	39.4528	14.7816	24.2976	36.5624	39.2849	50.6435	29.69	25.3198	11.8096	0	23.4665	77.5615	34.5473	51.3572	32.2356	39.6988	60.574	34.9742	55.4678	28.2643	38.2493	16.0007	26.8103	34.8989	35.3141	37.5052	24.4152	45.6004	3.53788	39.7176	38.2093	40.2418	52.659	54.4164	20.256	9.93917	40.4362	20.1977	32.962	33.5196	57.8501
AT1G04960	136.836	106.302	150.591	104.022	90.6779	77.3943	100.798	89.1598	81.5358	127.122	142.315	82.2654	70.7128	95.4992	80.587	82.8649	153.525	46.0752	70.3994	66.4813	83.5323	77.408	128.126	97.7201	67.0641	84.5209	67.6014	115.731	96.9421	98.6709	85.1621	100.819	70.6282	87.512	82.6361	58.6291	134.44	86.0548	54.1298	67.908	71.9499	57.6173	77.6479	129.209	76.3794	75.7415	98.8859	75.9541	67.6847
AT1G04970	111.358	73.9985	107.087	53.9372	32.551	58.0457	79.0038	77.4283	57.8641	91.6458	93.7194	30.4687	39.2849	48.7143	84.8284	89.7703	165.335	30.7168	86.0437	66.4813	41.2505	57.3117	86.0976	61.075	45.4305	74.8059	53.7345	86.8937	58.6929	69.3363	39.4269	56.226	72.8353	39.5888	46.9523	65.1435	70.7576	62.8862	44.5775	40.2418	36.4964	38.4116	74.2719	149.088	85.3653	35.346	43.9493	57.4113	48.0156
AT1G04980	12.5958	16.9032	15.6169	35.9581	27.9009	12.0929	73.5553	11.7316	7.89056	2.95631	6.94218	24.3749	28.8089	25.0806	25.4485	34.527	15.7462	15.3584	39.1108	66.4813	13.4064	16.3748	13.8735	24.43	14.0618	20.4016	15.6003	5.72925	4.28656	8.00034	47.3123	36.8377	22.0713	81.2612	0	19.543	3.53788	0	19.1046	22.636	29.1971	19.2058	3.37599	0	22.4645	10.0989	21.9746	6.41865	6.36352
AT1G04985	85.5943	68.3641	101.51	71.9163	51.1516	87.0686	59.9339	70.3893	73.6453	59.1263	55.5374	60.9373	57.6179	56.9137	67.8627	75.9595	137.779	168.942	39.1108	66.4813	63.4227	55.8231	82.8332	57.0034	47.5939	51.4898	55.4678	62.4489	52.7576	74.6699	67.8143	56.226	77.2496	62.5086	45.0742	65.1435	53.0682	49.647	79.6026	37.7266	55.2659	76.8231	67.5199	139.148	40.4362	15.1483	21.9746	44.2174	38.7596
AT1G04990	43.2265	35.3089	40.1577	62.9268	37.2012	21.7672	35.4155	65.6967	39.4528	44.3447	41.6531	27.4218	73.3318	22.1867	46.6556	98.9775	51.1751	46.0752	15.6443	232.684	24.7503	43.1699	40.8046	33.5913	40.0221	41.7747	19.0671	16.8058	21.103	42.6685	44.1581	27.1436	24.2784	29.1707	48.8304	19.543	7.07576	33.098	19.1046	57.8475	9.90615	25.6077	43.8879	24.8479	26.9574	5.04943	263.696	13.1939	27.1896
AT1G05000	217.85	430.093	156.169	66.7794	81.3776	70.1386	38.1398	96.1987	128.879	375.452	277.687	100.547	47.1419	69.9363	139.967	96.6757	66.9212	122.867	101.688	110.802	118.595	98.993	218.304	184.243	115.74	133.096	119.603	203.77	324.459	122.672	96.2016	93.0637	55.1783	54.1741	82.6361	84.6865	435.159	327.67	50.9457	52.8173	55.2659	121.637	87.7759	49.6959	116.816	85.8404	65.9239	66.6827	71.1557
AT1G05005	0.286269	2.62939	0	0	0	0	0	0	2.63019	0	0	0	0	0.482319	0	0	0	0	0	0	0	0	0.408046	1.01792	1.08168	0	0	0.572925	2.63788	0	0	0	2.20713	0	0	2.17145	0	3.3098	0	0	0.521376	0	0	0	0	0	0	0.356592	0
AT1G04307	0	0.375627	0	0	0	0	0	0	0	0	0	0	0	0	0	0	0	0	0	0	0	0	0	0	1.08168	0	0	0	0	0	0	0	0	0	0	0	0	0	0	0	0	0	0	0	0	0	0	0	0
AT1G05010	45.803	71.3691	44.6197	29.5371	18.6006	26.6043	16.3456	4.69262	13.1509	35.4758	10.4133	6.09373	15.714	18.8105	38.1728	9.20721	43.302	46.0752	15.6443	22.1604	22.1722	17.1191	27.7471	26.4659	21.6336	57.3188	32.934	49.0806	64.2984	50.6688	18.9249	23.2659	22.0713	8.33448	15.0247	15.2001	28.3031	19.8588	9.55231	10.0604	11.4703	16.0048	20.256	29.8175	31.4504	15.1483	10.9873	16.4032	17.355
AT1G05020	0.572537	0	0	0	0	2.41857	0	2.34631	0	0	0	0	0	0.482319	0	50.6397	0	0	0	0	0	0.744308	0	0	0	0.971505	0	0.190975	0.65947	0	0	0	0	0	0	0	0	0	0	0	0	0	30.384	0	0	0	0	0.356592	0.578501
AT1G05030	34.6385	53.339	34.5802	44.9477	41.8513	55.6272	21.7941	23.4631	44.7132	17.7379	17.3554	70.0779	34.0469	31.3508	38.1728	121.996	3.93654	61.4336	46.9329	66.4813	35.5786	36.4711	37.9482	39.6988	25.9603	32.0597	50.2677	33.9936	40.8872	40.0017	23.6561	19.3883	26.4856	35.4215	45.0742	41.2575	56.6061	26.4784	38.2093	25.1511	27.633	41.6125	81.0239	24.8479	26.9574	30.2966	43.9493	32.8064	34.1316
AT1G05035	0	0	0	0	0	0	0	0	0	0	0	3.04687	0	0	0	0	0	0	0	0	0	0	0	0	0	0	0	0	0	2.66678	0	0	0	0	0	0	0	0	0	0	0	0	0	0	0	0	0	0	0
AT1G05055	4.29403	5.25877	5.57746	8.98954	9.30029	7.25572	5.44854	2.34631	7.89056	0	10.4133	0	13.095	7.23479	8.48284	2.3018	3.93654	15.3584	0	0	6.70321	7.44308	4.4885	7.12542	4.32671	6.80053	5.20011	5.15633	7.58391	2.66678	4.73123	3.87765	8.82852	6.25086	5.63428	6.51435	7.07576	3.3098	15.9205	5.03022	7.82065	9.60289	10.128	0	13.4787	0	0	10.6978	8.67752
AT1G05060	16.8898	22.162	26.7718	3.85266	2.32507	21.7672	8.17281	7.03893	7.89056	14.7816	10.4133	9.1406	15.714	7.23479	38.1728	9.20721	19.6827	0	7.82216	11.0802	9.797	10.4203	6.12068	3.05375	17.3069	8.74354	10.4002	16.4239	11.5407	13.3339	0	1.93883	6.62139	6.25086	3.75619	13.0287	17.6894	13.2392	15.9205	7.54533	6.25652	16.0048	3.37599	19.8783	13.4787	20.1977	10.9873	8.91479	5.20651
AT1G05065	9.16059	12.0201	11.1549	1.28422	2.32507	2.41857	8.17281	2.34631	7.89056	14.7816	6.94218	3.04687	0	3.85856	38.1728	2.3018	0	0	23.4665	0	9.28137	6.69877	9.79309	8.14334	18.3885	16.5156	8.66685	6.49316	6.26497	8.00034	0	3.87765	0	2.08362	0	4.3429	7.07576	6.6196	0	0	3.64964	38.4116	3.37599	4.96959	8.98582	5.04943	0	6.06206	6.36352
AT1G05070	15.1722	19.5326	10.0394	69.3479	53.4767	38.6972	68.1067	23.4631	42.083	8.86894	10.4133	97.4997	91.6648	49.6789	55.1385	18.4144	15.7462	61.4336	31.2886	11.0802	42.7974	39.4483	13.0575	20.3583	19.4702	19.4301	43.3342	10.8856	16.8165	8.00034	33.1186	32.96	28.6927	72.9267	5.63428	17.3716	7.07576	19.8588	50.9457	65.3928	45.8811	60.8183	13.504	9.93917	35.9433	10.0989	0	27.4576	34.7101
AT1G05087	7.44298	11.6444	8.92393	7.70532	16.2755	2.41857	24.5184	11.7316	7.89056	2.95631	13.8844	3.04687	7.85698	5.78783	16.9657	2.3018	3.93654	15.3584	0	0	6.70321	9.676	3.67241	14.2508	6.49007	7.77204	13.867	6.49316	7.58391	2.66678	12.6166	13.5718	11.0357	12.5017	9.39046	6.51435	10.6136	6.6196	0	15.0907	7.82065	9.60289	0	0	0	5.04943	21.9746	6.06206	4.62801
AT1G05090	2.00388	1.50251	1.11549	3.85266	2.32507	2.41857	2.72427	0	0	5.91263	0	3.04687	2.61899	3.85856	4.24142	0	7.87309	15.3584	0	0	2.57816	2.97723	2.85632	5.08959	5.40839	1.94301	1.73337	2.2917	1.31894	0	3.15415	3.87765	8.82852	4.16724	7.51237	2.17145	0	0	0	12.5755	4.69239	0	0	4.96959	8.98582	15.1483	0	2.85273	2.31401
AT1G05100	5.15283	6.76128	3.34647	2.56844	6.97522	9.67429	5.44854	63.3504	7.89056	0	3.47109	6.09373	2.61899	2.4116	21.2071	2.3018	78.7309	0	7.82216	11.0802	14.9533	4.46585	2.44827	15.2688	2.16336	1.94301	1.73337	1.5278	0	0	9.46245	0	4.41426	4.16724	31.9276	2.17145	0	3.3098	3.1841	5.03022	0	0	0	4.96959	0	0	10.9873	0.356592	3.47101
AT1G05120	94.7549	99.5411	73.6224	64.211	95.328	82.2315	84.4523	129.047	99.9471	106.427	100.662	85.3123	86.4268	80.5473	152.691	41.4325	173.208	92.1503	132.977	88.6417	128.392	107.18	111.804	142.508	99.5144	125.324	90.1352	113.821	129.256	138.673	83.585	108.574	86.0781	81.2612	123.954	106.401	77.8334	86.0548	79.6026	93.0591	116.267	128.039	77.6479	203.753	103.337	80.7909	87.8986	130.156	119.171
AT1G05140	8.01552	8.63942	3.34647	7.70532	2.32507	9.67429	2.72427	9.38524	2.63019	5.91263	20.8265	6.09373	0	6.27015	8.48284	4.60361	0	0	0	11.0802	7.21884	7.44308	4.4885	6.1075	15.1435	5.82903	19.0671	8.59388	12.2002	8.00034	1.57708	5.81648	8.82852	10.4181	3.75619	13.0287	17.6894	6.6196	6.36821	5.03022	9.38478	12.8039	3.37599	4.96959	8.98582	0	10.9873	11.0543	8.67752
AT1G05150	25.1916	21.4107	15.6169	24.4002	48.8265	31.4414	57.2096	11.7316	23.6717	44.3447	10.4133	42.6561	23.5709	26.0452	33.9314	18.4144	15.7462	15.3584	7.82216	44.3208	28.3597	36.4711	22.4425	30.5375	32.4504	38.8602	31.2007	28.6463	33.9627	18.6675	28.3874	65.9201	39.7283	58.3414	30.0495	34.7432	45.9925	29.7882	35.0252	40.2418	28.1543	16.0048	37.1359	9.93917	22.4645	35.346	21.9746	31.0235	38.7596
AT1G05160	14.0272	19.9082	20.0788	24.4002	37.2012	79.8129	59.9339	44.5799	52.6038	8.86894	17.3554	36.5624	54.9989	65.5954	21.2071	6.90541	3.93654	30.7168	0	33.2406	70.6415	59.5446	11.4253	43.7704	56.2473	31.0882	76.2683	13.7502	24.0707	26.6678	34.6957	81.4307	90.4923	91.6793	22.5371	73.8293	10.6136	23.1686	66.8662	50.3022	63.0865	38.4116	30.384	14.9088	26.9574	25.2472	32.962	74.1711	74.6267
AT1G05170	28.9131	23.2889	30.1183	62.9268	11.6254	14.5114	13.6213	25.8094	7.89056	35.4758	20.8265	36.5624	18.333	32.7977	29.69	18.4144	23.6193	0	23.4665	531.85	12.8908	14.8862	19.9942	14.2508	19.4702	14.5726	13.867	38.386	31.3248	37.3349	129.32	19.3883	22.0713	20.8362	26.2933	15.2001	31.8409	52.9568	12.7364	98.0893	32.8467	12.8039	23.632	39.7567	53.9149	20.1977	428.506	12.8373	13.3055
AT1G05180	36.6424	37.1871	18.9634	35.9581	25.5758	19.3486	32.6912	32.8484	39.4528	23.6505	41.6531	24.3749	28.8089	27.4922	29.69	11.509	31.4923	46.0752	23.4665	33.2406	32.4848	32.7495	33.0517	34.6092	32.4504	31.0882	45.0676	36.6672	34.6222	26.6678	26.8103	32.96	28.6927	20.8362	20.659	26.0574	35.3788	33.098	28.6569	27.6662	39.1032	44.8135	30.384	29.8175	44.9291	15.1483	0	28.5273	28.3466
AT1G05190	7.15671	11.2688	4.46197	7.70532	2.32507	14.5114	10.8971	9.38524	36.8226	2.95631	3.47109	30.4687	10.476	15.4342	46.6556	0	0	0	0	22.1604	17.0158	14.1419	6.93677	5.08959	24.8786	5.82903	34.6674	4.96535	5.6055	10.6671	7.88538	7.7553	13.2428	14.5853	5.63428	15.2001	7.07576	3.3098	9.55231	5.03022	19.2909	35.2106	3.37599	4.96959	17.9716	5.04943	10.9873	21.0389	18.512
AT1G05200	330.354	244.533	182.941	56.5057	60.4519	87.0686	59.9339	100.891	99.9471	198.073	59.0085	85.3123	36.6659	74.7595	59.3799	69.0541	125.969	153.584	86.0437	44.3208	108.798	108.669	434.977	103.828	127.638	111.723	121.336	276.532	202.787	256.011	52.0435	48.4707	61.7996	33.3379	52.5866	89.0294	70.7576	46.3372	50.9457	40.2418	51.6163	64.0193	50.6399	74.5438	103.337	40.3955	32.962	69.892	91.4032
AT1G04343	0.572537	0.375627	0	0	0	0	0	0	0	0	0	0	0	0.482319	0	0	0	0	0	0	0	0	0.816091	2.03583	0	0	1.73337	0.572925	0.329735	2.66678	0	0	0	0	0	0	0	0	0	0	0.521376	0	0	0	0	0	0	0	0.578501
AT1G05205	8.01552	6.38566	11.1549	16.6949	23.2507	12.0929	13.6213	7.03893	13.1509	8.86894	3.47109	0	13.095	14.4696	8.48284	13.8108	3.93654	0	7.82216	11.0802	7.21884	10.4203	4.08046	11.1971	9.73511	9.71505	5.20011	8.97583	9.23258	2.66678	23.6561	17.4494	11.0357	10.4181	11.2686	4.3429	10.6136	16.549	12.7364	17.6058	19.8123	12.8039	6.75199	9.93917	26.9574	5.04943	0	11.0543	10.9915
AT1G04347	0.286269	0.751254	1.11549	0	0	0	0	0	0	0	0	0	0	0.482319	0	0	0	0	0	0	0.515632	0	1.22414	0	0	0	1.73337	0.572925	0.989205	2.66678	0	0	0	0	0	2.17145	0	0	0	2.51511	0.521376	0	0	0	0	0	0	0	0
AT1G05210	3.14895	6.38566	5.57746	17.9791	2.32507	2.41857	8.17281	2.34631	0	0	3.47109	12.1875	7.85698	12.058	4.24142	16.1126	0	0	0	11.0802	4.12505	2.23292	3.26436	2.03583	7.57175	0.971505	0	4.77438	4.61629	5.33356	12.6166	5.81648	0	14.5853	3.75619	8.6858	10.6136	6.6196	3.1841	15.0907	11.9917	6.40193	0	0	8.98582	0	0	3.20933	3.47101
AT1G05220	5.4391	11.6444	1.11549	32.1055	0	9.67429	13.6213	2.34631	0	2.95631	17.3554	9.1406	28.8089	10.1287	0	9.20721	0	0	0	11.0802	3.60942	5.21016	7.34482	8.14334	4.32671	7.77204	0	10.5036	11.211	2.66678	23.6561	0	0	16.669	5.63428	4.3429	7.07576	9.9294	0	25.1511	11.9917	3.20096	10.128	9.93917	8.98582	0	0	1.42637	1.157
AT1G04353	7.15671	10.1419	5.57746	24.4002	0	0	13.6213	9.38524	2.63019	8.86894	20.8265	0	23.5709	12.058	4.24142	11.509	7.87309	0	0	0	3.60942	3.72154	5.71264	10.1792	8.65343	12.6296	1.73337	13.3683	9.56232	21.3342	18.9249	5.81648	0	22.9198	7.51237	4.3429	14.1515	19.8588	6.36821	35.2115	12.513	0	30.384	14.9088	4.49291	5.04943	0	4.63569	4.62801
AT1G05230	4.5803	1.50251	0	5.13688	0	2.41857	2.72427	7.03893	0	5.91263	0	3.04687	0	0.482319	4.24142	4.60361	0	15.3584	7.82216	0	0.515632	1.48862	1.22414	0	0	0.971505	0	4.39243	2.63788	5.33356	3.15415	0	2.20713	2.08362	0	0	0	0	6.36821	7.54533	1.04275	0	3.37599	0	0	0	0	1.42637	0.578501
AT1G05240	0.286269	0	0	0	0	2.41857	0	0	2.63019	0	0	3.04687	0	0	0	13.8108	0	0	0	0	0	0	0	0	1.08168	0	0	0.38195	0.329735	0	0	0	0	0	0	0	0	0	3.1841	0	0	0	6.75199	0	0	0	0	0	0
AT1G04357	1.14507	0.375627	1.11549	0	0	2.41857	0	0	0	0	0	21.3281	0	0	0	0	0	0	0	0	0	0.744308	0.816091	2.03583	0	0	0	1.71878	1.31894	5.33356	0	0	0	2.08362	5.63428	0	0	0	41.3934	2.51511	0.521376	3.20096	0	0	4.49291	0	0	0.356592	0.578501
AT1G04363	11.4507	7.88816	10.0394	6.4211	2.32507	2.41857	0	2.34631	2.63019	0	6.94218	9.1406	10.476	6.27015	8.48284	4.60361	7.87309	30.7168	0	11.0802	2.57816	7.44308	3.26436	5.08959	3.24504	4.85752	13.867	11.8405	14.8381	13.3339	3.15415	3.87765	8.82852	8.33448	9.39046	8.6858	7.07576	0	6.36821	5.03022	5.73514	6.40193	10.128	9.93917	13.4787	0	0	5.70547	8.67752
AT1G04367	0.286269	0	0	0	0	0	5.44854	0	0	0	0	3.04687	0	0	0	0	0	0	0	0	0	0.744308	0	0	0	0	0	0.190975	0	0	0	0	0	2.08362	0	0	0	0	0	0	0	0	0	0	0	0	0	0	0
AT1G05250	0	0	0	0	0	0	0	0	0	0	0	0	0	0	0	0	0	0	0	0	0	0	0	0	0	0	0	0	0	0	0	0	0	0	0	0	0	0	0	0	0	0	0	0	0	0	0	0	0
AT1G05260	25.7642	25.5426	24.5408	41.095	25.5758	50.79	1100.6	37.541	31.5623	32.5195	20.8265	30.4687	41.9039	31.8331	42.4142	4.60361	19.6827	30.7168	657.061	44.3208	34.0317	39.4483	22.0345	447.884	97.3511	34.0027	52.0011	33.9936	30.0059	18.6675	23.6561	73.6754	50.764	1777.33	43.1961	32.5717	21.2273	46.3372	63.6821	42.7569	42.7529	67.2202	77.6479	34.7871	125.801	1227.01	32.962	46.7135	44.5446
AT1G05270	38.0737	45.4508	40.1577	46.2319	51.1516	55.6272	43.5883	56.3115	42.083	29.5631	41.6531	36.5624	52.3799	45.338	25.4485	69.0541	27.5558	61.4336	46.9329	188.364	39.7036	64.0105	41.6206	63.1109	45.4305	37.8887	43.3342	40.4867	38.2493	32.0014	44.1581	38.7765	44.1426	31.2543	58.2209	60.8006	38.9167	82.745	38.2093	50.3022	44.8384	44.8135	54.0159	59.635	31.4504	45.4449	109.873	41.7212	41.0736
AT1G05280	1.43134	0	1.11549	41.095	2.32507	0	0	0	2.63019	2.95631	0	15.2343	7.85698	10.1287	0	0	0	15.3584	0	0	2.57816	0.744308	1.22414	2.03583	2.16336	1.94301	0	0.954876	1.64868	0	67.8143	0	0	4.16724	0	0	0	0	6.36821	12.5755	13.0344	0	0	4.96959	4.49291	0	0	2.13955	1.157
AT1G05290	0	0.375627	0	1.28422	0	0	0	0	0	0	0	0	0	0	0	0	0	0	0	0	0	0	0	0	0	0	0	0	0	0	0	0	0	0	0	0	0	0	0	0	0	0	0	0	0	0	0	0	0
AT1G05291	0	0	0	0	0	0	0	0	0	0	0	0	0	0	0	0	0	0	0	0	0	0	0	0	0	0	0	0	0	0	0	0	0	0	0	0	0	0	0	0	0	0	0	0	0	0	0	0	0
AT1G05300	20.8976	72.1203	23.4253	60.3583	13.9504	9.67429	0	11.7316	28.9321	88.6894	232.563	9.1406	47.1419	14.4696	0	2.3018	0	15.3584	39.1108	0	19.0784	17.1191	13.0575	10.1792	7.57175	9.71505	19.0671	110.384	236.75	32.0014	234.984	31.0212	44.1426	14.5853	39.44	119.43	467	522.949	15.9205	85.5137	47.9666	60.8183	37.1359	34.7871	35.9433	30.2966	0	38.1553	31.8176
AT1G05310	0	0.375627	0	0	0	4.83715	0	0	0	0	3.47109	0	0	0	0	0	7.87309	0	0	110.802	0	0.744308	0.408046	0	0	0	0	0.190975	0	0	0	0	2.20713	0	0	0	0	0	0	0	0	0	0	0	0	0	21.9746	0.356592	0
AT1G05320	174.051	29.2989	83.6618	56.5057	30.226	53.2086	24.5184	30.502	71.0151	79.8205	27.7687	27.4218	28.8089	39.5502	38.1728	85.1667	972.326	92.1503	39.1108	188.364	63.4227	49.1243	128.534	43.7704	57.329	60.2333	67.6014	300.977	34.2925	160.007	146.668	63.9813	39.7283	27.0871	61.9771	123.773	205.197	33.098	50.9457	15.0907	36.4964	73.6221	175.552	1495.85	107.83	70.6921	186.784	89.1479	67.6847
AT1G05330	0.858806	0	2.23098	0	2.32507	0	0	0	0	2.95631	0	0	0	0	0	0	11.8096	0	0	0	1.03126	0.744308	2.04023	0	0	0	0	0.763901	0	0	0	3.87765	0	0	0	0	0	0	0	0	0.521376	0	0	0	0	0	0	0.356592	0.578501
AT1G05340	180.349	44.324	303.414	48.8003	41.8513	91.9058	54.4854	23.4631	39.4528	147.816	27.7687	42.6561	28.8089	41.4795	38.1728	112.788	271.621	215.017	62.5772	44.3208	45.8912	80.3853	83.2413	45.8063	42.1855	64.1193	50.2677	29.7921	14.5083	58.6692	12.6166	17.4494	134.635	4.16724	11.2686	19.543	38.9167	19.8588	25.4728	20.1209	10.9489	3.20096	57.3919	39.7567	17.9716	5.04943	76.9112	14.9769	45.1231
AT1G05350	24.3328	28.9233	27.8873	64.211	81.3776	26.6043	81.7281	11.7316	28.9321	14.7816	27.7687	27.4218	70.7128	44.3734	21.2071	57.5451	19.6827	46.0752	0	33.2406	23.2034	35.7268	20.4023	34.6092	28.1236	28.1736	27.7339	18.1426	18.7949	21.3342	55.1976	63.9813	15.4499	43.756	24.4152	17.3716	28.3031	16.549	44.5775	70.4231	38.5819	12.8039	47.2639	24.8479	13.4787	25.2472	65.9239	20.6823	30.6606
AT1G05360	24.9054	28.9233	27.8873	30.8213	51.1516	48.3715	46.3126	39.8873	57.8641	11.8253	41.6531	63.9842	26.1899	66.0778	50.8971	23.018	23.6193	15.3584	15.6443	33.2406	50.5319	30.5166	22.0345	24.43	55.1656	28.1736	45.0676	28.0733	30.9951	24.001	70.9684	40.7153	57.3854	43.756	30.0495	39.0861	31.8409	13.2392	76.4185	52.8173	86.0271	54.4164	33.7599	34.7871	31.4504	40.3955	21.9746	50.9926	49.1726
AT1G05370	0.572537	1.12688	4.46197	1.28422	0	0	0	4.69262	5.26038	0	3.47109	27.4218	2.61899	3.85856	4.24142	0	0	0	0	0	2.06253	8.18739	2.44827	3.05375	7.57175	0	13.867	0.572925	1.64868	0	0	3.87765	0	0	0	2.17145	0	3.3098	47.7616	2.51511	1.56413	0	0	0	0	0	0	0.356592	5.78501
AT1G05380	94.1823	117.571	105.972	142.548	158.105	145.114	155.283	112.623	131.509	65.0389	93.7194	124.922	130.95	121.062	148.45	121.996	62.9847	76.7919	109.51	199.444	114.986	160.026	88.9539	151.67	141.7	112.695	135.203	85.1749	118.705	82.6702	113.549	91.1248	101.528	150.021	112.686	104.23	74.2955	109.223	133.732	186.118	122.523	131.239	91.1519	74.5438	89.8582	70.6921	186.784	116.249	119.75
AT1G05385	14.5997	12.0201	8.92393	2.56844	4.65015	4.83715	13.6213	9.38524	5.26038	5.91263	24.2976	15.2343	2.61899	10.611	25.4485	6.90541	7.87309	15.3584	15.6443	11.0802	10.3126	4.46585	14.6896	11.1971	18.3885	13.6011	13.867	21.3892	27.368	10.6671	11.0395	13.5718	17.657	16.669	20.659	19.543	7.07576	6.6196	19.1046	7.54533	16.684	9.60289	23.632	19.8783	22.4645	5.04943	21.9746	23.1785	28.9251
AT1G05400	4.00776	4.13189	6.69295	3.85266	6.97522	14.5114	10.8971	11.7316	15.7811	2.95631	0	0	0	4.34087	21.2071	4.60361	11.8096	0	15.6443	0	11.8595	13.3975	4.89655	7.12542	9.73511	9.71505	20.8004	5.53828	3.29735	2.66678	1.57708	7.7553	11.0357	4.16724	9.39046	17.3716	3.53788	3.3098	9.55231	0	5.21376	12.8039	0	0	13.4787	0	0	17.473	15.6195
AT1G05410	10.3057	12.0201	8.92393	17.9791	0	7.25572	21.7941	23.4631	31.5623	5.91263	0	30.4687	5.23799	31.8331	8.48284	4.60361	11.8096	0	7.82216	0	15.9846	11.9089	8.56896	28.5017	10.8168	16.5156	6.93348	8.02096	8.90285	13.3339	18.9249	5.81648	15.4499	8.33448	13.1467	17.3716	3.53788	0	25.4728	7.54533	43.7956	9.60289	0	4.96959	22.4645	5.04943	0	10.6978	14.4625
AT1G05420	0	0	0	1.28422	0	0	2.72427	0	0	0	0	0	2.61899	0.482319	0	0	0	0	0	0	0	0	0	0	0	0	3.46674	0	0.329735	0	0	1.93883	0	0	0	0	0	3.3098	3.1841	5.03022	1.04275	0	0	0	0	0	0	0	0
AT1G05430	16.6036	25.167	18.9634	16.6949	23.2507	31.4414	24.5184	16.4242	15.7811	14.7816	20.8265	24.3749	26.1899	25.5629	25.4485	11.509	3.93654	0	31.2886	0	18.0471	23.8179	20.8103	24.43	22.7153	20.4016	24.2672	23.108	24.0707	32.0014	34.6957	19.3883	17.657	10.4181	13.1467	28.2288	17.6894	29.7882	15.9205	12.5755	26.5902	32.0096	6.75199	9.93917	40.4362	35.346	21.9746	23.8917	24.2971
AT1G05440	0.572537	0.375627	0	2.56844	0	0	0	2.34631	0	2.95631	0	79.2185	0	1.44696	0	0	0	0	0	0	0.515632	0.744308	0.816091	0	0	0.971505	0	0.38195	0.329735	0	0	1.93883	0	2.08362	0	0	0	0	47.7616	0	0	0	0	0	0	0	0	0.713184	1.157
AT1G05450	0.572537	1.50251	0	6.4211	0	4.83715	0	84.4672	2.63019	2.95631	0	3.04687	0	2.4116	4.24142	0	0	0	0	0	1.03126	2.97723	1.63218	9.16126	1.08168	0.971505	0	0.954876	0	0	0	0	2.20713	0	50.7085	0	0	0	0	0	0.521376	0	0	0	0	0	0	0.713184	1.157
AT1G05460	5.15283	7.51254	6.69295	11.558	11.6254	19.3486	8.17281	89.1598	31.5623	0	0	9.1406	13.095	24.116	21.2071	2.3018	0	30.7168	0	11.0802	20.1096	40.9369	8.977	30.5375	22.7153	13.6011	19.0671	1.33683	3.62709	5.33356	6.3083	13.5718	22.0713	8.33448	16.9028	19.543	3.53788	0	38.2093	10.0604	21.8978	16.0048	0	4.96959	4.49291	0	0	21.0389	30.6606
AT1G05470	14.886	15.7763	15.6169	10.2738	62.777	45.9529	21.7941	25.8094	89.4264	2.95631	6.94218	158.437	15.714	36.174	42.4142	2.3018	23.6193	92.1503	7.82216	11.0802	58.2664	291.024	13.8735	17.3046	36.7771	18.4586	60.6679	19.2885	20.7733	34.6681	17.3478	102.758	72.8353	25.0034	28.1714	154.173	10.6136	26.4784	222.887	20.1209	51.0949	51.2154	10.128	14.9088	49.422	25.2472	21.9746	121.241	385.282
AT1G05490	0.286269	1.12688	1.11549	1.28422	0	0	0	2.34631	0	2.95631	0	0	0	0	0	0	0	0	0	0	0.515632	12.6532	0.408046	13.2329	0	0.971505	0	0	0.65947	0	0	0	6.62139	6.25086	0	0	0	3.3098	0	0	1.04275	0	0	0	0	20.1977	0	0	13.884
AT1G05500	39.2188	36.4358	29.0028	57.7899	62.777	33.86	59.9339	58.6578	44.7132	53.2137	41.6531	18.2812	49.7609	40.9971	50.8971	25.3198	19.6827	61.4336	31.2886	44.3208	39.7036	53.5902	32.6436	32.5734	45.4305	40.8032	45.0676	31.8929	30.9951	45.3353	52.0435	42.6542	35.3141	70.8431	20.659	34.7432	53.0682	62.8862	35.0252	60.3626	35.4536	35.2106	57.3919	14.9088	80.8723	55.5438	43.9493	29.5971	48.5941
AT1G05510	0.286269	0	0	0	0	0	0	0	0	0	0	0	0	0	0	0	0	0	0	0	0	0	0.408046	0	0	0.971505	0	0.190975	0	0	1.57708	0	0	0	0	0	0	0	0	0	0	0	0	0	0	0	0	0	0
AT1G05520	33.4934	41.6946	30.1183	48.8003	67.4271	21.7672	51.7611	23.4631	28.9321	29.5631	24.2976	27.4218	75.9508	38.1032	25.4485	27.6216	7.87309	61.4336	39.1108	33.2406	38.6724	37.9597	29.7873	46.8242	25.9603	24.2876	41.6009	32.2748	35.2817	42.6685	47.3123	42.6542	44.1426	39.5888	22.5371	32.5717	7.07576	23.1686	28.6569	77.9684	40.6674	35.2106	13.504	24.8479	35.9433	40.3955	21.9746	29.2405	39.3381
AT1G05530	0.286269	0	0	37.2424	0	0	0	2.34631	0	0	0	0	0	0.964639	0	4.60361	0	0	0	0	0	0	0.816091	0	0	0	0	0.572925	0	0	37.8498	0	0	0	1.87809	0	0	0	0	0	0.521376	0	0	0	0	0	0	0.713184	0.578501
AT1G05540	0	0	0	6.4211	2.32507	0	0	0	0	0	0	0	0	0	0	0	0	0	0	0	0	0	0.408046	1.01792	0	0	0	0	0	0	15.7708	1.93883	0	0	0	0	0	0	0	0	0	0	0	0	0	0	0	0	0
AT1G05550	0	0.375627	0	0	0	0	0	0	0	0	0	0	0	0	0	0	0	0	0	0	0	0	0	0	0	0	0	0	0	0	0	1.93883	0	0	0	0	0	0	0	0	0	0	0	0	0	0	0	0	0
AT1G05560	7.72925	9.01504	4.46197	6.4211	4.65015	12.0929	32.6912	4.69262	13.1509	91.6458	52.0663	21.3281	5.23799	6.27015	25.4485	2.3018	3.93654	15.3584	0	0	14.4377	10.4203	3.67241	6.1075	65.9824	6.80053	83.2017	4.5834	3.62709	2.66678	7.88538	0	8.82852	0	1.87809	4.3429	31.8409	19.8588	6.36821	10.0604	4.17101	12.8039	3.37599	9.93917	13.4787	0	0	12.8373	7.52052
AT1G05562	1.71761	1.12688	2.23098	0	0	7.25572	2.72427	0	7.89056	0	6.94218	6.09373	0	1.44696	8.48284	0	0	15.3584	7.82216	0	6.70321	10.4203	2.44827	3.05375	28.1236	1.94301	34.6674	1.71878	2.96762	5.33356	3.15415	3.87765	0	2.08362	3.75619	6.51435	0	6.6196	0	2.51511	2.60688	22.4067	0	9.93917	13.4787	0	0	7.13184	8.09902
AT1G05570	554.502	601.754	368.112	78.3374	125.554	174.137	95.3494	133.74	184.113	798.205	708.102	240.702	133.569	125.403	161.174	85.1667	397.591	199.659	297.242	288.085	140.252	197.242	458.643	362.379	136.292	273.964	242.672	1047.5	1219.69	589.358	164.016	205.516	222.92	195.86	247.908	223.659	1839.7	1611.87	372.54	181.088	214.286	166.45	131.664	308.114	449.291	217.126	274.683	184.001	331.481
AT1G04393	4.86656	4.13189	0	0	2.32507	0	0	0	0	0	6.94218	0	2.61899	0.964639	0	0	0	0	0	0	1.54689	0	3.26436	0	1.08168	4.85752	0	8.59388	10.2218	2.66678	3.15415	0	4.41426	0	1.87809	0	21.2273	13.2392	0	0	1.04275	0	0	4.96959	4.49291	0	0	0.713184	1.157
AT1G04397	0.858806	1.12688	0	0	0	0	0	0	0	0	0	0	5.23799	0	0	0	3.93654	0	0	0	0	1.48862	0.816091	1.01792	0	0	1.73337	1.90975	1.97841	5.33356	0	0	0	0	0	0	3.53788	0	0	0	0.521376	0	0	0	0	0	0	0	0
AT1G05575	14.3134	18.7813	26.7718	7.70532	2.32507	9.67429	0	4.69262	7.89056	2.95631	3.47109	3.04687	2.61899	2.4116	4.24142	0	7.87309	0	7.82216	0	4.12505	3.72154	8.16091	12.215	5.40839	8.74354	0	17.1878	20.4436	56.0024	6.3083	0	0	2.08362	5.63428	8.6858	28.3031	16.549	3.1841	10.0604	6.25652	3.20096	6.75199	9.93917	0	10.0989	10.9873	7.13184	9.83453
AT1G05577	0.286269	0.375627	4.46197	2.56844	0	0	0	0	0	0	0	3.04687	0	4.34087	0	0	0	0	0	0	0	1.48862	0.408046	0	1.08168	0	1.73337	0.190975	0.329735	0	0	0	0	0	0	0	0	0	9.55231	0	2.60688	0	0	0	0	0	0	0.356592	1.157
AT1G05590	3.43522	4.13189	5.57746	12.8422	9.30029	0	2.72427	9.38524	10.5208	0	3.47109	6.09373	13.095	15.9165	4.24142	0	3.93654	15.3584	0	0	4.64068	10.4203	1.63218	1.01792	8.65343	3.88602	1.73337	2.67365	0.989205	10.6671	22.0791	5.81648	6.62139	10.4181	1.87809	8.6858	0	3.3098	3.1841	22.636	7.82065	6.40193	0	0	4.49291	5.04943	0	6.06206	11.57
AT1G05600	3.72149	3.38064	1.11549	2.56844	4.65015	2.41857	2.72427	4.69262	7.89056	2.95631	0	0	2.61899	1.44696	4.24142	4.60361	0	15.3584	7.82216	0	5.67195	3.72154	3.26436	1.01792	3.24504	6.80053	8.66685	4.77438	3.62709	0	4.73123	3.87765	6.62139	0	1.87809	4.3429	0	3.3098	0	0	3.12826	0	0	0	8.98582	0	0	3.20933	3.47101
AT1G05610	0.286269	0.751254	0	0	0	2.41857	0	2.34631	0	0	0	0	0	0.964639	0	0	0	0	0	0	0	14.1419	0	0	2.16336	0	1.73337	0.38195	0.65947	0	1.57708	0	8.82852	0	0	0	0	0	0	15.0907	0.521376	0	0	0	4.49291	0	0	2.49614	15.6195
AT1G05620	13.4546	24.7914	13.3859	46.2319	44.1764	26.6043	35.4155	21.1168	13.1509	2.95631	38.182	18.2812	47.1419	24.116	29.69	20.7162	23.6193	0	7.82216	0	13.4064	20.0963	27.7471	21.3763	23.7969	13.6011	20.8004	10.6946	15.4976	18.6675	39.4269	31.0212	11.0357	45.8396	15.0247	13.0287	7.07576	19.8588	22.2887	50.3022	22.4192	9.60289	23.632	14.9088	22.4645	35.346	0	16.4032	19.0905
AT1G05630	6.58418	5.6344	10.0394	14.1264	11.6254	7.25572	10.8971	7.03893	18.4113	2.95631	3.47109	9.1406	18.333	13.9873	8.48284	75.9595	7.87309	30.7168	15.6443	0	13.4064	14.1419	6.12068	8.14334	14.0618	7.77204	6.93348	5.15633	2.96762	2.66678	25.2332	5.81648	22.0713	27.0871	11.2686	15.2001	3.53788	3.3098	25.4728	30.1813	10.9489	16.0048	67.5199	9.93917	4.49291	5.04943	0	7.13184	9.25602
AT1G05640	3.14895	2.25376	5.57746	6.4211	18.6006	7.25572	16.3456	9.38524	21.0415	0	0	18.2812	20.952	18.8105	16.9657	6.90541	7.87309	15.3584	0	11.0802	15.4689	26.7951	2.85632	9.16126	3.24504	3.88602	15.6003	3.0556	2.63788	0	12.6166	21.3271	17.657	18.7526	0	26.0574	3.53788	3.3098	19.1046	27.6662	15.6413	22.4067	3.37599	4.96959	0	5.04943	21.9746	10.3412	25.4541
AT1G05650	0	0	0	0	0	0	0	0	0	0	0	0	0	0	0	2.3018	0	0	0	0	0	0	0	0	0	0	0	0	0	0	4.73123	0	0	0	0	0	10.6136	0	0	0	0	0	6.75199	0	0	0	0	0	0
AT1G05660	0.572537	0.375627	1.11549	33.3897	0	0	0	0	0	0	0	0	0	0	0	0	0	0	0	0	0	0	0	0	0	0.971505	0	1.71878	0.65947	0	165.593	1.93883	0	4.16724	1.87809	0	0	0	0	2.51511	3.12826	3.20096	0	0	22.4645	0	0	0.356592	1.157
AT1G05670	17.4624	19.5326	17.8479	10.2738	11.6254	9.67429	21.7941	9.38524	23.6717	17.7379	13.8844	30.4687	10.476	29.4215	50.8971	6.90541	19.6827	0	7.82216	0	20.6253	20.0963	16.3218	22.3942	19.4702	16.5156	19.0671	19.8614	20.4436	10.6671	23.6561	25.2047	13.2428	12.5017	20.659	32.5717	14.1515	9.9294	35.0252	12.5755	29.7185	22.4067	23.632	14.9088	17.9716	15.1483	0	21.3955	26.0326
AT1G05675	0.286269	0.375627	2.23098	0	0	0	0	0	0	0	10.4133	0	0	0.482319	0	0	0	0	0	0	0	0	0	0	0	0	0	0	0	2.66678	0	0	0	0	0	0	0	0	0	0	0	0	0	0	0	0	0	0	0
AT1G05680	6.87044	2.25376	7.80844	2.56844	2.32507	2.41857	0	0	0	97.5584	111.075	0	34.0469	3.85856	8.48284	11.509	0	0	0	0	1.54689	0.744308	0.816091	0	1.08168	0.971505	0	0	0.65947	0	1.57708	0	0	0	1.87809	2.17145	0	0	0	5.03022	0	0	0	0	0	0	0	0	0
AT1G05690	1.14507	1.87813	1.11549	2.56844	0	2.41857	2.72427	0	2.63019	0	3.47109	3.04687	0	0.964639	8.48284	0	0	0	0	0	3.09379	2.23292	0.408046	0	5.40839	1.94301	10.4002	0.954876	1.97841	2.66678	1.57708	3.87765	4.41426	0	0	2.17145	0	3.3098	3.1841	0	1.56413	9.60289	0	0	0	0	0	2.85273	0.578501
AT1G05700	29.4857	24.4157	24.5408	12.8422	6.97522	7.25572	0	7.03893	10.5208	14.7816	6.94218	3.04687	2.61899	5.30551	12.7243	6.90541	3.93654	0	7.82216	22.1604	6.18758	7.44308	11.8333	5.08959	7.57175	7.77204	8.66685	81.3554	37.9195	122.672	4.73123	11.633	13.2428	18.7526	16.9028	23.8859	17.6894	6.6196	12.7364	20.1209	9.90615	16.0048	3.37599	24.8479	53.9149	10.0989	10.9873	9.27139	9.25602
AT1G05710	388.466	494.325	320.146	107.874	144.155	203.16	160.732	140.779	263.019	573.525	892.07	170.625	188.568	126.368	1085.8	165.73	204.7	245.734	664.883	121.882	186.659	205.429	617.373	197.476	519.206	166.127	239.205	387.298	320.503	640.027	110.395	96.9413	167.742	122.934	105.173	228.002	364.402	377.317	165.573	118.21	96.976	1261.18	114.784	114.3	318.996	616.031	131.848	171.521	201.319
AT1G05720	9.16059	15.4007	8.92393	21.8317	20.9257	31.4414	24.5184	16.4242	15.7811	2.95631	13.8844	3.04687	20.952	19.7751	4.24142	13.8108	7.87309	0	7.82216	22.1604	13.9221	15.6305	8.56896	14.2508	12.9801	11.6581	13.867	16.2329	20.4436	16.0007	25.2332	27.1436	13.2428	41.6724	22.5371	30.4003	28.3031	29.7882	19.1046	17.6058	20.3337	3.20096	13.504	14.9088	17.9716	10.0989	10.9873	21.7521	17.355
AT1G04413	0	0.751254	0	0	0	0	0	0	0	0	0	0	2.61899	0.482319	0	0	0	0	0	0	0	0	0.816091	0	1.08168	0.971505	0	0.763901	0.989205	0	1.57708	0	0	0	1.87809	0	0	0	0	0	1.04275	0	0	0	0	0	0	0	0.578501
AT1G05730	1.14507	3.38064	1.11549	1.28422	0	4.83715	0	0	2.63019	2.95631	0	9.1406	2.61899	4.34087	0	2.3018	3.93654	0	0	11.0802	1.03126	2.23292	2.04023	1.01792	2.16336	1.94301	1.73337	1.5278	1.64868	0	3.15415	0	4.41426	2.08362	0	2.17145	3.53788	0	19.1046	0	7.82065	3.20096	0	0	0	0	0	1.42637	2.31401
AT1G04417	0	0	0	0	0	0	0	0	0	0	0	0	0	0	0	0	0	0	0	0	0	0	0	0	0	0	0	0	0	0	0	0	0	0	0	0	0	0	0	0	0	0	0	0	0	0	0	0	0.578501
AT1G05740	0.572537	0.375627	1.11549	0	0	0	0	0	0	0	6.94218	3.04687	0	0	0	0	0	0	0	0	0	0.744308	0	1.01792	0	0	0	0.38195	0	0	0	0	0	0	0	2.17145	0	0	0	0	0	0	0	0	0	0	0	0	0
AT1G05750	4.5803	6.01003	5.57746	10.2738	11.6254	9.67429	0	4.69262	5.26038	0	3.47109	15.2343	0	13.0226	12.7243	4.60361	0	0	7.82216	0	5.15632	6.69877	2.44827	5.08959	3.24504	3.88602	8.66685	3.24658	4.61629	2.66678	0	5.81648	6.62139	6.25086	1.87809	6.51435	7.07576	0	6.36821	5.03022	10.4275	16.0048	0	0	4.49291	0	0	4.63569	3.47101
AT1G05760	0.286269	0	0	1.28422	0	0	0	0	2.63019	0	0	0	0	0.482319	0	0	0	0	0	0	0.515632	1.48862	0.408046	0	1.08168	0	0	0.190975	0.329735	0	0	1.93883	0	2.08362	0	2.17145	0	0	0	0	0.521376	3.20096	0	4.96959	17.9716	0	0	0.713184	0
AT1G05770	0	0	0	0	0	0	0	0	0	0	0	0	0	0	0	0	7.87309	0	0	0	0	0.744308	0	0	1.08168	0	0	0	0	0	0	0	0	2.08362	0	0	0	0	0	2.51511	0	0	0	0	8.98582	0	0	0	0
AT1G05780	7.72925	7.88816	16.7324	17.9791	25.5758	19.3486	13.6213	4.69262	10.5208	14.7816	3.47109	15.2343	20.952	14.9519	16.9657	16.1126	3.93654	46.0752	7.82216	0	10.3126	20.0963	11.0172	7.12542	4.32671	8.74354	8.66685	7.25706	8.57311	2.66678	22.0791	13.5718	22.0713	14.5853	1.87809	13.0287	10.6136	3.3098	9.55231	22.636	14.0772	16.0048	6.75199	0	22.4645	5.04943	0	7.84502	14.4625
AT1G04423	0	0	0	0	0	0	0	0	0	0	0	0	0	0	0	0	0	0	0	0	0	0	0	0	0	0	0	0	0	0	0	0	0	0	0	0	0	0	0	0	0	0	0	0	0	0	0	0	0.578501
AT1G05783	15.7448	12.0201	8.92393	1.28422	0	12.0929	0	7.03893	2.63019	0	0	3.04687	2.61899	1.92928	8.48284	4.60361	11.8096	0	7.82216	22.1604	12.8908	9.676	16.7299	9.16126	11.8985	19.4301	24.2672	8.40291	6.92444	18.6675	3.15415	1.93883	11.0357	2.08362	16.9028	8.6858	3.53788	0	6.36821	7.54533	1.04275	16.0048	0	4.96959	4.49291	0	0	7.84502	7.52052
AT1G04427	0.286269	0	3.34647	0	0	0	0	0	0	0	0	0	0	0.482319	0	0	0	0	0	0	0	0	0	0	0	0	0	0.190975	0.329735	0	0	0	0	0	0	0	0	0	0	0	0	0	0	0	0	0	0	0	0
AT1G05785	40.9364	23.2889	30.1183	17.9791	25.5758	31.4414	19.0699	25.8094	18.4113	20.6942	31.2398	24.3749	23.5709	30.3861	25.4485	18.4144	23.6193	30.7168	31.2886	11.0802	26.2972	24.5622	32.6436	33.5913	31.3687	28.1736	26.0005	39.5319	32.6438	45.3353	25.2332	48.4707	41.9355	22.9198	22.5371	47.7719	38.9167	29.7882	38.2093	20.1209	25.0261	35.2106	16.88	44.7263	17.9716	30.2966	32.962	31.7367	31.8176
AT1G05790	30.3445	34.9333	26.7718	21.8317	41.8513	33.86	24.5184	23.4631	18.4113	26.6068	65.9507	18.2812	23.5709	16.8812	21.2071	55.2433	39.3654	30.7168	7.82216	11.0802	27.8441	32.0052	33.0517	26.4659	15.1435	19.4301	29.4673	38.9589	34.9519	24.001	17.3478	31.0212	30.8998	22.9198	26.2933	28.2288	28.3031	46.3372	28.6569	35.2115	23.4619	16.0048	37.1359	69.5742	26.9574	5.04943	0	29.2405	26.0326
AT1G05805	81.8728	137.479	50.1971	157.959	60.4519	45.9529	68.1067	79.7746	102.577	23.6505	24.2976	45.703	133.569	66.5601	46.6556	34.527	74.7943	184.301	46.9329	177.283	77.8604	95.2714	83.2413	82.4513	82.2076	68.0053	79.735	109.047	126.948	82.6702	157.708	69.7977	88.2852	95.8465	73.2456	93.3723	28.3031	46.3372	82.7867	138.331	74.0355	48.0144	27.008	99.3917	89.8582	60.5932	395.544	82.3727	90.8247
AT1G05810	4.29403	4.13189	2.23098	3.85266	4.65015	9.67429	5.44854	2.34631	5.26038	2.95631	3.47109	0	0	2.89392	8.48284	25.3198	11.8096	0	0	22.1604	6.70321	5.95446	3.67241	4.07167	1.08168	3.88602	3.46674	6.87511	4.94603	0	7.88538	9.69413	6.62139	0	3.75619	13.0287	7.07576	9.9294	9.55231	0	3.64964	3.20096	33.7599	14.9088	8.98582	0	10.9873	7.48843	12.1485
AT1G05820	6.29791	5.25877	7.80844	5.13688	4.65015	9.67429	2.72427	4.69262	23.6717	2.95631	3.47109	6.09373	2.61899	9.64639	21.2071	75.9595	31.4923	0	7.82216	22.1604	12.3752	20.0963	6.52873	6.1075	9.73511	2.91451	27.7339	10.8856	5.6055	10.6671	11.0395	19.3883	4.41426	8.33448	7.51237	28.2288	3.53788	6.6196	15.9205	2.51511	8.34202	9.60289	47.2639	19.8783	31.4504	0	43.9493	16.7598	23.7186
AT1G05830	148.001	148.748	136.09	245.286	253.433	166.882	204.32	183.012	144.66	124.165	128.43	237.656	219.995	264.311	195.105	156.523	102.35	122.867	93.8659	88.6417	169.127	195.753	144.856	178.136	152.517	151.555	126.536	154.499	178.057	144.006	200.289	246.231	180.985	206.278	150.247	175.887	95.5228	129.082	229.256	216.299	265.902	160.048	124.912	124.24	125.801	131.285	142.835	206.467	208.839
AT1G05835	2.57642	2.62939	1.11549	1.28422	30.226	2.41857	8.17281	2.34631	10.5208	2.95631	0	0	7.85698	9.16407	0	0	0	46.0752	0	0	0.515632	1.48862	2.85632	0	0	1.94301	5.20011	2.10073	2.96762	0	1.57708	27.1436	4.41426	6.25086	1.87809	0	0	0	0	17.6058	6.77789	3.20096	0	0	4.49291	0	0	1.06978	1.7355
AT1G04433	2.86269	2.62939	0	2.56844	4.65015	9.67429	2.72427	2.34631	7.89056	0	0	3.04687	2.61899	1.44696	0	2.3018	0	0	0	0	1.54689	0	2.44827	2.03583	2.16336	3.88602	0	1.71878	0.989205	0	1.57708	1.93883	4.41426	0	1.87809	0	0	3.3098	0	2.51511	1.04275	0	3.37599	0	4.49291	0	0	0.713184	1.157
AT1G05840	56.6812	49.9584	44.6197	47.5161	46.5015	67.72	43.5883	77.4283	60.4943	29.5631	31.2398	27.4218	57.6179	46.3027	50.8971	27.6216	35.4289	61.4336	46.9329	22.1604	45.3756	50.6129	45.2931	53.9496	35.6954	59.2618	45.0676	51.3723	51.1089	56.0024	41.004	60.1036	68.421	52.0905	69.4894	32.5717	63.6819	29.7882	50.9457	40.2418	42.2315	51.2154	54.0159	29.8175	58.4078	45.4449	32.962	41.0081	49.7511
AT1G05850	92.1785	134.85	95.9322	137.412	146.48	166.882	114.419	72.7356	107.838	150.772	180.497	67.0311	144.045	68.9717	93.3113	264.707	55.1116	168.942	78.2216	443.208	118.08	136.208	81.2011	84.4871	131.965	174.871	201.071	99.3071	162.559	186.675	171.901	172.556	178.778	150.021	95.7827	91.2009	254.727	304.502	108.26	211.269	86.5485	96.0289	189.056	59.635	179.716	136.335	549.366	89.5045	124.378
AT1G05860	32.3483	36.0602	21.1943	35.9581	32.551	36.2786	46.3126	25.8094	52.6038	20.6942	6.94218	42.6561	44.5229	40.0325	46.6556	25.3198	11.8096	61.4336	31.2886	44.3208	39.188	35.7268	38.3563	36.645	37.8588	34.0027	36.4008	33.6116	34.2925	40.0017	37.8498	34.8989	30.8998	31.2543	24.4152	43.429	10.6136	29.7882	31.841	35.2115	31.804	32.0096	13.504	19.8783	44.9291	20.1977	21.9746	29.9537	48.5941
AT1G05870	53.5322	87.521	62.4675	132.275	195.306	96.7429	138.938	72.7356	52.6038	59.1263	131.901	100.547	230.471	94.0523	131.484	62.1487	47.2385	107.509	93.8659	22.1604	86.1105	119.834	60.3907	58.0213	106.005	53.4328	131.736	38.386	48.8008	42.6685	108.818	168.678	145.671	141.686	37.5619	54.2862	24.7652	72.8156	82.7867	276.662	104.275	99.2298	67.5199	19.8783	98.844	30.2966	21.9746	69.892	75.7837
AT1G05880	33.2071	10.1419	588.979	2.56844	9.30029	16.93	0	11.7316	13.1509	11.8253	6.94218	6.09373	5.23799	14.4696	21.2071	9.20721	3.93654	46.0752	31.2886	0	12.3752	17.8634	8.16091	12.215	16.2252	33.0312	20.8004	0.954876	0.65947	13.3339	0	0	0	0	0	0	0	0	0	0	0	3.20096	0	9.93917	0	0	0	0	0.578501
AT1G05890	140.844	119.825	344.687	92.4638	123.229	147.533	108.971	72.7356	144.66	82.7768	79.8351	131.015	91.6648	150.966	131.484	78.2613	106.287	276.451	125.154	22.1604	118.08	134.72	111.396	85.5051	130.883	129.21	128.269	123.561	103.537	138.673	96.2016	122.146	119.185	104.181	101.417	141.144	77.8334	82.745	111.444	75.4533	142.336	105.632	128.288	154.057	89.8582	131.285	131.848	124.807	131.32
AT1G05894	1.14507	0.375627	1.11549	2.56844	0	2.41857	0	2.34631	2.63019	0	0	0	0	0.964639	12.7243	13.8108	7.87309	0	0	0	1.03126	0.744308	1.22414	0	3.24504	0	0	2.10073	0.329735	0	0	0	2.20713	0	1.87809	0	0	6.6196	0	0	1.04275	3.20096	16.88	9.93917	4.49291	5.04943	0	1.78296	2.31401
AT1G05900	31.4895	31.5526	24.5408	21.8317	27.9009	43.5343	38.1398	32.8484	55.2339	26.6068	24.2976	24.3749	23.5709	31.3508	16.9657	20.7162	7.87309	30.7168	15.6443	55.401	30.4223	31.2609	39.5804	35.6271	25.9603	35.9457	29.4673	45.834	33.633	37.3349	31.5415	54.2871	28.6927	43.756	48.8304	41.2575	42.4546	59.5764	38.2093	12.5755	31.2826	38.4116	43.8879	24.8479	13.4787	40.3955	21.9746	36.729	32.3961
AT1G05910	40.0776	53.7146	55.7746	48.8003	34.8761	58.0457	40.864	63.3504	65.7547	35.4758	48.5953	70.0779	47.1419	66.0778	76.3456	34.527	23.6193	46.0752	7.82216	33.2406	58.782	64.7548	52.6379	61.075	47.5939	52.4613	62.4013	49.6535	53.7468	50.6688	44.1581	60.1036	57.3854	70.8431	50.7085	62.972	45.9925	23.1686	105.075	57.8475	82.3775	73.6221	20.256	29.8175	35.9433	30.2966	54.9366	59.5508	67.6847
AT1G05920	0	0	0	0	0	0	0	0	0	0	0	0	0	0	0	0	0	0	0	0	0	0	0	0	0	0	0	0	0	0	0	0	0	0	0	0	0	0	0	0	0	0	0	0	0	0	0	0	0
AT1G05930	0	0	0	0	0	0	0	0	0	0	0	0	0	0	0	0	0	0	0	0	0	0	0	0	0	0	0	0	0	0	0	1.93883	0	0	0	0	0	0	0	0	0	0	0	0	0	0	0	0	0
AT1G05940	60.4027	66.4859	53.5436	55.2214	44.1764	82.2315	65.3824	75.0819	57.8641	38.4321	48.5953	57.8905	57.6179	62.2192	55.1385	57.5451	70.8578	92.1503	62.5772	44.3208	68.579	58.056	52.6379	55.9855	57.329	48.5752	71.0682	73.3345	71.2228	45.3353	50.4664	46.5318	61.7996	58.3414	63.8552	80.3436	45.9925	46.3372	76.4185	47.7871	65.6934	54.4164	67.5199	49.6959	98.844	40.3955	32.962	60.6206	47.4371
AT1G05950	2.86269	5.25877	4.46197	7.70532	6.97522	4.83715	2.72427	7.03893	10.5208	0	13.8844	30.4687	2.61899	18.3281	12.7243	0	11.8096	0	7.82216	0	17.5315	21.5849	5.30459	7.12542	10.8168	3.88602	5.20011	2.86463	2.63788	2.66678	7.88538	3.87765	2.20713	16.669	1.87809	8.6858	7.07576	3.3098	22.2887	5.03022	12.513	16.0048	0	0	4.49291	0	0	8.5582	10.413
AT1G05960	80.7277	96.1605	78.0844	129.706	116.254	87.0686	125.316	96.1987	107.838	91.6458	118.017	118.828	136.188	82.9589	139.967	243.991	82.6674	76.7919	101.688	77.5615	101.064	134.72	82.4252	91.6126	99.5144	71.8914	100.535	57.6745	67.9254	64.0027	107.241	112.452	79.4567	139.603	56.3428	99.8867	63.6819	99.294	98.7073	168.512	68.8217	115.235	192.432	74.5438	58.4078	35.346	32.962	80.9463	107.023
AT1G05970	8.01552	14.2738	14.5014	11.558	9.30029	21.7672	5.44854	7.03893	23.6717	11.8253	3.47109	6.09373	5.23799	12.058	8.48284	13.8108	0	15.3584	7.82216	0	9.28137	11.1646	15.5057	7.12542	9.73511	3.88602	19.0671	11.4585	8.24338	8.00034	4.73123	11.633	11.0357	6.25086	11.2686	6.51435	0	3.3098	6.36821	12.5755	11.4703	19.2058	13.504	4.96959	8.98582	5.04943	10.9873	9.98457	8.67752
AT1G05990	0.286269	0.375627	2.23098	0	0	0	2.72427	0	2.63019	2.95631	0	0	2.61899	0.482319	0	69.0541	3.93654	0	0	0	0.515632	0.744308	1.22414	0	1.08168	0	0	0	0	0	0	0	0	2.08362	0	0	0	3.3098	0	0	0.521376	0	60.7679	0	0	0	0	0	0.578501
AT1G06002	9.16059	19.157	11.1549	16.6949	13.9504	2.41857	10.8971	4.69262	15.7811	0	20.8265	12.1875	7.85698	4.82319	0	0	11.8096	30.7168	0	11.0802	14.9533	20.8406	9.38505	12.215	9.73511	5.82903	19.0671	11.4585	8.24338	2.66678	6.3083	9.69413	0	14.5853	3.75619	2.17145	3.53788	6.6196	15.9205	10.0604	6.25652	6.40193	10.128	4.96959	8.98582	0	0	4.63569	10.9915
AT1G06000	5.4391	9.7663	8.92393	15.4106	16.2755	12.0929	16.3456	4.69262	7.89056	20.6942	20.8265	3.04687	18.333	6.27015	8.48284	11.509	3.93654	15.3584	0	0	17.5315	14.1419	3.67241	10.1792	8.65343	4.85752	8.66685	3.24658	8.57311	2.66678	6.3083	3.87765	2.20713	8.33448	0	2.17145	10.6136	16.549	6.36821	17.6058	4.17101	3.20096	6.75199	4.96959	0	20.1977	0	5.34888	8.09902
AT1G06010	4.00776	7.13691	4.46197	15.4106	9.30029	7.25572	13.6213	4.69262	10.5208	5.91263	6.94218	9.1406	15.714	15.4342	8.48284	9.20721	3.93654	30.7168	7.82216	0	5.15632	14.8862	4.4885	6.1075	22.7153	11.6581	6.93348	5.53828	5.93523	0	15.7708	19.3883	4.41426	25.0034	0	10.8572	3.53788	13.2392	25.4728	12.5755	13.5558	6.40193	13.504	0	13.4787	5.04943	21.9746	6.41865	10.9915
AT1G06020	0.858806	1.12688	0	1.28422	0	0	0	2.34631	2.63019	0	0	0	0	0.482319	0	6.90541	3.93654	0	0	0	0.515632	2.23292	2.85632	0	1.08168	0	0	0.572925	1.31894	0	1.57708	0	0	2.08362	0	0	10.6136	3.3098	0	0	1.04275	0	3.37599	0	0	0	0	0	0.578501
AT1G06030	0	0.375627	0	1.28422	0	0	0	0	0	0	0	3.04687	0	0	0	0	0	0	0	0	0	0	0.816091	0	1.08168	0.971505	0	0.38195	0.329735	0	0	1.93883	0	0	0	0	0	0	0	0	0.521376	0	0	0	0	0	0	0.713184	0
AT1G06040	71.2809	84.1404	41.2732	115.58	102.303	74.9758	81.7281	61.0041	118.358	62.0826	52.0663	70.0779	83.8078	84.8882	144.208	50.6397	39.3654	92.1503	31.2886	110.802	122.72	100.482	91.4022	81.4334	90.861	95.2075	102.269	30.1741	25.3896	18.6675	29.9644	52.3483	26.4856	37.5052	33.8057	52.1148	49.5303	16.549	15.9205	32.6964	32.3253	73.6221	27.008	19.8783	35.9433	20.1977	10.9873	38.1553	42.2306
AT1G06045	0	0.375627	0	1.28422	0	0	0	0	0	0	0	0	0	0	0	0	0	0	0	0	0	0.744308	0	0	0	0	0	0	0	0	0	0	0	0	0	0	0	0	0	0	0	0	0	0	0	0	0	0	0
AT1G06050	23.1877	16.152	14.5014	5.13688	9.30029	14.5114	24.5184	9.38524	10.5208	17.7379	3.47109	12.1875	5.23799	10.1287	4.24142	29.9234	51.1751	0	0	11.0802	14.4377	12.6532	24.4827	18.3225	6.49007	14.5726	17.3337	19.4795	15.1678	16.0007	12.6166	5.81648	24.2784	6.25086	5.63428	4.3429	10.6136	19.8588	6.36821	10.0604	11.9917	6.40193	16.88	24.8479	8.98582	10.0989	0	10.6978	15.041
AT1G06060	21.4701	25.167	22.3098	44.9477	27.9009	21.7672	35.4155	35.1947	23.6717	11.8253	27.7687	30.4687	34.0469	37.1386	21.2071	50.6397	23.6193	46.0752	7.82216	11.0802	25.2659	34.2382	28.1551	20.3583	22.7153	25.2591	38.1341	24.4448	28.687	16.0007	33.1186	38.7765	15.4499	33.3379	18.7809	19.543	17.6894	26.4784	31.841	30.1813	28.6757	38.4116	43.8879	34.7871	22.4645	15.1483	32.962	29.2405	28.3466
AT1G06070	32.6346	32.6795	34.5802	34.6739	18.6006	21.7672	32.6912	44.5799	34.1924	23.6505	27.7687	18.2812	28.8089	37.6209	46.6556	18.4144	27.5558	0	31.2886	11.0802	21.1409	35.7268	41.2126	33.5913	31.3687	27.2021	27.7339	28.2643	30.9951	45.3353	31.5415	32.96	26.4856	27.0871	33.8057	10.8572	28.3031	36.4078	47.7616	27.6662	25.0261	32.0096	20.256	49.6959	49.422	15.1483	32.962	27.8142	31.2391
AT1G04443	0	0	0	0	0	0	0	0	0	2.95631	0	0	0	0	0	0	0	0	0	0	0	0	0	0	0	0	0	0	0	0	0	0	0	0	0	0	0	0	0	0	0	0	0	0	0	0	0	0	0
AT1G06080	3.72149	1.50251	2.23098	17.9791	2.32507	2.41857	2.72427	0	0	5.91263	6.94218	15.2343	0	23.6336	0	2.3018	3.93654	0	7.82216	11.0802	4.12505	2.23292	2.85632	3.05375	7.57175	5.82903	8.66685	2.10073	0.989205	2.66678	7.88538	3.87765	2.20713	4.16724	0	0	0	0	6.36821	2.51511	4.17101	0	3.37599	0	13.4787	5.04943	0	1.42637	1.7355
AT1G06090	4.86656	2.62939	2.23098	11.558	0	2.41857	2.72427	2.34631	2.63019	0	0	3.04687	0	0.964639	4.24142	0	7.87309	46.0752	0	33.2406	4.12505	2.97723	2.85632	2.03583	8.65343	1.94301	3.46674	2.86463	1.64868	2.66678	25.2332	3.87765	2.20713	6.25086	5.63428	0	3.53788	6.6196	6.36821	0	2.60688	6.40193	13.504	4.96959	4.49291	20.1977	54.9366	2.85273	6.36352
AT1G06100	0.286269	0.751254	1.11549	0	0	2.41857	0	0	0	0	0	0	0	0	0	0	0	0	0	0	0	0.744308	0	0	0	0	1.73337	0.38195	0	0	0	0	0	0	0	2.17145	0	0	3.1841	0	0.521376	0	0	0	0	0	0	0	0
AT1G06110	29.7719	30.4258	21.1943	33.3897	9.30029	24.1857	35.4155	21.1168	42.083	76.8642	65.9507	36.5624	15.714	31.3508	16.9657	23.018	11.8096	30.7168	23.4665	22.1604	37.6411	38.704	30.6034	21.3763	29.2053	24.2876	29.4673	46.025	34.9519	26.6678	119.858	29.0824	46.3497	33.3379	22.5371	26.0574	74.2955	129.082	25.4728	27.6662	31.804	16.0048	23.632	14.9088	71.8865	35.346	32.962	31.3801	41.0736
AT1G06120	0.286269	0.375627	0	10.2738	0	0	0	0	0	5.91263	0	0	0	0	0	0	0	0	0	0	0	0	0.816091	0	0	0	0	1.5278	1.64868	0	134.051	0	2.20713	2.08362	0	0	74.2955	0	0	2.51511	0.521376	0	0	0	8.98582	0	21.9746	1.78296	2.31401
AT1G06130	42.654	33.8064	76.9689	60.3583	44.1764	26.6043	29.967	9.38524	39.4528	29.5631	41.6531	21.3281	20.952	39.5502	25.4485	27.6216	15.7462	30.7168	0	44.3208	34.0317	33.4939	35.908	37.6629	33.532	25.2591	27.7339	26.7365	25.7193	21.3342	26.8103	27.1436	17.657	25.0034	16.9028	34.7432	35.3788	9.9294	28.6569	15.0907	33.8895	28.8087	30.384	4.96959	26.9574	25.2472	10.9873	31.7367	26.6111
AT1G06135	0.858806	0.375627	15.6169	0	0	0	0	0	0	2.95631	0	0	0	0.482319	0	0	0	0	0	0	0	0	0	0	2.16336	0	0	0	0	0	0	0	0	0	0	0	0	0	0	0	0	0	0	0	0	0	0	0	0
AT1G06137	0.572537	0	10.0394	0	0	0	0	0	0	0	0	0	2.61899	0.482319	0	0	0	0	0	0	0	0	0.408046	0	0	0	0	0	0	0	0	0	0	0	0	0	0	0	0	0	0	0	0	0	0	0	0	0	0
AT1G06140	0.858806	2.62939	0	0	0	0	0	0	0	0	0	3.04687	0	4.34087	0	0	0	0	0	0	1.03126	2.97723	1.63218	0	0	0.971505	6.93348	1.14585	0.65947	2.66678	1.57708	0	0	2.08362	0	0	0	0	0	0	3.64964	0	0	0	4.49291	0	0	0.713184	1.7355
AT1G06143	3.43522	4.13189	1.11549	2.56844	0	2.41857	8.17281	0	2.63019	5.91263	3.47109	3.04687	2.61899	4.34087	8.48284	0	0	0	7.82216	0	2.57816	4.46585	2.44827	3.05375	3.24504	1.94301	3.46674	2.2917	2.30815	0	1.57708	3.87765	0	2.08362	1.87809	2.17145	3.53788	3.3098	0	2.51511	4.69239	3.20096	0	0	0	0	0	3.56592	2.31401
AT1G06150	14.886	25.167	12.2704	16.6949	30.226	24.1857	10.8971	21.1168	28.9321	20.6942	24.2976	54.8436	23.5709	39.5502	29.69	6.90541	11.8096	30.7168	39.1108	22.1604	36.6098	122.066	14.2816	28.5017	38.9404	34.0027	29.4673	18.5246	19.7841	24.001	9.46245	34.8989	30.8998	18.7526	11.2686	19.543	14.1515	16.549	47.7616	20.1209	35.4536	28.8087	10.128	9.93917	40.4362	15.1483	10.9873	29.9537	111.072
AT1G06148	2.00388	2.62939	2.23098	2.56844	2.32507	2.41857	2.72427	14.0779	15.7811	0	0	9.1406	0	2.4116	12.7243	2.3018	7.87309	0	0	0	2.57816	11.1646	1.22414	3.05375	3.24504	3.88602	32.934	2.10073	2.30815	13.3339	0	3.87765	2.20713	4.16724	0	8.6858	3.53788	0	6.36821	0	3.12826	19.2058	0	0	0	0	0	2.85273	19.6691
AT1G06160	6.01164	15.4007	2.23098	1.28422	2.32507	12.0929	5.44854	9.38524	21.0415	11.8253	6.94218	15.2343	0	3.85856	8.48284	9.20721	0	0	15.6443	0	22.6878	8.93169	5.30459	80.4155	24.8786	6.80053	13.867	5.92023	17.476	0	3.15415	13.5718	4.41426	14.5853	5.63428	23.8859	0	6.6196	3.1841	0	9.38478	6.40193	3.37599	0	4.49291	0	0	44.2174	15.6195
AT1G06170	0.572537	0.375627	0	0	0	4.83715	0	0	0	0	0	0	0	0.964639	0	0	7.87309	0	0	22.1604	0.515632	1.48862	0	0	4.32671	0	0	0.190975	0	0	0	0	0	2.08362	0	0	0	0	0	0	0.521376	0	0	0	0	0	0	0	1.157
AT1G06180	5.4391	14.6494	4.46197	6.4211	27.9009	14.5114	89.9009	9.38524	2.63019	2.95631	20.8265	21.3281	107.379	56.4314	21.2071	4.60361	7.87309	15.3584	31.2886	0	11.8595	17.8634	7.34482	9.16126	14.0618	3.88602	19.0671	3.62853	8.57311	2.66678	11.0395	11.633	6.62139	37.5052	7.51237	8.6858	0	13.2392	15.9205	72.9382	62.0438	12.8039	0	0	8.98582	5.04943	0	6.77524	18.512
AT1G06190	24.6191	32.6795	13.3859	15.4106	11.6254	31.4414	8.17281	7.03893	49.9736	8.86894	17.3554	27.4218	13.095	33.7624	33.9314	9.20721	7.87309	76.7919	15.6443	22.1604	40.2193	31.2609	19.5862	24.43	44.3488	23.3161	45.0676	20.2434	29.0167	26.6678	15.7708	7.7553	26.4856	16.669	3.75619	45.6004	0	6.6196	19.1046	0	37.5391	35.2106	0	9.93917	13.4787	0	0	44.9306	43.3876
AT1G06200	39.7913	46.9533	46.8506	38.5266	37.2012	38.6972	49.0368	30.502	55.2339	26.6068	55.5374	33.5155	41.9039	49.6789	29.69	18.4144	27.5558	0	23.4665	22.1604	50.0163	35.7268	45.2931	37.6629	34.6137	37.8887	38.1341	45.2611	51.1089	21.3342	33.1186	46.5318	44.1426	33.3379	39.44	47.7719	31.8409	36.4078	25.4728	30.1813	55.2659	51.2154	27.008	29.8175	53.9149	45.4449	32.962	45.2872	45.7016
AT1G06210	31.4895	30.0501	35.6957	38.5266	27.9009	36.2786	27.2427	18.7705	26.3019	20.6942	24.2976	24.3749	52.3799	35.2093	16.9657	23.018	19.6827	30.7168	7.82216	0	28.3597	43.9142	29.7873	35.6271	37.8588	25.2591	26.0005	28.6463	28.687	40.0017	28.3874	23.2659	37.5212	31.2543	31.9276	34.7432	35.3788	29.7882	35.0252	17.6058	33.8895	32.0096	16.88	14.9088	40.4362	30.2966	65.9239	26.0312	24.2971
AT1G06220	21.4701	24.4157	16.7324	39.8108	23.2507	41.1157	32.6912	30.502	47.3434	5.91263	20.8265	57.8905	28.8089	45.8203	46.6556	9.20721	23.6193	46.0752	23.4665	0	31.4535	24.5622	23.2586	27.4838	33.532	24.2876	22.5338	22.5351	29.0167	26.6678	31.5415	31.0212	35.3141	25.0034	18.7809	30.4003	31.8409	16.549	50.9457	32.6964	56.3087	28.8087	13.504	24.8479	31.4504	25.2472	21.9746	29.5971	32.9746
AT1G06225	0	0	0	0	0	0	0	0	0	0	0	0	0	0	0	0	0	0	0	0	0.515632	0	0	0	0	0	0	0.190975	0	0	0	0	2.20713	0	0	0	0	3.3098	3.1841	0	0	0	0	0	0	0	0	0	0
AT1G06230	181.208	158.89	150.591	106.59	151.13	145.114	141.662	103.238	218.306	121.209	131.901	146.25	81.1888	155.307	148.45	138.108	192.891	138.225	164.265	144.043	151.08	154.072	137.919	183.225	151.435	161.27	159.47	178.562	151.678	146.673	113.549	141.534	158.913	114.599	148.369	141.144	152.129	148.941	140.101	98.0893	153.806	112.034	128.288	233.571	85.3653	201.977	175.797	128.73	130.741
AT1G06240	5.15283	4.13189	4.46197	8.98954	4.65015	4.83715	2.72427	0	5.26038	0	3.47109	3.04687	13.095	10.611	4.24142	6.90541	3.93654	0	7.82216	0	5.15632	3.72154	3.67241	6.1075	8.65343	7.77204	3.46674	3.24658	4.61629	2.66678	4.73123	5.81648	2.20713	12.5017	3.75619	4.3429	0	0	3.1841	0	8.8634	0	0	0	8.98582	5.04943	21.9746	8.20161	3.47101
AT1G06250	3.43522	3.75627	0	6.4211	11.6254	7.25572	13.6213	0	0	0	3.47109	3.04687	10.476	10.611	4.24142	2.3018	0	0	0	11.0802	6.70321	4.46585	2.44827	8.14334	7.57175	1.94301	17.3337	2.86463	2.30815	0	4.73123	5.81648	13.2428	2.08362	0	10.8572	0	3.3098	3.1841	2.51511	9.90615	0	0	0	0	5.04943	0	7.13184	9.25602
AT1G06265	9.73313	8.26379	8.92393	14.1264	23.2507	36.2786	21.7941	18.7705	10.5208	8.86894	3.47109	33.5155	15.714	33.28	29.69	0	3.93654	15.3584	7.82216	0	21.1409	25.3065	11.8333	14.2508	24.8786	11.6581	38.1341	9.73973	19.7841	8.00034	15.7708	13.5718	15.4499	20.8362	7.51237	26.0574	3.53788	6.6196	15.9205	10.0604	32.3253	28.8087	6.75199	4.96959	13.4787	0	10.9873	17.8296	34.7101
AT1G06260	0.858806	1.12688	0	2.56844	9.30029	4.83715	5.44854	0	2.63019	0	0	6.09373	7.85698	7.71711	4.24142	0	0	0	0	0	2.57816	7.44308	0	0	2.16336	0	5.20011	1.5278	2.30815	0	1.57708	3.87765	4.41426	4.16724	1.87809	0	0	0	9.55231	0	9.38478	6.40193	0	9.93917	0	0	0	3.20933	8.09902
AT1G06270	2.00388	1.87813	6.69295	8.98954	11.6254	12.0929	8.17281	9.38524	7.89056	2.95631	3.47109	9.1406	7.85698	7.23479	12.7243	2.3018	0	0	0	11.0802	7.73447	8.18739	4.89655	4.07167	0	7.77204	6.93348	2.67365	2.63788	2.66678	11.0395	11.633	13.2428	12.5017	3.75619	4.3429	3.53788	3.3098	12.7364	7.54533	8.8634	9.60289	0	0	4.49291	5.04943	0	7.48843	10.9915
AT1G06290	19.7525	21.4107	35.6957	26.9686	6.97522	9.67429	35.4155	23.4631	18.4113	20.6942	24.2976	15.2343	52.3799	18.8105	12.7243	18.4144	7.87309	30.7168	31.2886	33.2406	20.6253	17.8634	21.6264	24.43	20.5519	14.5726	19.0671	26.1636	23.0815	10.6671	33.1186	19.3883	11.0357	27.0871	41.318	13.0287	21.2273	29.7882	12.7364	30.1813	20.8551	9.60289	16.88	24.8479	49.422	25.2472	21.9746	14.2637	19.6691
AT1G06310	0.858806	0.751254	1.11549	6.4211	0	0	5.44854	2.34631	5.26038	0	3.47109	12.1875	0	6.75247	0	0	0	0	7.82216	0	0.515632	0.744308	0.816091	0	1.08168	0.971505	0	0	0	0	1.57708	0	0	0	1.87809	0	0	0	6.36821	0	9.90615	3.20096	0	0	0	5.04943	10.9873	0.356592	0.578501
AT1G06320	0.286269	0	0	15.4106	0	0	0	0	0	0	0	3.04687	2.61899	3.85856	0	0	0	0	0	0	0	0	0	1.01792	1.08168	0.971505	0	0.38195	0	0	22.0791	0	0	2.08362	0	0	0	0	6.36821	2.51511	4.69239	0	0	0	0	0	0	0.356592	0.578501
AT1G06330	0.572537	0.375627	0	35.9581	0	0	0	7.03893	0	0	3.47109	0	2.61899	2.89392	4.24142	0	0	0	0	0	1.03126	0.744308	0.816091	0	1.08168	0.971505	0	0.190975	0	0	11.0395	0	2.20713	0	0	0	0	0	0	0	0	0	0	0	0	0	0	0.356592	0.578501
AT1G06340	0	0	0	0	0	0	0	0	0	0	0	0	0	0	0	0	0	0	0	0	0	0	0	0	0	0	0	0	0	0	0	0	0	0	0	0	0	0	0	0	0.521376	0	0	0	0	0	0	0	0
AT1G06350	1.14507	1.12688	0	5.13688	0	2.41857	0	0	0	0	0	3.04687	0	2.89392	0	0	3.93654	0	0	0	0	0.744308	0	0	0	0	0	0.190975	0	0	22.0791	1.93883	0	0	1.87809	0	0	0	19.1046	0	4.17101	0	0	0	0	0	0	0	0
AT1G06360	0	0	0	0	0	0	0	0	0	0	0	0	0	0	0	0	0	0	0	0	0	0	0	0	0	0	0	0	0	0	0	0	0	0	0	0	0	0	0	0	0	0	3.37599	0	0	0	0	0	0
AT1G06380	4.86656	4.50752	4.46197	10.2738	2.32507	4.83715	8.17281	0	10.5208	0	0	3.04687	0	9.64639	4.24142	2.3018	3.93654	0	7.82216	0	7.73447	2.97723	3.67241	7.12542	7.57175	5.82903	3.46674	4.20145	4.61629	5.33356	7.88538	1.93883	8.82852	2.08362	3.75619	8.6858	0	3.3098	9.55231	5.03022	8.34202	12.8039	0	0	4.49291	5.04943	0	6.06206	4.62801
AT1G06390	17.7486	29.6745	16.7324	44.9477	58.1268	29.0229	54.4854	18.7705	26.3019	23.6505	13.8844	36.5624	47.1419	43.8911	38.1728	6.90541	11.8096	15.3584	7.82216	44.3208	37.6411	33.4939	18.362	30.5375	31.3687	34.0027	41.6009	19.4795	23.4112	26.6678	45.7352	27.1436	30.8998	39.5888	20.659	30.4003	10.6136	23.1686	41.3934	42.7569	44.8384	38.4116	20.256	9.93917	40.4362	25.2472	76.9112	27.8142	37.0241
AT1G06400	33.7797	36.0602	27.8873	24.4002	25.5758	45.9529	24.5184	32.8484	42.083	44.3447	55.5374	18.2812	28.8089	25.5629	38.1728	36.8289	11.8096	46.0752	31.2886	11.0802	37.6411	31.2609	26.523	40.7167	47.5939	31.0882	64.1347	41.0597	46.1629	45.3353	36.2727	62.0424	33.107	33.3379	24.4152	65.1435	38.9167	62.8862	47.7616	30.1813	23.4619	70.4212	33.7599	104.361	49.422	75.7415	10.9873	46.7135	41.6521
AT1G06410	90.7471	95.0336	101.51	104.022	146.48	103.999	81.7281	124.354	92.0566	76.8642	114.546	82.2654	112.617	87.2998	101.794	163.428	125.969	76.7919	117.332	144.043	87.6574	94.5271	88.5459	121.132	89.7793	76.7489	60.6679	105.609	117.056	133.339	110.395	116.33	99.3209	133.352	99.5389	117.258	113.212	119.153	120.996	98.0893	88.634	86.426	158.672	114.3	89.8582	116.137	120.861	84.1557	97.1883
AT1G06420	1.71761	1.12688	0	3.85266	16.2755	9.67429	10.8971	0	5.26038	0	3.47109	15.2343	5.23799	31.3508	0	2.3018	0	15.3584	0	0	3.09379	10.4203	3.26436	4.07167	14.0618	0.971505	10.4002	1.14585	0.329735	0	6.3083	13.5718	4.41426	2.08362	3.75619	2.17145	3.53788	0	12.7364	17.6058	28.1543	6.40193	0	0	0	10.0989	0	2.49614	15.041
AT1G06430	21.1839	16.5276	13.3859	11.558	11.6254	16.93	8.17281	14.0779	10.5208	17.7379	41.6531	9.1406	20.952	11.5757	33.9314	13.8108	62.9847	15.3584	7.82216	11.0802	23.2034	11.9089	18.7701	14.2508	15.1435	17.4871	17.3337	16.2329	12.8597	13.3339	6.3083	3.87765	6.62139	6.25086	11.2686	15.2001	10.6136	26.4784	6.36821	10.0604	10.9489	12.8039	13.504	64.6046	26.9574	10.0989	21.9746	13.1939	9.83453
AT1G06440	0.572537	0.751254	3.34647	1.28422	0	0	0	2.34631	0	0	0	3.04687	2.61899	5.30551	8.48284	0	3.93654	0	0	0	1.54689	1.48862	1.63218	1.01792	1.08168	0.971505	1.73337	0.38195	3.29735	5.33356	3.15415	0	2.20713	0	0	0	0	0	3.1841	2.51511	3.12826	9.60289	0	0	0	0	0	0.713184	0.578501
AT1G06450	2.57642	1.87813	5.57746	0	9.30029	0	5.44854	2.34631	7.89056	2.95631	3.47109	0	0	0.482319	0	0	3.93654	0	0	0	3.60942	3.72154	2.04023	0	2.16336	0.971505	3.46674	2.10073	1.64868	2.66678	0	3.87765	4.41426	0	0	0	0	0	0	0	1.56413	0	3.37599	0	4.49291	0	0	2.13955	2.89251
AT1G04463	0	0.375627	1.11549	0	0	4.83715	0	0	0	0	0	0	0	0.964639	0	2.3018	0	0	0	0	0.515632	2.23292	0.816091	2.03583	3.24504	0	1.73337	0.190975	0	0	0	0	0	0	0	0	0	0	6.36821	0	0	0	0	0	0	0	0	1.42637	0
AT1G06460	8.58806	15.4007	17.8479	10.2738	2.32507	14.5114	5.44854	7.03893	15.7811	8.86894	3.47109	3.04687	10.476	12.5403	33.9314	4.60361	0	15.3584	15.6443	11.0802	14.4377	14.8862	10.6092	6.1075	20.5519	6.80053	60.6679	6.68413	12.2002	16.0007	4.73123	5.81648	41.9355	0	9.39046	21.7145	3.53788	0	6.36821	10.0604	15.6413	12.8039	6.75199	0	26.9574	0	10.9873	16.4032	25.4541
AT1G04467	2.00388	0.751254	2.23098	0	0	2.41857	0	0	2.63019	2.95631	0	0	0	1.44696	4.24142	2.3018	0	0	0	0	1.54689	2.97723	2.04023	2.03583	0	0.971505	0	0.572925	0.989205	2.66678	0	1.93883	4.41426	0	0	4.3429	3.53788	0	0	0	1.04275	0	0	4.96959	0	0	0	1.78296	4.62801
AT1G06470	36.3561	40.5677	36.8112	46.2319	69.7522	50.79	38.1398	86.8135	39.4528	29.5631	45.1242	45.703	83.8078	32.3154	55.1385	55.2433	15.7462	15.3584	39.1108	531.85	43.3131	50.6129	32.6436	31.5554	41.1038	40.8032	50.2677	31.129	29.6762	29.3346	50.4664	40.7153	50.764	54.1741	80.758	45.6004	31.8409	29.7882	28.6569	70.4231	46.4025	44.8135	47.2639	29.8175	58.4078	50.4943	692.201	46.0003	48.5941
AT1G06475	2.00388	0	2.23098	0	13.9504	12.0929	0	0	0	2.95631	0	21.3281	0	3.37624	0	0	0	15.3584	0	0	1.03126	2.97723	0.816091	1.01792	2.16336	0.971505	1.73337	0.954876	0.989205	0	0	46.5318	0	2.08362	0	0	0	0	50.9457	0	3.12826	0	0	0	4.49291	0	10.9873	1.78296	3.47101
AT1G06490	4.29403	5.25877	5.57746	2.56844	27.9009	36.2786	5.44854	9.38524	34.1924	8.86894	0	27.4218	0	10.1287	21.2071	0	3.93654	76.7919	0	0	15.9846	84.8511	3.67241	9.16126	19.4702	7.77204	8.66685	4.5834	3.62709	2.66678	7.88538	31.0212	35.3141	2.08362	3.75619	41.2575	7.07576	3.3098	76.4185	32.6964	19.2909	48.0144	6.75199	0	44.9291	0	10.9873	25.6746	80.9902
AT1G06500	10.3057	15.4007	10.0394	14.1264	25.5758	21.7672	8.17281	21.1168	23.6717	5.91263	13.8844	21.3281	18.333	21.2221	38.1728	11.509	3.93654	0	31.2886	11.0802	33.5161	27.5394	14.2816	17.3046	31.3687	19.4301	31.2007	11.0766	11.8705	10.6671	9.46245	17.4494	15.4499	14.5853	13.1467	28.2288	14.1515	13.2392	25.4728	25.1511	27.633	38.4116	0	0	17.9716	25.2472	0	30.3103	27.1896
AT1G04473	0	1.50251	0	0	0	0	0	0	5.26038	0	0	3.04687	2.61899	0.964639	0	0	0	0	0	0	1.54689	2.97723	0.408046	1.01792	3.24504	0	1.73337	1.5278	1.64868	0	1.57708	1.93883	0	2.08362	1.87809	4.3429	0	0	9.55231	2.51511	2.08551	0	0	0	8.98582	0	10.9873	4.2791	1.157
AT1G06515	24.0466	18.7813	23.4253	46.2319	39.5262	31.4414	43.5883	16.4242	36.8226	14.7816	24.2976	27.4218	41.9039	25.0806	4.24142	25.3198	23.6193	61.4336	7.82216	11.0802	18.0471	17.1191	15.9138	20.3583	22.7153	16.5156	22.5338	15.8509	13.1894	48.002	29.9644	27.1436	11.0357	25.0034	31.9276	21.7145	3.53788	23.1686	31.841	52.8173	21.8978	28.8087	27.008	19.8783	17.9716	15.1483	21.9746	23.5351	19.6691
AT1G04477	0.572537	0.375627	0	0	0	0	0	2.34631	0	0	0	0	0	0.482319	0	0	0	0	0	0	0.515632	0	0	0	0	0	0	0.190975	0	0	0	0	0	2.08362	0	0	0	0	0	5.03022	0	0	0	0	0	0	0	0	0
AT1G06510	13.7409	15.7763	15.6169	10.2738	16.2755	26.6043	32.6912	7.03893	5.26038	11.8253	27.7687	12.1875	20.952	17.3635	16.9657	13.8108	7.87309	30.7168	23.4665	0	10.8283	21.5849	13.8735	15.2688	14.0618	9.71505	8.66685	18.1426	22.0923	10.6671	17.3478	5.81648	15.4499	12.5017	16.9028	21.7145	14.1515	19.8588	12.7364	12.5755	16.684	16.0048	30.384	4.96959	22.4645	5.04943	10.9873	15.69	16.7765
AT1G06520	5.15283	2.62939	4.46197	1.28422	4.65015	2.41857	0	7.03893	7.89056	2.95631	3.47109	3.04687	5.23799	4.34087	33.9314	0	3.93654	30.7168	0	0	9.797	3.72154	2.44827	6.1075	112.495	5.82903	3.46674	7.06608	4.28656	18.6675	0	7.7553	6.62139	2.08362	11.2686	15.2001	0	0	25.4728	0	7.82065	70.4212	0	4.96959	0	5.04943	0	28.1708	6.36352
AT1G06530	42.9403	48.8315	45.7351	33.3897	41.8513	111.254	24.5184	56.3115	36.8226	26.6068	31.2398	60.9373	20.952	67.0424	89.0699	25.3198	43.302	15.3584	62.5772	11.0802	51.0475	69.2206	44.477	47.8421	68.1458	60.2333	71.0682	41.8236	48.8008	42.6685	26.8103	69.7977	130.221	27.0871	31.9276	47.7719	53.0682	36.4078	66.8662	22.636	64.6507	76.8231	13.504	34.7871	62.9007	25.2472	76.9112	54.5585	75.2052
AT1G06540	3.14895	3.00501	8.92393	2.56844	25.5758	12.0929	8.17281	14.0779	0	0	3.47109	6.09373	23.5709	5.30551	16.9657	4.60361	3.93654	0	23.4665	22.1604	13.4064	11.1646	1.22414	3.05375	7.57175	6.80053	1.73337	2.86463	0.989205	0	1.57708	19.3883	4.41426	8.33448	15.0247	2.17145	3.53788	6.6196	0	5.03022	4.17101	3.20096	0	0	8.98582	0	0	4.2791	4.04951
AT1G06550	54.9636	73.2472	93.7013	65.4952	318.535	133.021	226.114	436.414	165.702	73.9079	208.265	76.1717	225.233	81.0297	118.76	34.527	70.8578	76.7919	524.084	188.364	221.206	151.095	39.5804	140.473	187.13	195.272	88.4019	35.1394	41.5466	48.002	52.0435	335.417	81.6638	164.606	398.156	106.401	42.4546	172.11	73.2344	138.331	84.463	115.235	13.504	49.6959	71.8865	706.921	153.822	111.613	75.2052
AT1G06560	13.1684	21.7864	11.1549	20.5475	27.9009	31.4414	5.44854	16.4242	21.0415	8.86894	6.94218	33.5155	2.61899	57.8783	33.9314	9.20721	7.87309	15.3584	7.82216	22.1604	24.7503	30.5166	17.1379	17.3046	10.8168	16.5156	32.934	12.2224	17.1462	13.3339	17.3478	17.4494	33.107	10.4181	7.51237	17.3716	14.1515	6.6196	50.9457	7.54533	53.7018	35.2106	13.504	0	26.9574	10.0989	10.9873	26.0312	27.1896
AT1G04483	0	0	0	0	0	0	0	0	0	0	0	0	0	0	0	0	3.93654	0	0	0	0	0.744308	0	0	1.08168	0	0	0.190975	0	0	0	0	0	0	0	0	0	0	0	0	0	0	0	0	0	0	0	0.356592	0
AT1G06570	20.8976	16.9032	4.46197	6.4211	4.65015	14.5114	16.3456	9.38524	23.6717	2.95631	13.8844	6.09373	23.5709	11.0933	12.7243	11.509	19.6827	15.3584	7.82216	11.0802	17.5315	16.3748	13.0575	7.12542	15.1435	12.6296	12.1336	9.35778	13.8489	16.0007	3.15415	3.87765	8.82852	6.25086	9.39046	13.0287	0	9.9294	9.55231	10.0604	11.4703	12.8039	0	14.9088	8.98582	15.1483	10.9873	12.8373	11.57
AT1G06580	13.1684	16.5276	11.1549	23.116	30.226	14.5114	19.0699	11.7316	10.5208	11.8253	6.94218	18.2812	20.952	26.5276	12.7243	18.4144	7.87309	0	7.82216	22.1604	17.0158	19.352	15.5057	13.2329	14.0618	21.3731	20.8004	13.3683	13.1894	26.6678	23.6561	17.4494	22.0713	10.4181	11.2686	10.8572	3.53788	6.6196	12.7364	12.5755	18.2482	25.6077	0	4.96959	13.4787	10.0989	0	15.3334	24.2971
AT1G06590	18.0349	23.2889	21.1943	34.6739	39.5262	41.1157	19.0699	25.8094	28.9321	8.86894	31.2398	91.406	26.1899	62.7015	50.8971	6.90541	15.7462	30.7168	39.1108	22.1604	39.188	45.4028	22.8505	34.6092	31.3687	29.1451	26.0005	20.6253	25.7193	21.3342	14.1937	31.0212	41.9355	27.0871	20.659	36.9146	7.07576	19.8588	85.9708	20.1209	42.7529	64.0193	33.7599	4.96959	53.9149	5.04943	0	43.1476	39.9166
AT1G06610	0	0	0	0	0	0	0	0	0	0	0	0	0	0	0	0	0	0	0	0	0	0	0	0	0	0	0	0	0	0	0	0	0	0	0	0	0	0	0	0	0	0	0	0	0	5.04943	0	0	0
AT1G06620	21.4701	60.4759	10.0394	62.9268	18.6006	14.5114	24.5184	9.38524	15.7811	32.5195	52.0663	3.04687	26.1899	16.3989	33.9314	11.509	7.87309	15.3584	7.82216	0	13.9221	20.0963	35.0919	35.6271	20.5519	22.3446	13.867	52.1362	55.0658	69.3363	48.8893	32.96	24.2784	22.9198	15.0247	26.0574	77.8334	33.098	9.55231	27.6662	17.7268	22.4067	20.256	19.8783	31.4504	15.1483	21.9746	21.3955	16.198
AT1G06630	250.485	166.778	214.174	143.833	125.554	133.021	125.316	152.51	178.853	201.029	156.199	140.156	151.902	147.107	195.105	214.068	204.7	184.301	125.154	110.802	159.846	151.839	194.638	149.634	128.72	168.07	159.47	154.117	140.797	202.675	94.6245	141.534	116.978	118.766	122.076	125.944	162.743	129.082	70.0503	93.0591	120.438	150.445	209.312	129.209	179.716	156.532	54.9366	147.272	141.733
AT1G06640	229.015	183.306	228.676	83.4743	132.529	193.486	103.522	152.51	255.128	186.248	236.034	137.109	188.568	140.837	212.071	140.41	212.573	307.168	219.02	144.043	200.065	216.594	164.034	182.207	323.422	168.07	275.606	184.673	165.197	189.341	74.1226	112.452	176.57	125.017	170.906	158.516	102.599	129.082	98.7073	201.209	118.874	160.048	141.792	288.236	188.702	196.928	87.8986	162.249	197.269
AT1G06645	2.29015	5.25877	1.11549	0	0	2.41857	2.72427	2.34631	0	0	0	0	5.23799	1.44696	0	4.60361	3.93654	0	0	0	3.60942	2.23292	2.04023	0	0	0	5.20011	6.49316	7.25417	8.00034	1.57708	1.93883	4.41426	0	0	0	3.53788	3.3098	0	0	3.64964	3.20096	0	0	0	0	0	2.49614	1.157
AT1G04487	0.572537	0.751254	0	0	0	0	0	0	0	0	0	0	0	0	0	0	0	0	0	0	0.515632	0.744308	0.408046	0	2.16336	0	0	0.38195	0.329735	0	0	0	0	0	0	0	0	0	0	0	0	0	0	0	0	0	0	0	0
AT1G06650	32.9209	36.8114	33.4647	11.558	13.9504	21.7672	10.8971	11.7316	7.89056	8.86894	13.8844	6.09373	7.85698	9.16407	16.9657	0	11.8096	15.3584	31.2886	22.1604	13.4064	14.8862	26.523	10.1792	17.3069	15.5441	19.0671	33.6116	39.2385	26.6678	12.6166	17.4494	28.6927	6.25086	16.9028	21.7145	14.1515	29.7882	12.7364	0	8.8634	19.2058	10.128	9.93917	49.422	20.1977	10.9873	23.1785	13.884
AT1G06660	0.858806	0.375627	0	1.28422	2.32507	0	2.72427	0	0	0	0	21.3281	0	0.964639	0	0	0	0	0	0	0.515632	0	0	0	0	0	0	0.38195	1.64868	0	0	0	0	0	1.87809	2.17145	7.07576	0	22.2887	0	4.17101	0	0	0	0	0	0	0	0.578501
AT1G06670	166.895	187.062	132.743	173.37	155.78	215.253	187.975	178.32	234.087	118.253	55.5374	268.124	157.14	391.643	275.692	55.2433	86.6039	153.584	101.688	88.6417	238.737	282.093	173.827	205.619	206.601	184.586	218.405	156.218	184.981	162.674	121.435	207.454	207.47	179.191	163.394	247.545	106.136	92.6744	277.017	216.299	351.929	224.067	67.5199	134.179	152.759	116.137	109.873	208.25	274.788
AT1G06680	19.18	21.4107	13.3859	16.6949	20.9257	36.2786	24.5184	21.1168	55.2339	8.86894	24.2976	30.4687	10.476	16.8812	42.4142	4.60361	3.93654	15.3584	23.4665	11.0802	48.4694	51.3572	11.4253	20.3583	108.168	12.6296	386.541	12.0314	17.476	18.6675	7.88538	21.3271	44.1426	14.5853	13.1467	30.4003	10.6136	19.8588	22.2887	7.54533	14.0772	35.2106	10.128	0	58.4078	15.1483	0	34.946	38.1811
AT1G06690	7.72925	12.7713	7.80844	5.13688	18.6006	19.3486	8.17281	2.34631	10.5208	8.86894	6.94218	12.1875	20.952	17.8458	16.9657	13.8108	3.93654	0	0	0	15.9846	13.3975	9.79309	20.3583	27.042	12.6296	34.6674	10.6946	13.8489	2.66678	6.3083	7.7553	6.62139	12.5017	1.87809	21.7145	7.07576	3.3098	25.4728	15.0907	11.9917	22.4067	0	14.9088	8.98582	5.04943	10.9873	15.3334	10.9915
AT1G06700	95.8999	104.049	98.1632	114.296	174.38	101.58	125.316	96.1987	115.728	97.5584	104.133	79.2185	172.854	78.6181	148.45	117.392	122.033	76.7919	203.376	121.882	116.533	116.856	95.4827	117.06	106.005	110.752	133.469	92.623	91.6664	88.0038	121.435	174.494	97.1137	154.188	142.735	123.773	113.212	172.11	73.2344	304.328	87.0699	118.436	101.28	74.5438	112.323	181.78	131.848	101.985	129.584
AT1G06710	15.4585	17.6545	15.6169	32.1055	18.6006	24.1857	8.17281	11.7316	34.1924	5.91263	10.4133	30.4687	2.61899	47.2673	29.69	4.60361	3.93654	30.7168	0	0	28.8754	33.4939	13.0575	17.3046	23.7969	16.5156	31.2007	13.1773	16.4868	18.6675	25.2332	9.69413	17.657	8.33448	9.39046	23.8859	0	16.549	19.1046	10.0604	42.2315	38.4116	6.75199	9.93917	13.4787	5.04943	10.9873	23.8917	29.5036
AT1G04497	0	0	0	0	0	0	0	0	0	0	0	0	0	0	0	0	0	0	0	0	0	0	0	0	0	0	0	0	0	0	0	0	0	0	0	0	0	0	0	0	0	0	0	0	0	0	0	0	0
AT1G06720	58.9713	100.292	44.6197	96.3165	62.777	116.091	54.4854	46.9262	144.66	44.3447	52.0663	222.421	54.9989	211.256	178.14	32.2252	23.6193	46.0752	23.4665	33.2406	128.392	158.538	67.7356	116.043	96.2694	100.065	128.269	69.8969	89.3582	61.336	70.9684	63.9813	90.4923	41.6724	45.0742	93.3723	10.6136	43.0274	213.335	40.2418	202.815	128.039	16.88	29.8175	107.83	35.346	32.962	116.962	123.799
AT1G06730	12.3095	9.01504	8.92393	7.70532	4.65015	16.93	10.8971	7.03893	15.7811	5.91263	0	9.1406	5.23799	11.0933	25.4485	6.90541	3.93654	0	23.4665	0	10.3126	11.9089	9.79309	8.14334	3.24504	9.71505	6.93348	6.49316	10.5515	2.66678	9.46245	9.69413	2.20713	8.33448	13.1467	8.6858	7.07576	9.9294	15.9205	7.54533	9.90615	16.0048	3.37599	14.9088	8.98582	20.1977	0	6.06206	8.67752
AT1G06740	7.15671	9.01504	6.69295	3.85266	6.97522	9.67429	5.44854	7.03893	10.5208	0	10.4133	9.1406	0	5.78783	0	0	7.87309	0	7.82216	0	9.797	5.21016	6.12068	3.05375	7.57175	10.6866	6.93348	4.77438	3.95682	2.66678	1.57708	0	2.20713	4.16724	11.2686	8.6858	0	3.3098	0	2.51511	2.60688	9.60289	0	0	4.49291	10.0989	0	8.91479	6.36352
AT1G06750	2.57642	4.13189	0	1.28422	0	4.83715	0	4.69262	5.26038	5.91263	0	6.09373	2.61899	1.92928	0	4.60361	3.93654	0	7.82216	0	3.60942	2.23292	2.04023	4.07167	1.08168	2.91451	5.20011	1.5278	3.95682	0	1.57708	0	2.20713	4.16724	3.75619	2.17145	3.53788	0	3.1841	5.03022	2.08551	6.40193	3.37599	4.96959	0	5.04943	10.9873	3.56592	0.578501
AT1G06760	126.817	80.7598	93.7013	193.917	169.73	200.742	190.699	77.4283	155.181	233.549	128.43	85.3123	199.044	162.542	156.933	140.41	208.637	138.225	234.665	144.043	152.111	138.441	137.103	107.899	122.23	114.638	126.536	154.308	124.64	125.339	187.672	129.901	211.885	170.857	129.588	141.144	201.659	172.11	108.26	198.694	166.84	166.45	185.68	243.51	224.645	212.076	186.784	198.622	178.757
AT1G04503	2.29015	1.87813	1.11549	3.85266	2.32507	2.41857	0	0	2.63019	2.95631	10.4133	0	0	3.37624	0	4.60361	0	0	0	0	2.57816	2.23292	2.04023	0	3.24504	2.91451	1.73337	1.5278	1.31894	2.66678	3.15415	0	2.20713	0	1.87809	2.17145	3.53788	6.6196	0	2.51511	1.04275	6.40193	3.37599	0	8.98582	0	0	2.49614	1.157
AT1G06770	17.1761	19.9082	17.8479	21.8317	4.65015	19.3486	16.3456	9.38524	21.0415	5.91263	13.8844	24.3749	18.333	30.3861	29.69	9.20721	23.6193	0	0	11.0802	31.9692	30.5166	19.5862	26.4659	22.7153	28.1736	27.7339	18.3336	16.157	8.00034	18.9249	21.3271	19.8642	18.7526	16.9028	28.2288	10.6136	9.9294	25.4728	12.5755	31.804	28.8087	37.1359	24.8479	17.9716	5.04943	0	30.3103	27.7681
AT1G06780	130.538	106.678	139.436	202.907	106.953	130.603	136.213	107.93	120.989	171.466	177.026	88.3591	151.902	91.6407	80.587	191.05	129.906	76.7919	93.8659	166.203	120.142	94.5271	124.454	150.652	88.6976	398.317	97.0687	111.148	88.369	96.0041	173.478	106.635	110.357	114.599	78.8799	82.5151	187.508	162.18	57.3139	123.24	75.0782	96.0289	168.8	114.3	116.816	151.483	65.9239	81.3029	73.4697
AT1G06790	20.8976	26.6695	18.9634	33.3897	32.551	21.7672	32.6912	16.4242	26.3019	14.7816	10.4133	57.8905	13.095	50.6435	29.69	6.90541	7.87309	0	7.82216	33.2406	31.4535	34.9825	21.2184	26.4659	23.7969	19.4301	41.6009	18.3336	21.4328	16.0007	23.6561	32.96	13.2428	14.5853	9.39046	28.2288	14.1515	16.549	35.0252	15.0907	50.5735	28.8087	10.128	0	22.4645	20.1977	0	32.0933	41.0736
AT1G04507	0.286269	0	1.11549	0	0	0	0	0	0	2.95631	0	0	2.61899	0	0	0	0	0	0	0	0	0	0.408046	0	0	0	0	0.954876	0	0	0	0	0	0	0	0	0	0	0	0	0	0	0	0	0	0	0	0.356592	0
AT1G06800	43.2265	46.5777	62.4675	39.8108	25.5758	21.7672	8.17281	25.8094	13.1509	59.1263	34.7109	24.3749	20.952	16.3989	16.9657	11.509	23.6193	30.7168	0	22.1604	19.0784	17.8634	48.1494	23.4121	20.5519	32.0597	10.4002	37.4311	21.103	32.0014	26.8103	13.5718	11.0357	18.7526	22.5371	19.543	21.2273	16.549	22.2887	20.1209	13.5558	9.60289	16.88	9.93917	22.4645	35.346	0	14.2637	13.3055
AT1G04513	0.286269	0.375627	1.11549	0	0	0	0	0	0	0	0	0	0	0	0	0	0	0	0	0	0	0	0	1.01792	0	0	0	0.190975	0	0	0	0	0	0	0	0	0	0	0	0	0.521376	3.20096	0	0	0	0	0	0	1.157
AT1G06810	0	0.375627	0	0	0	0	0	0	0	0	0	3.04687	0	0.964639	0	0	0	0	0	0	0	0	2.04023	0	0	0	0	0	0	0	0	0	0	2.08362	0	0	0	0	0	0	0.521376	0	0	0	0	0	0	0	0
AT1G06820	22.9015	37.5627	16.7324	32.1055	41.8513	19.3486	35.4155	39.8873	21.0415	17.7379	24.2976	42.6561	34.0469	38.5856	46.6556	20.7162	31.4923	15.3584	54.7551	11.0802	39.188	29.028	24.0747	28.5017	41.1038	24.2876	34.6674	16.4239	26.7085	21.3342	18.9249	42.6542	55.1783	27.0871	33.8057	30.4003	3.53788	13.2392	47.7616	15.0907	34.4108	38.4116	13.504	9.93917	13.4787	50.4943	32.962	30.6669	35.2886
AT1G06830	0.572537	1.12688	2.23098	0	0	0	5.44854	0	0	5.91263	0	0	0	0.482319	0	0	7.87309	0	0	0	1.03126	0	0.408046	1.01792	1.08168	1.94301	1.73337	0.763901	0.989205	0	0	0	4.41426	0	0	0	0	3.3098	0	0	0	0	0	0	0	0	0	1.42637	1.7355
AT1G06840	99.0489	79.6329	143.898	64.211	81.3776	79.8129	117.144	215.861	149.921	62.0826	86.7772	85.3123	68.0938	79.5827	114.518	135.806	55.1116	92.1503	86.0437	33.2406	130.455	105.692	75.0804	154.723	171.987	495.467	79.735	87.0847	64.6281	64.0027	59.9289	81.4307	99.3209	116.683	184.053	95.5438	84.9092	86.0548	105.075	40.2418	71.9499	140.842	162.048	59.635	94.3511	75.7415	76.9112	99.8457	82.1472
AT1G06850	30.6307	44.6996	47.9661	93.748	60.4519	24.1857	73.5553	30.502	18.4113	50.2573	34.7109	39.6093	65.4748	31.3508	33.9314	105.883	27.5558	15.3584	15.6443	55.401	18.5627	29.028	45.2931	24.43	21.6336	20.4016	31.2007	33.9936	39.2385	48.002	100.933	65.9201	6.62139	52.0905	24.4152	15.2001	56.6061	43.0274	41.3934	85.5137	31.2826	12.8039	124.912	9.93917	35.9433	40.3955	0	14.6203	29.5036
AT1G04517	0.572537	0.751254	0	1.28422	0	0	0	0	0	2.95631	3.47109	0	0	0	0	0	0	0	0	0	0	0	0.408046	0	0	0	0	0.190975	0.329735	0	0	0	0	2.08362	0	2.17145	0	0	3.1841	0	0.521376	0	0	0	0	0	0	0	0.578501
AT1G06860	0.286269	0	1.11549	0	0	0	0	0	0	2.95631	0	0	0	0	0	0	0	0	0	0	0	0	0.408046	0	0	0	0	0.190975	0	0	0	0	0	0	0	0	0	0	0	0	0	0	0	0	0	0	0	0	0
AT1G04523	3.43522	4.13189	2.23098	5.13688	0	0	0	0	0	11.8253	38.182	0	0	0.482319	8.48284	9.20721	0	0	7.82216	0	0.515632	0.744308	4.89655	6.1075	0	0.971505	0	1.33683	2.96762	2.66678	1.57708	0	2.20713	0	1.87809	2.17145	0	6.6196	0	2.51511	0	0	0	4.96959	0	5.04943	0	0.713184	0.578501
AT1G06870	28.3406	24.7914	36.8112	24.4002	20.9257	19.3486	46.3126	35.1947	18.4113	59.1263	31.2398	21.3281	34.0469	22.669	42.4142	108.185	27.5558	76.7919	101.688	88.6417	20.6253	23.0735	24.4827	34.6092	20.5519	27.2021	15.6003	24.6358	21.7625	37.3349	48.8893	21.3271	17.657	22.9198	20.659	26.0574	45.9925	23.1686	25.4728	20.1209	23.9833	12.8039	84.3999	24.8479	17.9716	85.8404	65.9239	22.8219	27.1896
AT1G04527	0	0	0	0	0	0	0	0	0	0	0	0	0	0.964639	0	2.3018	0	0	0	0	0.515632	0	0	0	0	0	0	0	0	0	0	0	2.20713	0	0	0	0	0	0	2.51511	0	0	0	0	0	0	0	0	0
AT1G06890	29.1994	30.0501	27.8873	43.6635	60.4519	21.7672	62.6582	18.7705	36.8226	35.4758	38.182	33.5155	54.9989	26.0452	29.69	20.7162	15.7462	46.0752	7.82216	22.1604	37.6411	32.0052	30.6034	26.4659	23.7969	35.9457	43.3342	27.5004	26.0491	32.0014	45.7352	34.8989	15.4499	70.8431	28.1714	26.0574	60.144	19.8588	31.841	45.272	37.0177	25.6077	27.008	9.93917	58.4078	25.2472	21.9746	28.5273	37.6026
AT1G06900	36.6424	47.329	27.8873	39.8108	53.4767	60.4643	40.864	49.2725	42.083	14.7816	41.6531	39.6093	60.2369	66.0778	63.6213	43.7343	39.3654	15.3584	39.1108	22.1604	52.0788	72.1979	40.8046	49.878	55.1656	52.4613	62.4013	38.195	49.1305	37.3349	52.0435	77.553	64.0068	52.0905	48.8304	60.8006	24.7652	19.8588	66.8662	65.3928	85.5057	35.2106	37.1359	34.7871	31.4504	40.3955	32.962	64.5431	63.6352
AT1G06910	14.886	11.6444	21.1943	8.98954	20.9257	14.5114	38.1398	14.0779	10.5208	8.86894	10.4133	24.3749	20.952	15.4342	25.4485	2.3018	11.8096	30.7168	23.4665	22.1604	26.8128	24.5622	13.8735	23.4121	12.9801	9.71505	17.3337	15.469	16.4868	16.0007	14.1937	11.633	28.6927	22.9198	16.9028	8.6858	14.1515	9.9294	28.6569	15.0907	18.2482	38.4116	3.37599	14.9088	8.98582	30.2966	0	19.6125	22.5616
AT1G06920	0	0	0	0	0	0	0	0	0	0	0	0	2.61899	0	0	2.3018	0	0	0	0	0	0	0	0	0	0	0	0	0	0	0	0	0	0	0	0	0	0	0	0	0	0	0	0	0	0	0	0	0
AT1G06923	1.43134	2.62939	3.34647	1.28422	2.32507	2.41857	2.72427	0	2.63019	2.95631	0	3.04687	2.61899	4.82319	4.24142	292.329	0	15.3584	0	0	3.09379	3.72154	2.44827	3.05375	2.16336	0.971505	10.4002	0.763901	0.65947	0	0	1.93883	2.20713	0	0	0	3.53788	0	3.1841	0	2.08551	0	232.944	0	0	0	0	1.78296	1.157
AT1G04533	0	0	0	0	0	0	0	0	0	0	0	0	0	0	0	4.60361	0	0	0	0	0	0	0	0	0	0	0	0	0	0	0	0	0	0	0	0	0	0	0	0	0	0	3.37599	0	0	0	0	0	0
AT1G06930	0.572537	0.375627	0	14.1264	4.65015	2.41857	24.5184	0	0	0	0	6.09373	41.9039	6.27015	0	0	0	0	0	0	1.54689	0.744308	0.816091	1.01792	1.08168	0	0	0.38195	0.329735	0	22.0791	1.93883	0	10.4181	0	2.17145	0	0	3.1841	40.2418	2.08551	0	0	0	0	5.04943	0	0	0
AT1G06950	72.1397	85.6429	53.5436	46.2319	76.7274	70.1386	43.5883	61.0041	92.0566	65.0389	59.0085	106.64	52.3799	93.57	97.5527	32.2252	74.7943	76.7919	46.9329	33.2406	120.142	103.459	68.9597	94.6663	89.7793	87.4354	76.2683	94.3417	91.6664	53.3356	31.5415	60.1036	108.149	41.6724	78.8799	154.173	60.144	59.5764	105.075	70.4231	99.0615	89.627	37.1359	74.5438	85.3653	55.5438	32.962	113.04	112.808
AT1G06960	33.4934	43.9483	30.1183	62.9268	55.8018	55.6272	73.5553	46.9262	42.083	29.5631	24.2976	60.9373	57.6179	75.7241	42.4142	39.1307	27.5558	46.0752	15.6443	44.3208	54.1413	67.732	36.3161	45.8063	61.6557	36.9172	53.7345	29.2192	54.4063	26.6678	53.6206	38.7765	39.7283	77.0939	28.1714	58.6291	17.6894	43.0274	85.9708	57.8475	91.2409	70.4212	47.2639	39.7567	40.4362	25.2472	32.962	57.0547	69.9987
AT1G06970	0	0	0	0	0	0	2.72427	0	2.63019	0	0	0	0	0.482319	0	0	0	0	0	0	0.515632	0.744308	0	0	0	0.971505	0	0	0	0	0	0	0	0	0	0	0	0	0	0	0	0	0	0	0	0	0	0	0
AT1G06980	0.572537	0	1.11549	0	0	0	0	0	0	0	0	3.04687	0	1.92928	0	0	0	0	0	0	0	0.744308	0.408046	0	0	0	1.73337	0.190975	0.329735	0	4.73123	0	0	0	0	0	3.53788	0	3.1841	0	4.17101	0	6.75199	0	0	0	0	0	0.578501
AT1G07000	40.6501	33.4308	181.825	23.116	4.65015	24.1857	29.967	21.1168	18.4113	32.5195	45.1242	27.4218	28.8089	13.0226	29.69	62.1487	39.3654	76.7919	78.2216	22.1604	19.594	22.3292	34.2758	52.9317	23.7969	25.2591	24.2672	34.1846	29.3464	61.336	25.2332	13.5718	15.4499	27.0871	11.2686	6.51435	49.5303	29.7882	22.2887	20.1209	13.0344	9.60289	70.8959	79.5134	44.9291	45.4449	21.9746	9.27139	12.727
AT1G07010	0.572537	2.25376	1.11549	0	2.32507	2.41857	0	0	5.26038	0	0	3.04687	0	1.44696	0	2.3018	0	0	0	0	0.515632	2.97723	0.408046	0	5.40839	0	10.4002	0.38195	0.989205	0	0	0	0	0	1.87809	0	7.07576	3.3098	0	0	1.56413	3.20096	0	0	0	0	0	0.713184	6.36352
AT1G04537	0.286269	0.375627	0	0	0	0	0	0	0	0	0	0	0	0	0	0	0	0	0	0	0	0	0	0	0	0	0	0.190975	0	0	1.57708	0	0	0	0	0	0	0	0	0	0	0	0	0	0	0	0	0.356592	0.578501
AT1G07020	24.0466	26.6695	24.5408	64.211	44.1764	43.5343	87.1766	107.93	31.5623	23.6505	27.7687	42.6561	68.0938	37.1386	33.9314	25.3198	0	30.7168	31.2886	88.6417	25.2659	32.7495	22.8505	53.9496	38.9404	24.2876	32.934	21.9621	33.633	21.3342	56.7747	46.5318	8.82852	50.0069	103.295	21.7145	17.6894	36.4078	44.5775	60.3626	43.7956	25.6077	37.1359	4.96959	17.9716	75.7415	98.8859	28.5273	32.9746
AT1G07025	0.286269	0	0	0	0	0	0	0	0	0	0	0	0	0.482319	0	0	0	0	0	0	0	0	0	0	0	0	0	0	0	0	0	0	0	0	0	0	0	0	0	0	0	0	0	0	0	0	0	0.356592	0
AT1G07030	19.18	21.7864	18.9634	12.8422	6.97522	14.5114	19.0699	21.1168	13.1509	20.6942	34.7109	15.2343	36.6659	17.8458	25.4485	36.8289	15.7462	0	46.9329	11.0802	10.8283	12.6532	14.2816	20.3583	7.57175	11.6581	10.4002	9.35778	9.89205	10.6671	12.6166	9.69413	4.41426	16.669	9.39046	13.0287	3.53788	9.9294	12.7364	12.5755	13.5558	19.2058	10.128	14.9088	8.98582	10.0989	0	14.2637	10.9915
AT1G07040	43.7991	35.6845	22.3098	21.8317	13.9504	43.5343	16.3456	28.1557	15.7811	26.6068	17.3554	21.3281	13.095	19.7751	4.24142	39.1307	43.302	61.4336	0	11.0802	22.1722	16.3748	33.8678	31.5554	31.3687	20.4016	24.2672	24.4448	21.4328	34.6681	12.6166	17.4494	30.8998	18.7526	45.0742	15.2001	21.2273	3.3098	9.55231	22.636	14.0772	6.40193	10.128	9.93917	26.9574	5.04943	43.9493	18.1862	17.355
AT1G07050	2.00388	1.50251	1.11549	2.56844	0	0	2.72427	2.34631	15.7811	0	0	0	0	0.964639	4.24142	0	0	0	0	0	5.15632	1.48862	1.63218	1.01792	24.8786	1.94301	15.6003	2.86463	3.95682	0	3.15415	3.87765	2.20713	4.16724	3.75619	17.3716	0	0	15.9205	0	1.04275	6.40193	0	0	8.98582	0	0	9.62798	8.09902
AT1G07060	0	0	0	0	0	0	0	0	0	0	0	3.04687	0	0	0	0	0	0	0	0	0	0	0	0	0	0	0	0	0	0	0	1.93883	2.20713	0	0	0	0	0	3.1841	0	0	0	0	0	4.49291	0	0	0	0
AT1G07070	4.00776	6.76128	3.34647	6.4211	4.65015	12.0929	10.8971	9.38524	15.7811	2.95631	6.94218	18.2812	5.23799	17.8458	4.24142	2.3018	7.87309	15.3584	7.82216	22.1604	7.73447	8.93169	3.67241	12.215	8.65343	5.82903	6.93348	6.11121	3.95682	0	9.46245	7.7553	8.82852	4.16724	1.87809	2.17145	3.53788	16.549	15.9205	5.03022	20.3337	6.40193	0	0	8.98582	5.04943	10.9873	4.63569	10.9915
AT1G07080	44.0853	48.4559	29.0028	17.9791	27.9009	31.4414	21.7941	35.1947	42.083	29.5631	38.182	27.4218	41.9039	29.4215	42.4142	41.4325	31.4923	92.1503	46.9329	11.0802	37.6411	40.1926	34.2758	41.7346	38.9404	34.0027	32.934	43.5423	42.2061	42.6685	15.7708	27.1436	37.5212	29.1707	26.2933	28.2288	49.5303	36.4078	28.6569	12.5755	31.2826	25.6077	10.128	64.6046	40.4362	30.2966	76.9112	33.163	38.1811
AT1G07090	27.1955	64.6078	16.7324	11.558	16.2755	21.7672	10.8971	30.502	31.5623	35.4758	38.182	36.5624	13.095	15.4342	38.1728	4.60361	11.8096	15.3584	15.6443	22.1604	61.3602	36.4711	38.3563	29.5196	46.5122	24.2876	39.8675	47.3618	109.802	21.3342	11.0395	29.0824	50.764	22.9198	24.4152	39.0861	56.6061	92.6744	28.6569	17.6058	14.5985	41.6125	3.37599	14.9088	35.9433	20.1977	10.9873	82.0161	47.4371
AT1G07100	0	0	0	0	0	0	0	0	0	0	0	0	0	0	0	0	0	0	0	0	0	0	0	0	0	0	0	0	0.329735	0	0	0	0	0	0	0	0	0	0	0	0	0	0	0	0	0	0	0	0
AT1G07110	81.8728	83.3891	54.6591	62.9268	58.1268	94.3243	81.7281	75.0819	113.098	32.5195	76.364	54.8436	75.9508	79.5827	59.3799	46.0361	51.1751	30.7168	39.1108	121.882	112.408	101.226	59.9827	78.3796	93.0244	68.0053	112.669	96.8244	118.705	85.337	56.7747	73.6754	123.599	81.2612	120.198	128.115	60.144	76.1254	85.9708	88.0288	95.9333	131.239	64.1439	99.3917	76.3794	50.4943	142.835	134.079	121.485
AT1G07119	7.44298	9.7663	2.23098	3.85266	4.65015	2.41857	2.72427	4.69262	7.89056	0	3.47109	6.09373	5.23799	8.19943	4.24142	0	0	0	0	11.0802	5.67195	4.46585	8.16091	1.01792	9.73511	8.74354	1.73337	7.06608	10.5515	10.6671	1.57708	1.93883	6.62139	2.08362	7.51237	6.51435	0	3.3098	6.36821	5.03022	4.69239	3.20096	0	4.96959	17.9716	5.04943	0	3.92251	4.62801
AT1G07120	0.572537	3.00501	2.23098	0	0	0	0	2.34631	0	0	0	0	0	1.92928	0	2.3018	0	0	0	155.123	2.06253	0	1.63218	0	1.08168	3.88602	0	1.5278	0.989205	5.33356	0	0	2.20713	0	0	0	0	0	0	0	2.08551	3.20096	0	0	0	0	142.835	0	1.157
AT1G04563	1.14507	1.87813	0	0	0	4.83715	0	2.34631	0	2.95631	0	3.04687	0	2.4116	0	0	0	0	0	0	3.09379	1.48862	2.04023	0	2.16336	0	0	1.33683	0.989205	0	1.57708	5.81648	0	2.08362	0	2.17145	0	0	0	0	0.521376	0	0	0	0	0	0	0.356592	0.578501
AT1G07128	29.1994	24.7914	53.5436	17.9791	13.9504	9.67429	5.44854	7.03893	26.3019	56.17	20.8265	3.04687	26.1899	18.3281	21.2071	20.7162	15.7462	0	23.4665	11.0802	30.4223	18.6077	32.6436	21.3763	33.532	35.9457	29.4673	34.5665	22.422	40.0017	12.6166	13.5718	11.0357	16.669	5.63428	28.2288	28.3031	16.549	28.6569	17.6058	19.8123	16.0048	20.256	14.9088	35.9433	0	21.9746	17.1164	21.4046
AT1G07130	17.7486	15.0251	12.2704	3.85266	6.97522	9.67429	2.72427	4.69262	5.26038	0	10.4133	9.1406	10.476	12.058	8.48284	2.3018	15.7462	0	0	55.401	8.76574	13.3975	11.8333	2.03583	5.40839	7.77204	6.93348	12.9863	15.8273	5.33356	9.46245	5.81648	15.4499	8.33448	3.75619	10.8572	10.6136	0	3.1841	5.03022	12.513	3.20096	0	19.8783	22.4645	0	43.9493	11.7675	7.52052
AT1G07135	16.6036	15.0251	342.456	17.9791	9.30029	16.93	46.3126	16.4242	49.9736	47.301	72.8929	12.1875	15.714	14.4696	29.69	71.3559	11.8096	15.3584	7.82216	0	88.6886	23.8179	13.4655	11.1971	16.2252	17.4871	12.1336	6.11121	6.26497	229.343	0	19.3883	17.657	6.25086	3.75619	13.0287	28.3031	46.3372	0	7.54533	1.56413	0	33.7599	9.93917	35.9433	20.1977	0	7.84502	10.9915
AT1G07140	97.045	122.079	108.203	137.412	134.854	116.091	166.18	72.7356	120.989	91.6458	93.7194	118.828	170.235	151.448	89.0699	80.5631	70.8578	46.0752	125.154	88.6417	93.845	99.7373	77.9367	144.544	94.106	110.752	86.6685	118.596	112.769	90.6705	129.32	129.901	94.9066	160.439	90.1485	91.2009	102.599	86.0548	89.1549	165.997	171.011	99.2298	124.912	74.5438	139.28	100.989	120.861	84.8688	108.758
AT1G07150	20.3251	5.6344	14.5014	11.558	2.32507	9.67429	24.5184	4.69262	13.1509	26.6068	52.0663	9.1406	26.1899	8.68175	8.48284	9.20721	169.271	46.0752	0	0	12.8908	3.72154	8.977	0	5.40839	1.94301	3.46674	2.10073	1.64868	2.66678	4.73123	5.81648	8.82852	0	3.75619	6.51435	21.2273	9.9294	3.1841	7.54533	2.60688	0	3.37599	19.8783	13.4787	0	0	4.2791	1.157
AT1G07160	2.57642	0	8.92393	2.56844	0	2.41857	0	0	2.63019	0	3.47109	0	0	0.964639	0	4.60361	3.93654	0	0	0	1.03126	0	0.816091	1.01792	0	0.971505	0	0.572925	0.329735	8.00034	1.57708	0	2.20713	0	1.87809	0	10.6136	0	0	0	0	0	0	0	0	0	0	0.356592	0.578501
AT1G07170	18.3212	16.5276	21.1943	29.5371	18.6006	24.1857	24.5184	21.1168	18.4113	23.6505	6.94218	21.3281	28.8089	35.2093	8.48284	2.3018	11.8096	76.7919	46.9329	22.1604	24.7503	18.6077	14.6896	26.4659	23.7969	16.5156	31.2007	19.4795	21.7625	32.0014	31.5415	27.1436	39.7283	31.2543	18.7809	13.0287	31.8409	19.8588	19.1046	22.636	42.7529	19.2058	6.75199	4.96959	22.4645	15.1483	10.9873	29.2405	28.3466
AT1G07175	0.858806	0	1.11549	56.5057	6.97522	0	0	0	0	2.95631	0	3.04687	0	1.44696	0	0	0	0	0	0	1.03126	2.23292	0	1.01792	1.08168	0.971505	1.73337	2.10073	0.989205	2.66678	159.285	1.93883	2.20713	0	1.87809	8.6858	0	0	0	0	2.60688	0	0	4.96959	4.49291	0	0	1.42637	0.578501
AT1G07180	0	0	1.11549	0	0	0	0	0	0	0	0	0	0	0	0	0	0	0	0	0	1.03126	0	0.408046	0	2.16336	0.971505	0	0	0	0	1.57708	0	2.20713	0	0	0	0	0	0	0	0	0	0	0	0	0	0	0.356592	0.578501
AT1G07190	0	0	0	0	0	0	0	0	0	0	0	0	0	0	0	0	0	0	0	0	0	0	0.408046	0	0	0	0	0	0	2.66678	0	0	0	0	0	0	0	0	0	0	0	0	0	0	0	0	0	0.713184	0
AT1G07200	29.1994	27.4208	18.9634	16.6949	30.226	74.9758	16.3456	30.502	71.0151	35.4758	38.182	27.4218	20.952	22.1867	33.9314	25.3198	19.6827	46.0752	62.5772	22.1604	57.7507	58.8003	26.931	23.4121	73.5541	35.9457	86.6685	50.9904	42.2061	34.6681	17.3478	38.7765	66.2139	25.0034	31.9276	58.6291	38.9167	33.098	25.4728	17.6058	26.5902	44.8135	16.88	19.8783	44.9291	60.5932	43.9493	77.0238	46.8586
AT1G07210	12.5958	11.6444	4.46197	17.9791	13.9504	7.25572	16.3456	9.38524	13.1509	8.86894	6.94218	15.2343	13.095	27.9745	8.48284	4.60361	3.93654	0	0	0	9.797	14.1419	11.4253	15.2688	16.2252	4.85752	1.73337	7.25706	9.23258	8.00034	14.1937	27.1436	17.657	18.7526	9.39046	6.51435	3.53788	6.6196	25.4728	17.6058	20.3337	12.8039	10.128	9.93917	4.49291	0	0	11.4109	12.1485
AT1G07220	10.8782	7.13691	23.4253	7.70532	39.5262	38.6972	10.8971	46.9262	21.0415	8.86894	6.94218	18.2812	20.952	17.8458	33.9314	11.509	11.8096	15.3584	7.82216	22.1604	29.391	38.704	11.4253	11.1971	28.1236	11.6581	22.5338	8.97583	10.2218	16.0007	9.46245	34.8989	15.4499	10.4181	63.8552	36.9146	3.53788	9.9294	25.4728	7.54533	21.8978	25.6077	16.88	4.96959	17.9716	10.0989	10.9873	26.3878	27.7681
AT1G04567	0.572537	1.50251	0	0	4.65015	0	0	9.38524	0	0	0	0	0	1.44696	4.24142	0	0	0	0	0	2.57816	7.44308	0.408046	1.01792	3.24504	1.94301	6.93348	0.572925	0.989205	0	0	1.93883	2.20713	0	9.39046	2.17145	0	0	3.1841	0	3.12826	0	0	0	0	0	0	1.78296	2.89251
AT1G07230	14.5997	19.157	17.8479	21.8317	27.9009	26.6043	21.7941	14.0779	18.4113	11.8253	3.47109	21.3281	10.476	20.2574	33.9314	20.7162	7.87309	30.7168	7.82216	0	16.5002	17.8634	17.1379	22.3942	27.042	20.4016	34.6674	19.4795	18.1354	21.3342	17.3478	23.2659	26.4856	20.8362	41.318	23.8859	45.9925	13.2392	15.9205	27.6662	16.684	22.4067	20.256	19.8783	17.9716	10.0989	43.9493	15.69	25.4541
AT1G07240	109.641	110.059	90.3548	32.1055	44.1764	67.72	51.7611	61.0041	89.4264	50.2573	45.1242	51.7967	15.714	40.0325	80.587	48.3379	106.287	153.584	54.7551	11.0802	85.0792	84.8511	63.2471	78.3796	81.1259	72.8629	107.469	124.707	122.002	98.6709	28.3874	114.391	77.2496	18.7526	73.2456	106.401	53.0682	76.1254	44.5775	37.7266	48.488	102.431	70.8959	89.4526	116.816	35.346	0	103.412	91.4032
AT1G07250	18.8937	32.3039	15.6169	33.3897	53.4767	21.7672	89.9009	77.4283	65.7547	11.8253	34.7109	27.4218	54.9989	20.7397	55.1385	39.1307	7.87309	15.3584	78.2216	77.5615	58.2664	23.0735	17.954	70.2363	67.0641	31.0882	41.6009	19.6704	22.422	18.6675	34.6957	54.2871	37.5212	97.9301	108.929	41.2575	35.3788	43.0274	25.4728	90.5439	31.2826	60.8183	27.008	14.9088	31.4504	111.088	54.9366	60.264	29.5036
AT1G07260	1.43134	2.25376	5.57746	5.13688	16.2755	2.41857	13.6213	4.69262	15.7811	0	3.47109	9.1406	2.61899	8.68175	0	4.60361	3.93654	15.3584	0	0	18.5627	15.6305	0.816091	12.215	29.2053	3.88602	10.4002	3.24658	5.27576	8.00034	3.15415	11.633	13.2428	27.0871	1.87809	13.0287	3.53788	3.3098	0	2.51511	10.9489	0	6.75199	9.93917	22.4645	20.1977	0	17.1164	6.94202
AT1G07270	0.572537	0.751254	1.11549	5.13688	2.32507	2.41857	5.44854	2.34631	0	0	0	6.09373	15.714	6.75247	0	0	0	0	7.82216	0	1.03126	5.95446	0.408046	1.01792	1.08168	0	0	0	1.31894	0	7.88538	1.93883	4.41426	8.33448	0	4.3429	0	0	0	25.1511	6.77789	0	3.37599	0	0	0	0	0.713184	5.20651
AT1G07280	1.71761	2.25376	8.92393	7.70532	0	2.41857	38.1398	0	2.63019	0	0	3.04687	20.952	9.64639	4.24142	4.60361	0	30.7168	0	0	14.4377	5.21016	0.816091	2.03583	14.0618	0.971505	19.0671	2.67365	2.63788	2.66678	7.88538	1.93883	6.62139	20.8362	7.51237	2.17145	3.53788	0	0	5.03022	5.21376	0	0	0	4.49291	0	0	11.0543	2.89251
AT1G07290	4.00776	10.1419	4.46197	30.8213	9.30029	7.25572	8.17281	18.7705	15.7811	2.95631	0	3.04687	13.095	11.0933	4.24142	4.60361	7.87309	0	7.82216	11.0802	9.797	7.44308	5.30459	5.08959	6.49007	7.77204	3.46674	2.48268	5.6055	0	29.9644	7.7553	4.41426	10.4181	11.2686	15.2001	0	13.2392	6.36821	22.636	14.5985	0	10.128	0	4.49291	10.0989	0	8.91479	10.9915
AT1G07300	20.8976	17.2788	25.6563	38.5266	25.5758	19.3486	21.7941	16.4242	18.4113	29.5631	20.8265	15.2343	28.8089	39.5502	12.7243	43.7343	19.6827	15.3584	23.4665	11.0802	18.0471	32.7495	14.6896	19.3404	22.7153	15.5441	20.8004	16.2329	18.4652	42.6685	22.0791	13.5718	17.657	31.2543	28.1714	4.3429	17.6894	26.4784	19.1046	42.7569	30.2398	19.2058	47.2639	39.7567	26.9574	20.1977	10.9873	21.7521	32.9746
AT1G07310	26.0504	15.4007	22.3098	21.8317	23.2507	31.4414	10.8971	21.1168	21.0415	17.7379	10.4133	24.3749	10.476	16.3989	25.4485	11.509	23.6193	15.3584	7.82216	0	14.4377	14.1419	13.8735	17.3046	20.5519	17.4871	17.3337	18.9065	20.1138	10.6671	20.502	9.69413	17.657	16.669	16.9028	17.3716	7.07576	6.6196	6.36821	12.5755	15.6413	19.2058	13.504	19.8783	13.4787	10.0989	21.9746	13.9071	13.884
AT1G07320	4.29403	7.51254	5.57746	12.8422	11.6254	4.83715	2.72427	9.38524	18.4113	2.95631	3.47109	6.09373	7.85698	17.3635	29.69	4.60361	3.93654	15.3584	0	33.2406	19.594	23.0735	4.4885	9.16126	14.0618	7.77204	31.2007	6.11121	8.24338	5.33356	4.73123	7.7553	8.82852	27.0871	16.9028	13.0287	7.07576	6.6196	22.2887	2.51511	20.8551	32.0096	10.128	4.96959	4.49291	0	0	25.6746	15.6195
AT1G07330	0	0.751254	0	0	0	0	0	0	0	0	0	0	0	0	0	0	0	0	0	0	0.515632	0	0	0	0	0.971505	0	0	0	0	0	0	0	0	1.87809	0	0	0	0	0	0	0	0	0	0	0	0	0	0
AT1G07350	447.438	382.388	428.349	332.613	378.987	353.112	329.637	340.215	381.377	487.792	385.291	283.359	293.327	285.051	419.901	499.491	397.591	353.243	305.064	542.93	368.161	299.212	448.85	296.214	297.462	292.423	260.005	669.559	644.962	509.355	531.474	542.871	410.526	625.086	426.327	518.976	569.599	503.09	343.883	497.992	436.392	422.527	631.311	695.742	462.77	474.647	516.404	520.624	442.554
AT1G07360	23.7603	14.2738	14.5014	23.116	6.97522	21.7672	8.17281	18.7705	13.1509	11.8253	10.4133	6.09373	26.1899	21.7044	12.7243	13.8108	23.6193	30.7168	54.7551	44.3208	17.0158	22.3292	15.5057	16.2867	18.3885	16.5156	10.4002	15.66	15.4976	24.001	14.1937	23.2659	17.657	14.5853	7.51237	19.543	10.6136	13.2392	19.1046	7.54533	21.8978	16.0048	20.256	44.7263	13.4787	15.1483	0	13.1939	18.512
AT1G07370	0	0.375627	0	14.1264	0	0	2.72427	2.34631	0	0	0	9.1406	10.476	12.5403	0	0	0	15.3584	0	0	2.57816	7.44308	0.816091	3.05375	0	0	0	0.38195	0.989205	0	3.15415	0	2.20713	8.33448	0	0	0	0	3.1841	15.0907	14.0772	3.20096	0	0	0	5.04943	0	1.06978	3.47101
AT1G07380	27.768	37.1871	14.5014	24.4002	34.8761	38.6972	8.17281	11.7316	5.26038	26.6068	34.7109	18.2812	13.095	26.0452	16.9657	4.60361	11.8096	46.0752	15.6443	288.085	22.1722	42.4256	27.339	24.43	24.8786	27.2021	20.8004	38.577	33.3033	18.6675	12.6166	21.3271	17.657	6.25086	9.39046	28.2288	42.4546	6.6196	44.5775	17.6058	21.3764	16.0048	10.128	4.96959	22.4645	20.1977	494.429	19.6125	44.5446
AT1G07390	3.14895	6.01003	2.23098	1.28422	9.30029	4.83715	2.72427	4.69262	0	0	0	6.09373	0	6.27015	16.9657	6.90541	3.93654	0	0	0	7.21884	5.95446	0	2.03583	4.32671	5.82903	5.20011	1.33683	4.28656	2.66678	0	5.81648	2.20713	6.25086	7.51237	6.51435	0	0	6.36821	0	5.73514	3.20096	0	0	0	0	0	3.20933	2.89251
AT1G07400	0.858806	0.375627	26.7718	3.85266	0	2.41857	2.72427	0	0	2.95631	0	9.1406	0	3.37624	0	2.3018	0	0	0	0	1.03126	0.744308	0.816091	3.05375	0	2.91451	0	8.40291	11.5407	61.336	4.73123	17.4494	4.41426	33.3379	3.75619	4.3429	17.6894	16.549	25.4728	7.54533	15.1199	9.60289	10.128	4.96959	4.49291	0	0	7.13184	2.89251
AT1G07410	4.29403	2.25376	5.57746	17.9791	18.6006	7.25572	16.3456	14.0779	5.26038	5.91263	0	15.2343	13.095	6.75247	4.24142	18.4144	11.8096	0	7.82216	22.1604	7.21884	5.95446	3.67241	4.07167	4.32671	7.77204	12.1336	3.43755	2.63788	2.66678	17.3478	9.69413	11.0357	16.669	1.87809	2.17145	3.53788	0	9.55231	17.6058	7.82065	6.40193	20.256	14.9088	13.4787	0	0	4.99229	9.83453
AT1G07420	42.0815	58.9734	56.8901	110.443	155.78	72.5572	152.559	77.4283	81.5358	41.3884	104.133	48.7499	188.568	80.5473	72.1042	75.9595	31.4923	168.942	23.4665	44.3208	90.2355	64.0105	45.7011	57.0034	77.8809	68.9768	88.4019	25.9726	38.2493	58.6692	66.2372	112.452	48.5569	166.69	43.1961	67.3149	17.6894	49.647	66.8662	196.179	81.8561	41.6125	64.1439	14.9088	35.9433	50.4943	32.962	46.0003	58.4287
AT1G07430	9.44686	10.1419	14.5014	5.13688	9.30029	9.67429	10.8971	9.38524	28.9321	2.95631	0	12.1875	15.714	5.30551	110.277	0	98.4136	0	15.6443	11.0802	47.4381	17.8634	4.08046	10.1792	59.4923	35.9457	53.7345	0.763901	0.329735	2.66678	0	0	0	0	0	4.3429	3.53788	0	9.55231	0	0.521376	12.8039	0	29.8175	0	0	0	5.34888	3.47101
AT1G07440	2.00388	1.87813	1.11549	1.28422	0	2.41857	0	2.34631	10.5208	2.95631	0	3.04687	5.23799	1.92928	4.24142	4.60361	3.93654	30.7168	0	0	3.60942	3.72154	1.22414	1.01792	16.2252	0	43.3342	0.763901	0.329735	2.66678	0	1.93883	0	0	0	4.3429	0	0	0	0	0.521376	3.20096	0	0	4.49291	5.04943	10.9873	3.56592	0.578501
AT1G07450	0	0	0	0	0	0	0	0	0	0	0	0	0	0	0	0	0	0	0	0	0	0	0	0	1.08168	0	0	0	0	0	0	0	0	0	0	0	0	0	0	0	0	0	0	0	0	0	0	0	0
AT1G07460	0	0	0	0	0	0	0	0	0	0	0	0	0	0	0	2.3018	0	0	0	0	0	0	0	0	0	0	0	0	0	0	0	0	0	0	0	0	0	0	0	0	0	0	0	0	0	0	0	0	0
AT1G07470	25.7642	31.9283	34.5802	28.2528	32.551	29.0229	40.864	35.1947	39.4528	23.6505	38.182	18.2812	36.6659	27.9745	12.7243	34.527	23.6193	46.0752	31.2886	55.401	32.4848	26.7951	22.0345	32.5734	21.6336	23.3161	17.3337	31.5109	26.7085	42.6685	37.8498	21.3271	37.5212	33.3379	31.9276	39.0861	17.6894	13.2392	25.4728	47.7871	23.4619	44.8135	43.8879	24.8479	40.4362	45.4449	32.962	25.318	26.0326
AT1G04577	0	0	0	0	0	0	0	0	0	0	0	0	0	0	0	0	0	0	0	0	0	0	0	0	0	0	1.73337	0	0	0	0	0	0	0	0	0	0	0	0	0	0	0	0	0	0	0	0	0	0.578501
AT1G07473	0	0	0	0	0	0	0	0	0	0	0	0	0	0.482319	0	0	0	0	0	0	0	0	0	0	0	0	0	0	0	0	0	0	0	0	0	0	0	0	0	0	0	0	0	0	0	0	0	0	0
AT1G04583	0.572537	0	0	0	0	2.41857	0	0	0	0	0	0	0	0	4.24142	0	0	0	0	0	1.03126	0.744308	0.816091	0	0	0	0	0.763901	0.329735	0	0	0	2.20713	0	0	0	0	3.3098	0	0	0	3.20096	0	0	0	0	0	0	0
AT1G07476	0.286269	0	0	0	0	0	0	0	0	0	0	0	0	0	0	0	0	0	0	0	0.515632	0	0	0	0	0	0	0.190975	0	0	0	0	0	0	0	0	0	0	0	0	0	0	0	0	0	0	0	0	0
AT1G07480	31.2033	28.172	27.8873	25.6844	20.9257	29.0229	13.6213	16.4242	10.5208	23.6505	34.7109	18.2812	20.952	24.116	21.2071	23.018	31.4923	30.7168	39.1108	22.1604	21.6565	31.2609	20.4023	25.4479	25.9603	29.1451	17.3337	25.7816	22.422	40.0017	25.2332	23.2659	30.8998	25.0034	31.9276	10.8572	14.1515	16.549	22.2887	30.1813	17.2054	25.6077	30.384	29.8175	22.4645	10.0989	0	21.7521	24.2971
AT1G04587	0.286269	0.375627	0	0	0	0	0	0	0	2.95631	10.4133	0	0	0.482319	0	0	3.93654	0	0	0	0	0.744308	0.816091	0	0	0.971505	0	0.38195	0.329735	0	0	0	0	0	0	0	3.53788	0	0	0	0	0	3.37599	0	0	0	0	0.713184	0.578501
AT1G07485	0	0.375627	0	2.56844	0	0	0	0	2.63019	0	0	0	2.61899	0.964639	4.24142	0	0	0	0	0	0	0	0	0	0	0	0	0	0	0	1.57708	0	0	0	0	0	0	0	0	0	1.04275	3.20096	0	0	0	0	0	0.713184	0.578501
AT1G07490	0.572537	1.12688	1.11549	11.558	0	0	0	0	0	2.95631	0	3.04687	18.333	8.19943	0	0	0	0	7.82216	0	1.54689	0	0	3.05375	1.08168	0	1.73337	0.190975	0.65947	0	4.73123	1.93883	0	8.33448	0	8.6858	7.07576	0	9.55231	35.2115	7.82065	0	0	0	0	10.0989	0	1.06978	1.7355
AT1G07510	42.9403	42.4458	46.8506	42.3792	58.1268	50.79	46.3126	49.2725	60.4943	50.2573	31.2398	21.3281	49.7609	54.0198	25.4485	43.7343	23.6193	30.7168	62.5772	77.5615	46.9225	66.9877	40.3965	48.86	31.3687	55.3758	55.4678	33.4207	38.9087	18.6675	50.4664	52.3483	55.1783	50.0069	60.099	41.2575	38.9167	26.4784	25.4728	55.3324	41.1887	28.8087	57.3919	54.6654	35.9433	45.4449	43.9493	39.5817	39.3381
AT1G07500	0.572537	0.375627	3.34647	0	2.32507	0	0	2.34631	0	0	0	0	0	0.482319	4.24142	0	0	0	0	11.0802	2.06253	2.23292	0	1.01792	0	0	0	0.38195	0.329735	0	0	0	0	0	1.87809	0	0	0	0	0	0.521376	0	0	0	4.49291	0	0	0.713184	1.157
AT1G07520	22.9015	26.2939	29.0028	38.5266	46.5015	14.5114	49.0368	18.7705	23.6717	23.6505	27.7687	12.1875	36.6659	23.1513	21.2071	41.4325	19.6827	0	46.9329	11.0802	20.6253	26.0508	26.1149	28.5017	15.1435	36.9172	15.6003	34.9485	30.9951	37.3349	44.1581	32.96	33.107	29.1707	31.9276	19.543	60.144	52.9568	15.9205	40.2418	32.8467	28.8087	43.8879	49.6959	26.9574	30.2966	32.962	26.3878	23.1401
AT1G07530	39.2188	40.9433	41.2732	46.2319	44.1764	29.0229	46.3126	35.1947	26.3019	29.5631	27.7687	18.2812	28.8089	39.0679	29.69	32.2252	47.2385	30.7168	31.2886	11.0802	30.9379	32.0052	28.1551	35.6271	29.2053	33.0312	43.3342	36.6672	46.8224	26.6678	28.3874	34.8989	26.4856	33.3379	39.44	36.9146	53.0682	39.7176	19.1046	15.0907	43.7956	28.8087	37.1359	29.8175	26.9574	60.5932	32.962	35.3026	38.1811
AT1G04593	0.572537	1.50251	2.23098	0	0	0	0	0	0	2.95631	0	0	0	0.482319	0	4.60361	0	0	0	0	0	0	1.22414	0	0	0	0	2.48268	2.63788	2.66678	1.57708	0	6.62139	0	3.75619	2.17145	0	0	0	5.03022	1.04275	0	10.128	0	4.49291	0	0	2.85273	0.578501
AT1G07550	24.6191	19.5326	7.80844	3.85266	0	7.25572	2.72427	2.34631	2.63019	2.95631	6.94218	3.04687	2.61899	5.30551	0	2.3018	3.93654	15.3584	7.82216	11.0802	3.60942	8.18739	20.8103	6.1075	7.57175	8.74354	8.66685	54.4279	32.314	26.6678	15.7708	1.93883	15.4499	12.5017	3.75619	8.6858	21.2273	6.6196	3.1841	2.51511	8.34202	16.0048	10.128	9.93917	31.4504	5.04943	10.9873	7.48843	13.3055
AT1G07560	158.02	149.875	108.203	23.116	25.5758	36.2786	27.2427	42.2336	21.0415	56.17	27.7687	39.6093	34.0469	22.669	42.4142	18.4144	31.4923	76.7919	31.2886	44.3208	23.7191	28.2837	135.879	31.5554	24.8786	47.6037	26.0005	346.047	225.209	224.01	89.8933	27.1436	55.1783	22.9198	71.3675	47.7719	321.947	33.098	57.3139	35.2115	41.7101	73.6221	64.1439	89.4526	121.309	70.6921	32.962	47.7833	50.3296
AT1G07570	4.5803	7.88816	1.11549	8.98954	79.0525	12.0929	13.6213	0	2.63019	2.95631	79.8351	12.1875	49.7609	22.1867	8.48284	6.90541	7.87309	46.0752	15.6443	0	2.06253	8.18739	3.26436	5.08959	3.24504	5.82903	6.93348	2.86463	8.90285	5.33356	7.88538	102.758	4.41426	14.5853	7.51237	6.51435	3.53788	66.196	9.55231	32.6964	19.2909	6.40193	0	9.93917	17.9716	15.1483	0	4.2791	7.52052
AT1G07580	0	0	0	0	0	0	0	0	0	0	0	0	0	0	0	0	0	0	0	0	0	0	0	0	0	0	0	0	0	0	0	0	0	0	0	0	0	0	0	0	0	0	0	0	0	0	0	0	0
AT1G07590	5179.17	2250.38	3259.47	1176.35	1295.07	2703.96	1081.53	1940.4	1394	2864.67	1541.16	1249.22	934.981	1334.58	1340.29	3797.98	7499.11	2841.3	2190.2	1085.86	1186.98	1326.36	3532.86	1442.39	1453.78	1877.92	1402.3	9477.33	4824.36	6210.93	2748.84	2204.45	5124.96	2006.53	3173.98	2866.31	5582.78	3306.49	2219.32	1820.94	2364.44	2730.42	5648.04	11981.7	7152.71	2211.65	1966.73	2385.96	2508.96
AT1G07610	2504.28	691.529	1146.73	391.687	483.615	565.946	381.398	1062.88	402.419	913.501	472.068	335.155	429.515	387.785	347.797	2789.79	3731.84	1044.37	1102.92	432.128	391.88	477.846	1021.34	477.403	412.12	828.694	445.476	5995.28	2576.22	3040.13	919.435	975.23	1121.22	1052.23	1857.43	1211.67	4153.47	1532.44	843.788	736.927	970.803	1165.15	4908.7	6718.88	3028.22	913.948	769.112	989.186	1038.99
AT1G07615	6.01164	17.2788	10.0394	23.116	18.6006	26.6043	13.6213	7.03893	13.1509	2.95631	17.3554	39.6093	13.095	35.6916	21.2071	2.3018	3.93654	30.7168	7.82216	11.0802	19.0784	24.5622	6.52873	12.215	12.9801	7.77204	15.6003	7.06608	10.8813	8.00034	20.502	15.5106	26.4856	10.4181	13.1467	28.2288	7.07576	3.3098	12.7364	10.0604	43.7956	22.4067	0	0	8.98582	5.04943	0	18.8994	20.2476
AT1G07620	28.9131	18.4057	27.8873	1.28422	2.32507	14.5114	5.44854	23.4631	7.89056	2.95631	0	0	2.61899	4.82319	8.48284	11.509	3.93654	15.3584	0	22.1604	5.15632	2.23292	14.6896	16.2867	4.32671	8.74354	8.66685	43.1604	21.4328	26.6678	6.3083	9.69413	6.62139	0	9.39046	6.51435	3.53788	3.3098	6.36821	12.5755	2.60688	9.60289	3.37599	54.6654	31.4504	5.04943	0	4.63569	4.62801
AT1G07630	68.7044	86.3942	41.2732	43.6635	37.2012	101.58	35.4155	28.1557	36.8226	59.1263	72.8929	9.1406	18.333	23.6336	38.1728	39.1307	59.0481	15.3584	101.688	132.963	32.4848	50.6129	52.6379	90.5946	57.329	44.6892	24.2672	131.009	134.532	96.0041	80.4309	32.96	134.635	58.3414	58.2209	56.4577	176.894	125.772	54.1298	47.7871	33.3681	38.4116	91.1519	163.996	53.9149	146.434	76.9112	37.7987	52.0651
AT1G07640	8.30179	6.38566	5.57746	6.4211	93.0029	285.392	13.6213	14.0779	97.3169	5.91263	6.94218	30.4687	2.61899	12.5403	29.69	4.60361	0	0	0	22.1604	14.4377	32.7495	7.75286	13.2329	10.8168	15.5441	8.66685	5.92023	6.26497	5.33356	4.73123	50.4095	227.334	2.08362	3.75619	86.858	3.53788	0	6.36821	5.03022	9.90615	12.8039	3.37599	0	13.4787	0	0	7.84502	21.4046
AT1G07650	90.4608	186.687	76.9689	107.874	162.755	87.0686	117.144	46.9262	89.4264	334.064	649.094	70.0779	125.712	61.7369	67.8627	165.73	31.4923	92.1503	70.3994	77.5615	76.8291	90.8056	83.6493	58.0213	67.0641	66.0623	90.1352	88.2305	226.858	74.6699	146.668	199.699	101.528	110.432	43.1961	69.4864	343.175	744.705	66.8662	211.269	88.1126	57.6173	168.8	39.7567	94.3511	75.7415	76.9112	75.9541	87.3537
AT1G07660	27.768	29.6745	20.0788	29.5371	34.8761	31.4414	27.2427	44.5799	34.1924	17.7379	3.47109	30.4687	15.714	28.4568	33.9314	23.018	27.5558	61.4336	15.6443	55.401	24.7503	23.0735	20.8103	15.2688	25.9603	20.4016	46.801	28.6463	20.1138	26.6678	18.9249	38.7765	26.4856	29.1707	15.0247	30.4003	21.2273	23.1686	28.6569	12.5755	32.8467	28.8087	27.008	24.8479	49.422	20.1977	21.9746	28.1708	40.4951
AT1G07670	167.467	119.074	192.98	206.759	188.331	186.23	212.493	61.0041	105.208	138.947	135.372	106.64	267.137	108.522	89.0699	227.879	377.908	46.0752	148.621	166.203	100.548	122.811	141.184	140.473	80.0442	117.552	91.8686	117.259	103.537	120.005	164.016	145.412	174.363	187.526	61.9771	102.058	77.8334	89.3646	89.1549	289.238	105.318	76.8231	168.8	278.297	89.8582	126.236	186.784	99.1325	97.1883
AT1G07680	0.572537	0	1.11549	0	0	0	0	0	0	0	0	0	0	0	0	9.20721	0	0	0	0	0	0	0	0	0	0.971505	1.73337	0	0	0	0	0	0	0	0	0	0	0	0	0	0	0	3.37599	0	0	0	0	0	0
AT1G07690	0	0	2.23098	0	0	0	0	2.34631	0	5.91263	0	0	0	0.482319	0	0	0	0	0	0	0	0	0.816091	0	0	1.94301	0	0	0	0	0	0	0	0	0	0	0	0	0	0	0	0	0	0	0	0	0	0	0.578501
AT1G07700	5.72537	10.5175	5.57746	1.28422	2.32507	7.25572	0	2.34631	7.89056	8.86894	3.47109	9.1406	7.85698	9.64639	12.7243	9.20721	3.93654	0	0	0	15.9846	14.1419	1.22414	14.2508	7.57175	13.6011	41.6009	6.30218	16.4868	10.6671	4.73123	5.81648	17.657	12.5017	9.39046	15.2001	7.07576	19.8588	6.36821	2.51511	12.513	16.0048	3.37599	9.93917	22.4645	5.04943	0	15.69	21.9831
AT1G07705	20.6113	31.177	21.1943	20.5475	23.2507	16.93	21.7941	35.1947	28.9321	17.7379	27.7687	15.2343	20.952	27.9745	21.2071	18.4144	15.7462	46.0752	23.4665	11.0802	30.9379	29.7723	30.1954	26.4659	17.3069	22.3446	27.7339	25.9726	30.9951	45.3353	26.8103	38.7765	19.8642	25.0034	22.5371	23.8859	10.6136	19.8588	38.2093	22.636	33.3681	28.8087	16.88	24.8479	13.4787	5.04943	10.9873	21.7521	28.9251
AT1G07710	1.43134	1.50251	0	0	27.9009	4.83715	8.17281	2.34631	0	0	3.47109	0	0	5.30551	4.24142	0	3.93654	15.3584	0	0	4.12505	2.23292	0.816091	1.01792	1.08168	3.88602	1.73337	0.572925	0.989205	0	4.73123	34.8989	2.20713	2.08362	0	0	3.53788	0	6.36821	7.54533	1.04275	3.20096	3.37599	0	0	0	0	1.42637	1.157
AT1G07720	2.00388	2.25376	6.69295	0	0	0	0	2.34631	0	11.8253	0	0	0	3.37624	4.24142	0	11.8096	0	0	0	1.03126	0	0.408046	2.03583	1.08168	0	1.73337	0.572925	0.65947	5.33356	1.57708	0	0	0	0	2.17145	0	0	0	0	2.08551	0	0	4.96959	0	0	0	1.06978	0.578501
AT1G07725	0.286269	0.751254	0	1.28422	0	0	0	0	0	0	0	0	0	0.482319	0	0	0	0	0	0	0.515632	2.23292	0.408046	1.01792	1.08168	0	0	0.38195	0.329735	0	0	1.93883	0	0	0	0	0	0	0	0	0	0	0	0	0	0	0	0.356592	0.578501
AT1G07728	15.4585	13.1469	10.0394	8.98954	20.9257	7.25572	10.8971	4.69262	15.7811	8.86894	13.8844	6.09373	10.476	13.0226	16.9657	9.20721	7.87309	15.3584	15.6443	22.1604	11.8595	10.4203	10.2011	10.1792	14.0618	13.6011	19.0671	10.1217	6.5947	8.00034	9.46245	5.81648	11.0357	12.5017	9.39046	4.3429	10.6136	9.9294	22.2887	7.54533	11.9917	12.8039	13.504	4.96959	17.9716	5.04943	21.9746	12.4807	13.3055
AT1G07740	2.86269	4.50752	2.23098	7.70532	9.30029	4.83715	13.6213	7.03893	2.63019	0	0	12.1875	0	10.1287	25.4485	2.3018	3.93654	0	31.2886	22.1604	7.21884	12.6532	4.4885	5.08959	3.24504	4.85752	10.4002	1.90975	4.28656	5.33356	1.57708	7.7553	2.20713	4.16724	1.87809	10.8572	0	3.3098	15.9205	0	10.9489	6.40193	0	4.96959	8.98582	35.346	0	7.13184	10.413
AT1G07745	23.7603	21.4107	21.1943	29.5371	32.551	19.3486	21.7941	7.03893	18.4113	23.6505	3.47109	27.4218	23.5709	40.0325	25.4485	9.20721	7.87309	46.0752	15.6443	11.0802	26.8128	31.2609	17.1379	15.2688	31.3687	23.3161	27.7339	15.8509	20.4436	21.3342	11.0395	19.3883	24.2784	12.5017	16.9028	23.8859	10.6136	6.6196	25.4728	20.1209	36.4964	35.2106	20.256	14.9088	13.4787	25.2472	32.962	23.5351	29.5036
AT1G07750	16.3173	22.162	11.1549	10.2738	30.226	7.25572	46.3126	14.0779	26.3019	82.7768	62.4796	0	34.0469	11.0933	33.9314	11.509	7.87309	0	15.6443	0	23.2034	17.8634	25.2988	11.1971	20.5519	15.5441	31.2007	15.8509	14.8381	8.00034	28.3874	50.4095	35.3141	29.1707	13.1467	30.4003	63.6819	72.8156	15.9205	27.6662	10.9489	22.4067	30.384	9.93917	17.9716	30.2966	21.9746	17.8296	15.041
AT1G07770	51.2421	42.0702	46.8506	145.117	146.48	55.6272	158.008	49.2725	78.9056	35.4758	45.1242	176.718	196.425	252.253	123.001	52.9415	62.9847	122.867	101.688	55.401	91.2668	87.084	52.6379	57.0034	98.4328	60.2333	71.0682	47.9348	49.79	45.3353	102.51	122.146	72.8353	177.108	31.9276	69.4864	17.6894	36.4078	108.26	168.512	238.269	86.426	50.6399	39.7567	134.787	15.1483	32.962	75.5975	101.816
AT1G07780	4.5803	13.1469	6.69295	26.9686	9.30029	16.93	8.17281	4.69262	2.63019	5.91263	10.4133	18.2812	10.476	58.843	33.9314	9.20721	3.93654	0	15.6443	0	21.1409	16.3748	6.93677	15.2688	18.3885	9.71505	19.0671	6.11121	5.93523	2.66678	9.46245	13.5718	6.62139	12.5017	1.87809	21.7145	0	6.6196	25.4728	12.5755	49.0094	28.8087	3.37599	9.93917	13.4787	5.04943	0	14.6203	15.041
AT1G07790	12.5958	7.13691	12.2704	23.116	32.551	12.0929	19.0699	16.4242	7.89056	2.95631	6.94218	30.4687	13.095	35.2093	0	6.90541	11.8096	15.3584	23.4665	0	21.1409	25.3065	8.56896	16.2867	22.7153	24.2876	12.1336	9.73973	6.92444	13.3339	22.0791	27.1436	26.4856	41.6724	3.75619	4.3429	14.1515	6.6196	22.2887	27.6662	39.6246	22.4067	6.75199	4.96959	13.4787	0	0	14.9769	16.198
AT1G07795	0.286269	0	0	0	0	0	0	0	0	0	0	0	0	0	0	4.60361	3.93654	0	0	0	0	0	0.408046	1.01792	0	0.971505	0	0	0.329735	0	3.15415	0	0	0	0	0	0	0	0	0	0	0	16.88	0	0	0	0	0	0.578501
AT1G07810	102.77	56.7196	50.1971	57.7899	51.1516	53.2086	51.7611	53.9651	39.4528	79.8205	34.7109	36.5624	52.3799	47.7496	80.587	82.8649	212.573	92.1503	23.4665	33.2406	37.6411	43.1699	87.3217	41.7346	53.0023	61.2048	72.8015	94.9147	49.1305	48.002	47.3123	54.2871	48.5569	52.0905	54.4647	49.9433	45.9925	43.0274	22.2887	50.3022	49.5308	51.2154	81.0239	183.875	80.8723	40.3955	65.9239	48.4965	38.1811
AT1G07820	76.4337	61.9784	43.5042	208.044	116.254	60.4643	160.732	56.3115	73.6453	85.7331	100.662	67.0311	217.377	171.223	63.6213	69.0541	86.6039	168.942	86.0437	44.3208	63.4227	102.714	88.5459	63.1109	77.8809	64.1193	74.5349	72.3796	59.3523	48.002	137.206	135.718	81.6638	156.271	63.8552	73.8293	77.8334	46.3372	44.5775	155.937	196.559	64.0193	54.0159	69.5742	121.309	35.346	87.8986	66.6827	87.9322
AT1G07830	32.9209	43.1971	30.1183	51.3688	72.0773	43.5343	40.864	37.541	71.0151	17.7379	48.5953	100.547	62.8559	132.156	101.794	29.9234	19.6827	30.7168	7.82216	0	61.8758	53.5902	39.1724	47.8421	55.1656	39.8317	52.0011	33.4207	50.4495	40.0017	50.4664	29.0824	64.0068	41.6724	20.659	54.2862	21.2273	19.8588	79.6026	50.3022	143.379	44.8135	27.008	29.8175	62.9007	15.1483	43.9493	71.3184	90.8247
AT1G07840	31.4895	39.4408	22.3098	29.5371	62.777	50.79	49.0368	32.8484	55.2339	17.7379	17.3554	54.8436	36.6659	51.1259	67.8627	11.509	23.6193	30.7168	39.1108	33.2406	39.188	46.1471	34.2758	42.7525	51.9206	39.8317	57.2012	41.0597	45.1737	34.6681	28.3874	46.5318	33.107	39.5888	37.5619	45.6004	28.3031	43.0274	66.8662	40.2418	53.1804	35.2106	33.7599	19.8783	49.422	10.0989	32.962	51.3492	68.8417
AT1G07850	0	0	1.11549	0	0	0	0	0	0	0	0	0	0	0.482319	0	2.3018	0	0	0	0	0	0	0	0	0	0	0	0.190975	0	2.66678	0	0	0	2.08362	0	0	0	0	0	0	0	0	0	0	0	0	0	0	0
AT1G07870	123.382	104.424	171.786	23.116	34.8761	43.5343	32.6912	49.2725	44.7132	106.427	79.8351	45.703	18.333	30.3861	72.1042	105.883	43.302	46.0752	93.8659	22.1604	45.3756	45.4028	94.6666	77.3617	58.4106	69.9483	34.6674	124.898	120.353	194.675	22.0791	15.5106	50.764	25.0034	61.9771	39.0861	127.364	102.604	38.2093	20.1209	31.804	41.6125	189.056	44.7263	89.8582	65.6426	21.9746	42.4344	43.9661
AT1G07880	18.8937	13.8982	14.5014	5.13688	13.9504	16.93	10.8971	16.4242	26.3019	11.8253	6.94218	326.015	7.85698	7.71711	118.76	11.509	15.7462	46.0752	0	0	14.4377	34.9825	13.4655	11.1971	18.3885	10.6866	29.4673	15.087	8.57311	21.3342	7.88538	5.81648	24.2784	6.25086	20.659	8.6858	10.6136	3.3098	417.118	5.03022	5.73514	80.0241	27.008	9.93917	26.9574	5.04943	0	10.6978	24.2971
AT1G07885	6.58418	0.375627	4.46197	2.56844	0	7.25572	0	2.34631	0	8.86894	3.47109	3.04687	0	0.964639	0	0	0	0	0	0	2.06253	0	5.30459	2.03583	1.08168	1.94301	3.46674	1.5278	0.65947	0	1.57708	0	2.20713	0	0	0	7.07576	0	3.1841	0	0.521376	0	3.37599	9.93917	0	0	0	0.713184	0.578501
AT1G07890	402.494	377.129	467.391	380.129	248.783	234.602	332.361	537.305	381.377	981.496	475.539	344.296	288.089	244.536	436.866	812.537	220.446	383.96	234.665	288.085	305.254	259.019	372.138	571.052	244.459	258.42	350.141	308.043	309.951	296.013	446.312	244.292	233.956	358.383	373.741	319.203	555.447	271.404	324.779	301.813	250.782	342.503	746.095	129.209	278.56	207.027	274.683	304.529	245.285
AT1G07900	0.858806	1.12688	2.23098	0	0	2.41857	0	2.34631	0	0	0	3.04687	0	1.44696	0	2.3018	3.93654	0	0	0	2.57816	6.69877	2.85632	0	7.57175	0	17.3337	2.10073	0.989205	2.66678	0	0	4.41426	0	0	0	0	0	3.1841	0	2.08551	9.60289	0	0	0	0	0	7.48843	5.20651
AT1G07902	23.474	18.4057	14.5014	25.6844	11.6254	38.6972	10.8971	16.4242	31.5623	14.7816	27.7687	18.2812	20.952	30.8684	25.4485	11.509	11.8096	15.3584	0	22.1604	22.1722	35.7268	19.9942	22.3942	15.1435	13.6011	38.1341	19.4795	12.8597	21.3342	9.46245	17.4494	55.1783	20.8362	18.7809	21.7145	0	3.3098	22.2887	20.1209	27.633	32.0096	10.128	34.7871	8.98582	20.1977	0	26.0312	30.0821
AT1G07901	0.286269	0	0	0	0	0	0	0	0	0	0	0	0	0	0	0	0	0	0	0	0	0.744308	0	0	0	0	0	0	0	0	0	0	0	0	0	0	0	0	0	0	0	0	0	0	0	0	0	0	0.578501
AT1G07910	43.5128	43.1971	35.6957	35.9581	48.8265	55.6272	46.3126	21.1168	73.6453	26.6068	17.3554	51.7967	26.1899	41.9618	93.3113	27.6216	15.7462	46.0752	31.2886	0	76.8291	59.5446	40.8046	53.9496	43.2671	32.0597	53.7345	41.2506	49.4603	45.3353	39.4269	50.4095	48.5569	37.5052	28.1714	54.2862	31.8409	26.4784	63.6821	35.2115	48.488	35.2106	50.6399	14.9088	67.3936	25.2472	32.962	67.7524	53.2221
AT1G07920	56.6812	49.9584	50.1971	102.738	88.3528	65.3015	76.2795	37.541	73.6453	38.4321	62.4796	97.4997	47.1419	173.153	93.3113	43.7343	39.3654	122.867	86.0437	33.2406	72.1884	73.6865	60.7988	70.2363	44.3488	52.4613	84.9351	39.5319	44.844	45.3353	64.6601	56.226	52.9711	43.756	33.8057	52.1148	42.4546	23.1686	73.2344	42.7569	140.772	54.4164	43.8879	39.7567	89.8582	35.346	0	43.1476	66.5277
AT1G07930	48.6656	56.344	34.5802	75.769	37.2012	87.0686	54.4854	44.5799	42.083	29.5631	48.5953	115.781	65.4748	154.342	55.1385	34.527	51.1751	61.4336	70.3994	33.2406	47.9537	75.9194	43.6609	58.0213	49.7572	51.4898	64.1347	37.4311	34.2925	34.6681	59.9289	58.1648	33.107	58.3414	24.4152	36.9146	17.6894	29.7882	63.6821	55.3324	140.25	70.4212	16.88	24.8479	107.83	35.346	10.9873	43.5042	67.6847
AT1G07940	30.3445	36.8114	35.6957	69.3479	41.8513	33.86	35.4155	32.8484	28.9321	17.7379	24.2976	48.7499	44.5229	73.3125	67.8627	23.018	35.4289	153.584	23.4665	22.1604	41.7662	48.38	28.9712	31.5554	36.7771	31.0882	43.3342	33.9936	33.633	26.6678	39.4269	17.4494	37.5212	16.669	39.44	19.543	24.7652	19.8588	47.7616	37.7266	85.5057	35.2106	33.7599	19.8783	94.3511	30.2966	43.9493	37.0855	39.3381
AT1G07950	8.87432	7.13691	2.23098	10.2738	13.9504	9.67429	16.3456	7.03893	31.5623	2.95631	10.4133	6.09373	13.095	6.75247	16.9657	9.20721	0	0	15.6443	22.1604	7.73447	9.676	7.34482	9.16126	10.8168	12.6296	8.66685	11.6495	10.5515	2.66678	1.57708	3.87765	11.0357	16.669	13.1467	4.3429	17.6894	3.3098	12.7364	17.6058	22.9406	25.6077	13.504	9.93917	13.4787	10.0989	21.9746	14.6203	18.512
AT1G07960	68.7044	57.8465	55.7746	60.3583	48.8265	43.5343	89.9009	72.7356	57.8641	47.301	59.0085	48.7499	78.5698	61.2546	84.8284	66.7523	98.4136	15.3584	62.5772	77.5615	50.5319	63.2662	51.4137	41.7346	53.0023	52.4613	50.2677	62.0669	52.4279	61.336	75.6996	65.9201	39.7283	91.6793	58.2209	41.2575	42.4546	59.5764	38.2093	93.0591	56.3087	73.6221	81.0239	64.6046	85.3653	60.5932	98.8859	51.7058	59.5857
AT1G07970	7.44298	12.3957	14.5014	11.558	4.65015	12.0929	19.0699	9.38524	7.89056	8.86894	3.47109	24.3749	5.23799	26.0452	8.48284	4.60361	0	0	0	0	12.8908	19.352	13.4655	13.2329	7.57175	15.5441	10.4002	11.8405	15.4976	16.0007	3.15415	17.4494	13.2428	18.7526	5.63428	10.8572	0	0	19.1046	10.0604	27.1116	6.40193	3.37599	9.93917	13.4787	0	10.9873	14.2637	15.6195
AT1G07980	34.9248	29.2989	21.1943	37.2424	39.5262	26.6043	27.2427	49.2725	52.6038	32.5195	20.8265	30.4687	49.7609	44.3734	42.4142	20.7162	11.8096	0	23.4665	66.4813	38.6724	42.4256	26.1149	37.6629	22.7153	23.3161	45.0676	25.7816	30.6654	24.001	25.2332	29.0824	13.2428	20.8362	30.0495	30.4003	21.2273	36.4078	47.7616	30.1813	30.7612	38.4116	16.88	14.9088	44.9291	20.1977	76.9112	32.4499	30.0821
AT1G07985	2.29015	3.00501	1.11549	3.85266	4.65015	2.41857	27.2427	4.69262	0	2.95631	20.8265	3.04687	65.4748	13.0226	8.48284	6.90541	0	0	7.82216	0	4.64068	0.744308	0.408046	2.03583	1.08168	0.971505	6.93348	0.38195	1.64868	0	1.57708	1.93883	2.20713	14.5853	0	0	0	3.3098	0	15.0907	11.4703	0	0	0	8.98582	0	0	1.06978	0.578501
AT1G07990	134.546	154.758	107.087	93.748	123.229	130.603	133.489	105.584	149.921	115.296	114.546	127.968	115.236	90.1937	114.518	105.883	137.779	168.942	62.5772	144.043	114.47	104.947	138.735	122.15	99.5144	126.296	90.1352	133.874	136.51	98.6709	78.8538	141.534	114.771	114.599	92.0266	108.572	141.515	119.153	133.732	70.4231	79.2492	112.034	70.8959	109.331	80.8723	90.8898	43.9493	85.582	105.866
AT1G08000	4.86656	5.6344	3.34647	7.70532	6.97522	14.5114	13.6213	4.69262	13.1509	2.95631	6.94218	3.04687	10.476	8.19943	4.24142	4.60361	0	0	7.82216	0	6.70321	12.6532	3.67241	4.07167	9.73511	6.80053	10.4002	3.62853	4.94603	0	4.73123	7.7553	8.82852	8.33448	9.39046	6.51435	10.6136	0	15.9205	5.03022	5.73514	9.60289	0	0	0	0	0	9.62798	10.413
AT1G08005	0.286269	0.375627	1.11549	0	0	0	0	0	0	0	0	3.04687	0	0	0	0	0	0	0	0	0	0	0	0	0	0	0	0	0.329735	2.66678	1.57708	0	0	0	0	0	0	0	0	0	0	0	0	0	0	0	0	0	0
AT1G08010	13.1684	18.7813	16.7324	44.9477	16.2755	12.0929	43.5883	9.38524	26.3019	14.7816	38.182	15.2343	86.4268	27.4922	38.1728	16.1126	3.93654	15.3584	0	121.882	19.0784	23.0735	13.4655	16.2867	21.6336	20.4016	27.7339	11.6495	12.2002	18.6675	50.4664	19.3883	4.41426	16.669	24.4152	17.3716	7.07576	16.549	6.36821	88.0288	18.2482	38.4116	6.75199	14.9088	40.4362	15.1483	43.9493	21.0389	19.0905
AT1G08030	47.5206	46.5777	37.9267	47.5161	58.1268	65.3015	73.5553	30.502	44.7132	44.3447	31.2398	63.9842	57.6179	49.1966	67.8627	23.018	35.4289	61.4336	23.4665	22.1604	84.5636	75.1751	43.6609	51.9138	50.8389	54.4043	71.0682	33.0387	42.5358	26.6678	20.502	58.1648	59.5925	52.0905	46.9523	93.3723	17.6894	26.4784	63.6821	55.3324	40.146	64.0193	20.256	9.93917	49.422	35.346	65.9239	77.0238	50.9081
AT1G08035	0.286269	0.375627	0	0	0	0	0	0	0	0	0	0	0	0	4.24142	2.3018	0	0	0	0	1.54689	0	0	1.01792	0	0	0	0.190975	0	0	0	1.93883	0	0	0	0	0	0	0	0	0	3.20096	0	0	0	0	0	0	0
AT1G08040	34.9248	46.5777	29.0028	26.9686	83.7026	62.8829	21.7941	79.7746	55.2339	50.2573	65.9507	67.0311	49.7609	35.6916	42.4142	59.8469	35.4289	122.867	62.5772	44.3208	71.6728	72.9422	42.4367	71.2542	59.4923	61.2048	50.2677	19.8614	24.4004	13.3339	18.9249	29.0824	26.4856	35.4215	46.9523	58.6291	28.3031	56.2666	35.0252	40.2418	31.804	48.0144	23.632	14.9088	44.9291	55.5438	32.962	43.1476	46.2801
AT1G08050	14.5997	9.01504	56.8901	3.85266	11.6254	0	5.44854	7.03893	10.5208	20.6942	20.8265	3.04687	0	3.85856	46.6556	18.4144	23.6193	0	0	11.0802	9.797	7.44308	4.4885	9.16126	6.49007	4.85752	6.93348	13.9412	3.62709	21.3342	4.73123	11.633	8.82852	0	0	6.51435	10.6136	3.3098	9.55231	0	4.17101	22.4067	13.504	14.9088	13.4787	0	10.9873	3.20933	1.7355
AT1G08060	91.0334	83.3891	82.5464	77.0532	102.303	79.8129	98.0737	68.043	99.9471	94.6021	62.4796	109.687	78.5698	61.7369	67.8627	48.3379	129.906	15.3584	93.8659	77.5615	94.8762	91.5499	83.2413	90.5946	84.3709	78.6919	86.6685	90.1403	74.1904	66.6695	77.2767	93.0637	83.871	83.3448	73.2456	86.858	88.447	72.8156	92.339	80.4835	75.0782	105.632	91.1519	109.331	49.422	45.4449	76.9112	85.9386	95.4527
AT1G08070	1.71761	2.25376	1.11549	3.85266	0	2.41857	2.72427	0	10.5208	0	0	3.04687	0	3.85856	4.24142	0	0	0	0	0	2.06253	5.95446	2.04023	4.07167	6.49007	0	5.20011	1.71878	2.63788	2.66678	1.57708	1.93883	2.20713	0	5.63428	0	0	0	6.36821	0	5.21376	9.60289	0	0	0	0	0	1.78296	1.157
AT1G08080	0	0	0	0	0	0	0	0	0	0	0	0	0	0	0	0	0	0	0	0	0	0	0	0	0	0	0	0	0	0	0	0	0	0	0	0	0	0	0	0	0	0	0	0	0	0	0	0	0
AT1G08090	0.858806	0.375627	0	0	0	0	0	0	0	0	0	0	0	0	0	0	0	0	0	0	0	0	0	0	0	0	0	0.572925	0.329735	2.66678	0	0	0	0	0	0	0	0	0	0	0	0	0	0	4.49291	0	0	0	0
AT1G08110	31.4895	40.5677	37.9267	51.3688	60.4519	70.1386	38.1398	39.8873	76.2754	26.6068	27.7687	45.703	81.1888	67.0424	80.587	11.509	31.4923	61.4336	54.7551	33.2406	58.2664	72.1979	38.7643	43.7704	65.9824	41.7747	71.0682	38.768	33.633	29.3346	45.7352	75.6142	64.0068	79.1776	45.0742	62.972	14.1515	49.647	54.1298	72.9382	80.292	92.8279	30.384	19.8783	49.422	40.3955	43.9493	80.5897	80.9902
AT1G08115	0.286269	0	0	1.28422	0	0	0	2.34631	0	0	0	3.04687	5.23799	0.482319	0	2.3018	3.93654	0	0	0	1.03126	2.23292	0.408046	0	1.08168	0.971505	0	1.33683	1.97841	0	1.57708	1.93883	6.62139	0	0	0	0	0	0	0	1.04275	0	3.37599	0	0	0	0	2.49614	1.157
AT1G08120	0.286269	1.87813	0	1.28422	0	2.41857	2.72427	0	7.89056	0	0	3.04687	0	0.964639	0	0	3.93654	0	0	0	0.515632	2.23292	0.408046	0	0	1.94301	1.73337	0.572925	0	0	0	0	2.20713	0	0	0	0	0	0	0	1.56413	0	0	0	0	0	0	0.356592	2.31401
AT1G04643	0	0	0	0	0	0	0	4.69262	2.63019	0	0	0	0	0	0	2.3018	0	0	0	0	0	0	0.816091	0	0	0.971505	0	0.38195	0	0	0	0	0	0	0	0	0	0	0	0	0.521376	6.40193	0	0	0	0	0	0	0
AT1G08125	35.4973	40.9433	33.4647	53.9372	53.4767	36.2786	49.0368	30.502	49.9736	44.3447	31.2398	48.7499	68.0938	57.8783	38.1728	11.509	23.6193	30.7168	31.2886	0	46.4068	50.6129	31.4195	37.6629	48.6755	36.9172	41.6009	36.2853	33.9627	16.0007	29.9644	38.7765	30.8998	45.8396	45.0742	49.9433	31.8409	23.1686	54.1298	40.2418	49.5308	76.8231	27.008	24.8479	31.4504	10.0989	0	39.5817	41.0736
AT1G08130	31.4895	39.8164	26.7718	42.3792	44.1764	62.8829	46.3126	58.6578	47.3434	17.7379	3.47109	79.2185	28.8089	72.3479	63.6213	23.018	31.4923	15.3584	15.6443	22.1604	34.5473	56.5674	32.6436	34.6092	34.6137	37.8887	57.2012	29.2192	33.633	40.0017	39.4269	34.8989	30.8998	47.9233	56.3428	39.0861	10.6136	16.549	41.3934	37.7266	77.1637	35.2106	10.128	34.7871	44.9291	15.1483	54.9366	36.3724	50.9081
AT1G08140	0	0	0	0	0	0	0	0	0	0	0	0	0	0	0	0	0	0	0	0	0	0	0	0	1.08168	0	0	0	0	0	0	0	0	0	0	0	0	0	0	0	0	0	0	0	0	0	0	0	0
AT1G08150	0	0	0	0	0	0	0	0	0	0	0	0	0	0	0	0	0	0	0	0	0	0	0	0	0	0	0	0	0	2.66678	0	0	0	0	0	0	0	0	0	0	0	0	0	0	0	0	0	0	0
AT1G08160	1.14507	0.751254	0	0	2.32507	2.41857	0	4.69262	2.63019	0	0	0	0	3.37624	0	4.60361	0	30.7168	0	0	1.03126	14.1419	1.22414	1.01792	3.24504	0.971505	3.46674	0	1.31894	0	1.57708	0	0	0	1.87809	2.17145	0	0	0	0	1.04275	0	3.37599	0	40.4362	5.04943	0	2.85273	6.36352
AT1G08165	0.286269	0.751254	0	1.28422	0	0	2.72427	0	2.63019	0	0	0	0	0	0	0	3.93654	0	0	11.0802	0.515632	4.46585	0.408046	1.01792	0	0	0	0.190975	0.329735	0	0	0	0	2.08362	3.75619	2.17145	0	0	0	0	0	0	0	0	0	0	0	0.356592	3.47101
AT1G08170	0.286269	0.375627	0	0	0	0	0	0	0	0	0	0	0	0	0	0	0	0	0	0	0.515632	0.744308	0	0	0	0	0	0	0	0	0	0	0	0	0	0	0	0	0	0	0	0	0	0	0	0	0	0	0.578501
AT1G08180	8.58806	13.5226	6.69295	6.4211	9.30029	21.7672	8.17281	11.7316	18.4113	5.91263	31.2398	9.1406	13.095	12.058	33.9314	4.60361	15.7462	15.3584	0	0	26.8128	15.6305	5.30459	15.2688	27.042	12.6296	29.4673	6.68413	22.422	5.33356	6.3083	15.5106	22.0713	6.25086	1.87809	15.2001	3.53788	29.7882	15.9205	5.03022	13.5558	9.60289	0	4.96959	8.98582	10.0989	10.9873	23.8917	17.9335
AT1G08190	271.383	271.954	216.405	195.201	225.532	154.789	198.872	171.281	152.551	271.981	319.34	185.859	256.661	144.213	161.174	290.027	204.7	107.509	203.376	121.882	152.111	136.208	242.787	230.049	193.62	197.215	188.937	211.982	232.463	184.008	205.02	232.659	192.02	254.202	146.491	149.83	247.652	258.164	159.205	243.966	119.917	108.833	249.824	248.479	175.223	287.818	153.822	123.381	139.419
AT1G08200	30.0582	41.3189	47.9661	119.432	141.829	89.4872	130.765	46.9262	76.2754	38.4321	59.0085	42.6561	170.235	60.2899	106.036	89.7703	62.9847	46.0752	31.2886	44.3208	67.0321	59.5446	39.9885	46.8242	76.7992	61.2048	104.002	23.4899	37.5898	45.3353	129.32	155.106	90.4923	118.766	78.8799	45.6004	31.8409	52.9568	50.9457	296.783	59.9583	60.8183	64.1439	24.8479	44.9291	30.2966	32.962	40.2949	52.0651
AT1G08210	8.87432	11.6444	7.80844	16.6949	27.9009	12.0929	16.3456	7.03893	39.4528	5.91263	17.3554	36.5624	5.23799	19.7751	21.2071	11.509	3.93654	0	23.4665	0	27.8441	36.4711	9.38505	12.215	20.5519	16.5156	27.7339	9.16681	11.5407	8.00034	3.15415	9.69413	17.657	2.08362	15.0247	32.5717	3.53788	6.6196	31.841	12.5755	18.2482	12.8039	6.75199	4.96959	22.4645	0	21.9746	24.9614	26.0326
AT1G08220	8.30179	15.0251	7.80844	7.70532	13.9504	9.67429	19.0699	4.69262	10.5208	17.7379	3.47109	9.1406	13.095	20.2574	12.7243	2.3018	7.87309	15.3584	0	0	13.9221	16.3748	8.56896	7.12542	11.8985	4.85752	12.1336	8.97583	13.5191	16.0007	12.6166	7.7553	8.82852	2.08362	5.63428	15.2001	3.53788	3.3098	15.9205	10.0604	25.0261	22.4067	10.128	9.93917	8.98582	5.04943	0	14.2637	17.9335
AT1G08230	10.5919	19.157	16.7324	14.1264	97.6531	24.1857	10.8971	7.03893	39.4528	8.86894	0	27.4218	5.23799	19.2928	76.3456	6.90541	3.93654	15.3584	7.82216	11.0802	40.7349	106.436	8.977	9.16126	114.658	22.3446	41.6009	8.40291	14.8381	10.6671	4.73123	77.553	15.4499	14.5853	5.63428	21.7145	3.53788	0	38.2093	2.51511	19.8123	83.225	23.632	0	22.4645	5.04943	10.9873	30.6669	90.2462
AT1G08250	4.5803	8.63942	5.57746	3.85266	6.97522	7.25572	8.17281	70.3893	5.26038	11.8253	6.94218	0	18.333	9.16407	8.48284	0	3.93654	15.3584	15.6443	22.1604	8.76574	5.95446	4.4885	18.3225	8.65343	9.71505	12.1336	4.39243	8.57311	0	7.88538	7.7553	4.41426	12.5017	41.318	4.3429	7.07576	0	0	5.03022	4.69239	3.20096	0	0	4.49291	20.1977	21.9746	5.34888	4.62801
AT1G08260	38.9325	55.5928	45.7351	130.99	148.805	99.1615	141.662	93.8524	223.566	53.2137	10.4133	140.156	125.712	283.121	305.382	32.2252	23.6193	107.509	39.1108	66.4813	260.394	315.587	28.9712	86.523	179.559	93.2645	161.203	31.8929	48.4711	50.6688	152.976	191.944	112.564	156.271	129.588	249.717	24.7652	29.7882	178.31	163.482	307.091	281.685	30.384	29.8175	98.844	80.7909	43.9493	233.568	280.573
AT1G08270	7.44298	5.25877	4.46197	0	0	2.41857	2.72427	2.34631	5.26038	8.86894	3.47109	6.09373	2.61899	2.89392	4.24142	4.60361	19.6827	0	7.82216	0	1.54689	2.23292	6.12068	1.01792	1.08168	3.88602	6.93348	5.72925	4.61629	2.66678	1.57708	0	2.20713	2.08362	3.75619	0	0	9.9294	3.1841	2.51511	2.60688	3.20096	6.75199	0	0	5.04943	21.9746	1.78296	2.31401
AT1G08280	19.7525	20.6595	5.57746	38.5266	13.9504	2.41857	13.6213	7.03893	13.1509	14.7816	10.4133	15.2343	26.1899	15.4342	16.9657	69.0541	15.7462	15.3584	31.2886	11.0802	18.0471	17.1191	22.0345	10.1792	18.3885	13.6011	17.3337	24.0629	28.687	8.00034	28.3874	29.0824	15.4499	18.7526	11.2686	19.543	49.5303	13.2392	19.1046	15.0907	21.8978	32.0096	47.2639	4.96959	31.4504	10.0989	21.9746	13.5505	28.9251
AT1G08290	11.1645	10.5175	26.7718	14.1264	4.65015	41.1157	19.0699	46.9262	76.2754	2.95631	3.47109	70.0779	15.714	14.9519	267.21	11.509	11.8096	46.0752	0	11.0802	73.7353	66.2434	9.79309	19.3404	142.782	37.8887	91.8686	11.0766	8.90285	24.001	6.3083	1.93883	35.3141	16.669	43.1961	73.8293	0	0	47.7616	7.54533	12.513	304.091	10.128	19.8783	40.4362	35.346	0	57.0547	67.1062
AT1G08300	12.5958	19.5326	7.80844	34.6739	27.9009	16.93	19.0699	16.4242	31.5623	8.86894	13.8844	39.6093	20.952	56.9137	67.8627	9.20721	11.8096	30.7168	15.6443	0	40.2193	38.704	9.38505	17.3046	25.9603	16.5156	34.6674	11.0766	13.1894	16.0007	20.502	21.3271	30.8998	22.9198	15.0247	30.4003	0	6.6196	25.4728	22.636	35.975	35.2106	6.75199	9.93917	17.9716	0	0	37.4421	28.9251
AT1G08310	77.0062	28.5476	32.3492	24.4002	13.9504	31.4414	8.17281	166.588	21.0415	20.6942	3.47109	12.1875	10.476	13.9873	4.24142	9.20721	779.435	76.7919	46.9329	11.0802	18.5627	14.1419	52.6379	22.3942	14.0618	33.0312	5.20011	50.7994	21.7625	40.0017	29.9644	3.87765	17.657	2.08362	108.929	2.17145	28.3031	19.8588	6.36821	17.6058	9.90615	3.20096	6.75199	243.51	49.422	10.0989	10.9873	10.3412	15.6195
AT1G08315	23.7603	13.5226	23.4253	3.85266	6.97522	19.3486	16.3456	23.4631	13.1509	17.7379	6.94218	6.09373	7.85698	9.16407	8.48284	16.1126	62.9847	15.3584	23.4665	11.0802	9.797	14.1419	13.0575	12.215	15.1435	15.5441	19.0671	19.4795	16.8165	18.6675	11.0395	11.633	26.4856	14.5853	43.1961	10.8572	35.3788	9.9294	3.1841	12.5755	10.9489	19.2058	23.632	44.7263	8.98582	20.1977	21.9746	13.9071	10.413
AT1G04647	0.572537	0.751254	0	2.56844	2.32507	4.83715	0	2.34631	2.63019	0	0	3.04687	5.23799	1.44696	0	2.3018	3.93654	0	0	0	1.03126	1.48862	0.816091	1.01792	0	0.971505	3.46674	0.572925	1.31894	0	0	0	4.41426	0	3.75619	0	0	0	3.1841	5.03022	1.04275	0	0	0	0	0	0	0.356592	0.578501
AT1G08320	491.809	492.071	285.566	80.9058	102.303	99.1615	95.3494	225.246	142.03	487.792	381.82	79.2185	68.0938	96.4639	80.587	121.996	547.179	215.017	829.148	77.5615	104.673	92.2942	378.666	566.98	167.66	268.135	97.0687	885.17	792.354	605.359	193.98	149.29	214.092	133.352	274.202	230.174	1432.84	853.929	149.653	98.0893	135.558	144.043	239.696	790.164	471.755	1004.84	153.822	153.334	163.716
AT1G08340	5.15283	2.62939	2.23098	6.4211	4.65015	7.25572	2.72427	4.69262	0	2.95631	3.47109	0	2.61899	4.82319	21.2071	267.009	19.6827	15.3584	0	897.497	3.09379	5.95446	6.52873	5.08959	6.49007	9.71505	13.867	4.5834	3.95682	5.33356	3.15415	5.81648	4.41426	0	1.87809	4.3429	7.07576	3.3098	0	10.0604	5.21376	0	324.095	19.8783	4.49291	5.04943	692.201	2.13955	1.7355
AT1G08350	10.3057	21.4107	12.2704	26.9686	11.6254	9.67429	13.6213	21.1168	18.4113	8.86894	27.7687	12.1875	31.4279	21.7044	29.69	18.4144	11.8096	0	7.82216	11.0802	14.4377	14.8862	13.4655	12.215	22.7153	13.6011	12.1336	12.9863	16.4868	21.3342	25.2332	11.633	2.20713	20.8362	18.7809	10.8572	17.6894	6.6196	15.9205	12.5755	15.6413	9.60289	33.7599	4.96959	8.98582	5.04943	10.9873	8.20161	10.9915
AT1G08360	52.1009	67.2372	51.3126	141.264	93.0029	70.1386	111.695	53.9651	76.2754	23.6505	48.5953	88.3591	117.855	219.938	118.76	29.9234	43.302	138.225	23.4665	44.3208	87.6574	93.7828	58.7586	68.2005	106.005	65.0908	81.4684	45.0701	51.1089	32.0014	94.6245	56.226	52.9711	79.1776	46.9523	45.6004	31.8409	36.4078	108.26	85.5137	193.952	118.436	30.384	39.7567	134.787	25.2472	43.9493	67.0393	83.3042
AT1G08370	34.3522	29.6745	25.6563	32.1055	37.2012	45.9529	38.1398	18.7705	39.4528	23.6505	20.8265	45.703	31.4279	30.3861	46.6556	23.018	31.4923	15.3584	15.6443	11.0802	35.063	32.7495	21.2184	33.5913	25.9603	30.1166	38.1341	32.6568	27.368	18.6675	41.004	50.4095	44.1426	50.0069	31.9276	32.5717	21.2273	19.8588	35.0252	45.272	32.3253	38.4116	37.1359	39.7567	49.422	25.2472	21.9746	32.4499	38.7596
AT1G08380	9.44686	14.6494	7.80844	6.4211	16.2755	16.93	2.72427	11.7316	18.4113	5.91263	10.4133	9.1406	0	12.058	16.9657	9.20721	15.7462	0	7.82216	22.1604	16.5002	28.2837	6.12068	12.215	57.329	9.71505	171.604	7.06608	9.23258	5.33356	3.15415	7.7553	6.62139	12.5017	9.39046	8.6858	7.07576	9.9294	12.7364	12.5755	8.8634	19.2058	0	0	26.9574	30.2966	10.9873	12.4807	19.6691
AT1G08390	3.14895	4.88315	1.11549	1.28422	9.30029	4.83715	2.72427	2.34631	13.1509	0	3.47109	6.09373	10.476	4.82319	16.9657	4.60361	0	0	0	0	6.70321	5.21016	2.85632	5.08959	4.32671	2.91451	8.66685	2.48268	1.64868	2.66678	3.15415	5.81648	0	2.08362	0	10.8572	0	6.6196	9.55231	2.51511	4.17101	6.40193	3.37599	4.96959	0	0	0	4.99229	9.83453
AT1G08400	17.1761	19.5326	14.5014	14.1264	41.8513	24.1857	8.17281	18.7705	21.0415	8.86894	6.94218	9.1406	15.714	15.4342	12.7243	20.7162	11.8096	0	23.4665	11.0802	20.6253	22.3292	14.2816	23.4121	15.1435	24.2876	6.93348	14.5141	18.1354	21.3342	4.73123	25.2047	28.6927	18.7526	20.659	21.7145	17.6894	3.3098	12.7364	12.5755	14.5985	19.2058	16.88	4.96959	8.98582	15.1483	0	18.5428	21.4046
AT1G08410	11.1645	11.2688	11.1549	12.8422	11.6254	14.5114	19.0699	7.03893	10.5208	5.91263	0	18.2812	7.85698	29.4215	29.69	6.90541	7.87309	15.3584	7.82216	0	19.594	19.352	14.2816	10.1792	16.2252	7.77204	29.4673	8.02096	15.1678	2.66678	7.88538	15.5106	11.0357	6.25086	1.87809	19.543	0	16.549	50.9457	7.54533	33.8895	12.8039	3.37599	0	17.9716	0	0	14.9769	18.512
AT1G08420	69.277	48.8315	55.7746	37.2424	127.879	84.65	54.4854	72.7356	57.8641	44.3447	65.9507	67.0311	54.9989	53.0551	63.6213	73.6577	106.287	15.3584	78.2216	33.2406	53.1101	60.2889	58.7586	53.9496	37.8588	59.2618	64.1347	46.9799	40.5574	50.6688	47.3123	141.534	41.9355	66.6758	24.4152	39.0861	31.8409	39.7176	31.841	55.3324	39.1032	60.8183	64.1439	44.7263	31.4504	55.5438	10.9873	42.4344	49.1726
AT1G08430	36.0698	33.4308	29.0028	123.285	202.281	33.86	348.706	93.8524	65.7547	41.3884	156.199	124.922	233.09	132.156	101.794	188.748	27.5558	184.301	219.02	55.401	67.0321	76.6637	27.339	307.411	55.1656	48.5752	41.6009	31.5109	27.6978	16.0007	146.668	135.718	22.0713	464.647	50.7085	30.4003	21.2273	198.588	200.599	198.694	165.276	51.2154	155.296	24.8479	62.9007	504.943	43.9493	32.4499	62.4782
AT1G08440	0	0	0	0	0	0	0	0	0	0	0	0	0	0	0	0	0	0	0	0	0.515632	1.48862	0.408046	0	1.08168	0	1.73337	0.190975	0	0	0	0	0	0	0	0	0	0	0	2.51511	0	0	0	0	4.49291	0	0	0	0
AT1G08450	51.5283	73.6228	51.3126	60.3583	58.1268	60.4643	62.6582	28.1557	78.9056	50.2573	83.3061	51.7967	54.9989	65.5954	72.1042	18.4144	15.7462	30.7168	39.1108	44.3208	75.2822	74.4308	59.5746	75.3259	70.3091	73.8344	74.5349	61.303	49.4603	45.3353	52.0435	56.226	68.421	58.3414	65.7333	58.6291	14.1515	52.9568	73.2344	67.908	74.0355	96.0289	30.384	14.9088	85.3653	25.2472	10.9873	67.0393	67.6847
AT1G08460	25.4779	27.0451	16.7324	16.6949	20.9257	19.3486	21.7941	9.38524	10.5208	8.86894	10.4133	12.1875	15.714	20.2574	12.7243	18.4144	39.3654	15.3584	15.6443	0	21.6565	20.0963	26.931	24.43	18.3885	24.2876	19.0671	21.3892	17.1462	16.0007	14.1937	13.5718	17.657	27.0871	16.9028	32.5717	0	19.8588	15.9205	12.5755	15.1199	16.0048	16.88	19.8783	13.4787	15.1483	10.9873	17.1164	21.4046
AT1G08465	0	0	0	0	0	0	0	0	0	0	0	0	0	0.482319	0	0	0	0	0	0	0	0.744308	0.408046	0	0	0	0	0.190975	0	0	0	0	0	0	0	0	0	0	0	0	0.521376	0	0	0	4.49291	0	0	0	0
AT1G08470	5.15283	7.13691	7.80844	14.1264	20.9257	14.5114	24.5184	51.6188	21.0415	2.95631	13.8844	15.2343	20.952	13.5049	12.7243	4.60361	7.87309	0	15.6443	0	19.594	23.0735	4.89655	20.3583	14.0618	5.82903	10.4002	3.8195	7.25417	2.66678	14.1937	9.69413	13.2428	16.669	31.9276	21.7145	0	13.2392	12.7364	20.1209	8.8634	12.8039	6.75199	0	8.98582	20.1977	0	17.8296	11.57
AT1G08480	45.803	42.0702	36.8112	38.5266	34.8761	41.1157	29.967	46.9262	44.7132	26.6068	34.7109	33.5155	28.8089	48.2319	55.1385	48.3379	43.302	107.509	39.1108	22.1604	57.2351	44.6585	47.3333	31.5554	48.6755	40.8032	38.1341	42.0145	31.6546	24.001	42.581	36.8377	44.1426	33.3379	31.9276	26.0574	17.6894	26.4784	28.6569	40.2418	44.8384	28.8087	60.7679	29.8175	35.9433	20.1977	21.9746	39.9383	37.0241
AT1G08490	24.0466	25.5426	27.8873	26.9686	18.6006	26.6043	46.3126	25.8094	42.083	20.6942	24.2976	36.5624	34.0469	27.0099	21.2071	6.90541	35.4289	46.0752	23.4665	22.1604	32.4848	23.0735	29.3793	32.5734	23.7969	22.3446	15.6003	26.1636	25.7193	26.6678	11.0395	36.8377	35.3141	8.33448	26.2933	13.0287	28.3031	26.4784	22.2887	30.1813	25.0261	28.8087	20.256	24.8479	26.9574	15.1483	0	28.8839	29.5036
AT1G08500	6.01164	19.9082	16.7324	101.453	32.551	48.3715	49.0368	16.4242	39.4528	56.17	128.43	18.2812	102.141	11.5757	72.1042	9.20721	7.87309	30.7168	15.6443	22.1604	40.2193	26.7951	8.977	39.6988	19.4702	9.71505	27.7339	6.87511	10.5515	10.6671	156.13	34.8989	26.4856	47.9233	11.2686	13.0287	24.7652	72.8156	6.36821	236.42	6.77789	28.8087	3.37599	4.96959	8.98582	20.1977	21.9746	12.8373	13.3055
AT1G08510	245.618	275.71	262.14	439.203	458.039	452.273	403.192	830.594	746.973	363.627	572.73	258.984	544.751	290.356	631.972	214.068	244.066	491.468	367.641	232.684	596.07	320.797	214.632	616.858	520.287	1440.74	367.474	225.924	383.152	437.352	586.672	593.281	540.747	618.835	877.069	938.066	410.394	728.156	264.281	918.015	352.45	723.418	226.192	268.358	386.39	449.4	560.353	630.098	428.091
AT1G08520	50.9558	94.6579	43.5042	43.6635	51.1516	62.8829	40.864	84.4672	139.4	53.2137	90.2483	76.1717	52.3799	43.4087	59.3799	20.7162	23.6193	138.225	39.1108	44.3208	96.9387	89.3169	46.5172	73.2901	120.066	63.1478	154.27	67.4142	105.515	61.336	41.004	62.0424	83.871	47.9233	78.8799	147.659	38.9167	115.843	70.0503	60.3626	52.1376	112.034	20.256	44.7263	35.9433	25.2472	76.9112	115.892	118.014
AT1G08530	10.0194	22.162	13.3859	19.2633	46.5015	26.6043	16.3456	61.0041	18.4113	0	6.94218	12.1875	20.952	18.3281	4.24142	16.1126	7.87309	0	7.82216	11.0802	21.6565	21.5849	6.93677	22.3942	23.7969	19.4301	10.4002	7.44803	15.4976	8.00034	23.6561	21.3271	28.6927	18.7526	41.318	28.2288	7.07576	29.7882	22.2887	25.1511	13.5558	22.4067	20.256	0	8.98582	55.5438	0	17.8296	20.2476
AT1G08540	16.8898	31.9283	23.4253	24.4002	37.2012	19.3486	24.5184	23.4631	39.4528	20.6942	41.6531	27.4218	23.5709	25.5629	42.4142	18.4144	19.6827	30.7168	7.82216	33.2406	27.8441	26.0508	19.1781	20.3583	20.5519	47.6037	36.4008	21.7712	30.6654	18.6675	9.46245	15.5106	30.8998	20.8362	16.9028	32.5717	14.1515	19.8588	9.55231	20.1209	23.4619	25.6077	13.504	4.96959	22.4645	35.346	21.9746	31.0235	26.6111
AT1G08550	3.72149	9.7663	4.46197	7.70532	11.6254	12.0929	29.967	11.7316	21.0415	5.91263	6.94218	9.1406	10.476	12.5403	16.9657	4.60361	11.8096	30.7168	7.82216	11.0802	16.5002	20.0963	4.89655	7.12542	22.7153	25.2591	34.6674	5.72925	9.56232	5.33356	9.46245	9.69413	19.8642	6.25086	22.5371	26.0574	0	13.2392	9.55231	7.54533	8.34202	19.2058	0	9.93917	17.9716	10.0989	10.9873	19.6125	23.7186
AT1G08560	1.43134	2.25376	1.11549	3.85266	2.32507	4.83715	0	7.03893	0	0	3.47109	289.452	2.61899	4.34087	0	2.3018	3.93654	0	0	0	3.09379	1.48862	0.408046	3.05375	3.24504	3.88602	5.20011	1.90975	1.64868	0	3.15415	1.93883	6.62139	0	3.75619	4.3429	3.53788	0	369.356	0	5.21376	0	0	0	17.9716	10.0989	0	2.85273	6.36352
AT1G08570	83.8767	58.5978	55.7746	46.2319	67.4271	43.5343	51.7611	56.3115	65.7547	70.9515	48.5953	45.703	36.6659	40.9971	50.8971	29.9234	59.0481	92.1503	62.5772	33.2406	59.8133	60.2889	52.2298	46.8242	85.4526	60.2333	124.803	53.855	47.4819	34.6681	33.1186	75.6142	83.871	50.0069	78.8799	52.1148	42.4546	29.7882	57.3139	32.6964	30.2398	32.0096	37.1359	44.7263	35.9433	80.7909	98.8859	56.6981	53.8006
AT1G08580	29.7719	48.4559	23.4253	44.9477	23.2507	53.2086	29.967	49.2725	65.7547	14.7816	10.4133	97.4997	47.1419	101.769	63.6213	23.018	15.7462	46.0752	39.1108	11.0802	53.6257	58.056	28.9712	51.9138	42.1855	41.7747	57.2012	31.3199	42.2061	40.0017	26.8103	44.593	44.1426	18.7526	20.659	43.429	21.2273	19.8588	82.7867	32.6964	111.053	115.235	16.88	9.93917	67.3936	35.346	0	53.4888	56.6931
AT1G08590	3.72149	4.50752	2.23098	33.3897	58.1268	7.25572	54.4854	11.7316	26.3019	0	31.2398	12.1875	141.426	8.68175	4.24142	4.60361	0	15.3584	0	11.0802	15.9846	2.97723	2.04023	4.07167	8.65343	3.88602	8.66685	4.01048	4.28656	8.00034	67.8143	77.553	4.41426	77.0939	16.9028	30.4003	0	43.0274	6.36821	140.846	6.77789	3.20096	3.37599	0	17.9716	10.0989	0	36.729	6.94202
AT1G08592	4.5803	3.38064	1.11549	5.13688	2.32507	2.41857	5.44854	4.69262	5.26038	2.95631	13.8844	9.1406	23.5709	12.5403	0	11.509	0	0	0	22.1604	4.64068	8.18739	4.89655	6.1075	7.57175	11.6581	1.73337	3.0556	2.63788	2.66678	4.73123	7.7553	2.20713	6.25086	9.39046	4.3429	0	3.3098	3.1841	27.6662	13.5558	6.40193	3.37599	4.96959	8.98582	5.04943	0	6.41865	5.20651
AT1G08600	227.583	220.869	227.56	209.328	195.306	299.903	247.908	394.18	255.128	192.16	180.497	225.468	227.852	178.94	246.002	112.788	161.398	215.017	203.376	243.765	231.003	238.923	225.649	261.605	184.967	211.788	199.338	252.469	259.172	216.009	222.368	277.252	278.098	237.533	431.961	306.174	205.197	201.898	337.515	254.026	213.764	256.077	131.664	283.266	202.181	196.928	252.708	267.8	228.508
AT1G08610	5.4391	10.5175	3.34647	2.56844	6.97522	9.67429	2.72427	2.34631	10.5208	5.91263	6.94218	9.1406	7.85698	18.3281	12.7243	0	3.93654	0	0	0	13.9221	23.8179	6.93677	11.1971	9.73511	4.85752	15.6003	4.20145	6.5947	8.00034	3.15415	3.87765	8.82852	2.08362	3.75619	10.8572	0	0	22.2887	5.03022	22.4192	22.4067	3.37599	14.9088	0	0	0	16.7598	17.9335
AT1G04657	0	0.375627	0	0	0	0	2.72427	0	0	0	0	0	0	0	0	0	0	0	0	0	0	0	0	1.01792	0	0	0	0.763901	0.329735	0	1.57708	0	0	0	0	0	0	0	0	0	0.521376	0	0	0	0	0	0	0	0
AT1G08620	150.291	172.413	189.634	141.264	181.356	171.719	209.769	133.74	165.702	212.855	239.505	134.062	133.569	144.213	152.691	117.392	153.525	107.509	250.309	232.684	146.439	142.163	144.04	162.867	128.72	162.241	150.803	148.579	153.657	138.673	141.937	158.984	141.256	179.191	161.516	134.63	229.962	155.561	89.1549	165.997	148.071	134.44	141.792	163.996	139.28	227.225	164.81	133.365	150.989
AT1G08630	7.72925	18.4057	5.57746	0	0	7.25572	2.72427	9.38524	15.7811	2.95631	0	0	5.23799	2.89392	4.24142	2.3018	3.93654	0	0	22.1604	21.6565	9.676	1.63218	5.08959	4.32671	12.6296	27.7339	0.763901	0.989205	10.6671	0	0	2.20713	0	0	0	0	0	0	5.03022	3.64964	0	0	0	0	10.0989	21.9746	0.713184	0
AT1G08640	61.5477	96.1605	66.9295	50.0846	86.0277	62.8829	76.2795	68.043	107.838	47.301	62.4796	134.062	39.2849	128.779	156.933	29.9234	90.5405	122.867	54.7551	33.2406	137.674	99.7373	88.5459	67.1825	90.861	68.9768	109.202	63.4038	63.6389	56.0024	45.7352	96.9413	72.8353	37.5052	28.1714	106.401	21.2273	26.4784	127.364	32.6964	101.147	83.225	23.632	44.7263	67.3936	15.1483	21.9746	108.404	100.659
AT1G08645	0	0.375627	0	0	0	0	0	0	0	0	0	0	0	0	0	0	0	0	0	0	0.515632	0.744308	0.408046	0	0	0	0	0	0	0	1.57708	0	0	0	0	0	0	0	0	0	0	0	0	0	0	0	0	0.713184	0
AT1G08650	30.6307	55.2171	22.3098	23.116	18.6006	45.9529	27.2427	18.7705	76.2754	14.7816	20.8265	39.6093	10.476	17.3635	55.1385	20.7162	27.5558	92.1503	31.2886	33.2406	86.1105	43.9142	39.9885	62.093	11.8985	45.6607	29.4673	26.7365	41.2169	21.3342	25.2332	25.2047	19.8642	10.4181	41.318	99.8867	17.6894	33.098	28.6569	15.0907	21.3764	22.4067	33.7599	19.8783	35.9433	30.2966	0	91.2875	43.3876
AT1G08660	50.9558	78.1304	64.6985	155.391	158.105	91.9058	245.184	96.1987	142.03	50.2573	69.4218	106.64	264.518	142.767	76.3456	52.9415	39.3654	107.509	78.2216	77.5615	126.33	138.441	49.7816	148.616	112.495	81.6064	147.336	47.9348	73.5309	58.6692	124.589	139.595	81.6638	243.784	84.5142	76.0007	17.6894	62.8862	117.812	158.452	119.917	131.239	30.384	14.9088	85.3653	90.8898	54.9366	123.737	107.601
AT1G08670	8.58806	10.8932	10.0394	11.558	9.30029	12.0929	19.0699	11.7316	13.1509	8.86894	13.8844	15.2343	13.095	11.5757	8.48284	11.509	3.93654	46.0752	680.528	33.2406	7.21884	17.8634	11.8333	204.601	14.0618	19.4301	19.0671	18.7156	17.1462	21.3342	7.88538	27.1436	8.82852	20.8362	48.8304	17.3716	14.1515	9.9294	6.36821	10.0604	22.4192	22.4067	0	14.9088	40.4362	989.689	0	21.3955	18.512
AT1G08680	127.962	110.059	107.087	82.1901	134.854	84.65	98.0737	53.9651	99.9471	138.947	118.017	185.859	96.9028	85.8528	114.518	94.3739	122.033	30.7168	125.154	0	97.97	122.066	115.477	124.186	107.086	111.723	138.67	123.179	112.11	98.6709	77.2767	120.207	103.735	87.512	90.1485	173.716	155.667	109.223	152.837	105.635	82.3775	96.0289	84.3999	129.209	89.8582	151.483	120.861	113.753	137.105
AT1G08700	12.3095	15.7763	10.0394	12.8422	6.97522	19.3486	10.8971	16.4242	13.1509	11.8253	13.8844	15.2343	18.333	18.8105	16.9657	4.60361	11.8096	61.4336	31.2886	33.2406	16.5002	17.8634	12.6494	8.14334	9.73511	11.6581	20.8004	14.1322	12.5299	8.00034	17.3478	17.4494	11.0357	27.0871	9.39046	17.3716	10.6136	6.6196	25.4728	25.1511	21.3764	12.8039	6.75199	14.9088	26.9574	0	0	14.9769	19.6691
AT1G08710	42.0815	36.8114	36.8112	34.6739	41.8513	58.0457	21.7941	25.8094	60.4943	26.6068	31.2398	27.4218	28.8089	43.8911	42.4142	16.1126	55.1116	46.0752	7.82216	22.1604	50.5319	34.2382	31.4195	31.5554	40.0221	22.3446	34.6674	30.3651	30.3356	32.0014	18.9249	48.4707	52.9711	31.2543	41.318	39.0861	24.7652	33.098	50.9457	20.1209	39.6246	28.8087	16.88	59.635	26.9574	45.4449	21.9746	45.6437	34.7101
AT1G08720	67.8456	57.4709	95.9322	46.2319	60.4519	55.6272	40.864	37.541	57.8641	70.9515	52.0663	36.5624	31.4279	48.2319	46.6556	223.275	19.6827	138.225	7.82216	33.2406	61.8758	56.5674	51.8218	60.0571	59.4923	58.2903	65.868	54.4279	52.7576	69.3363	28.3874	40.7153	41.9355	31.2543	28.1714	47.7719	42.4546	76.1254	38.2093	40.2418	39.1032	48.0144	256.576	34.7871	67.3936	55.5438	98.8859	54.9151	50.9081
AT1G08730	2.00388	0.375627	0	1.28422	2.32507	4.83715	0	0	0	0	0	0	2.61899	6.27015	0	4.60361	3.93654	0	7.82216	0	2.57816	2.97723	0.408046	1.01792	3.24504	0.971505	1.73337	0.954876	0.329735	2.66678	11.0395	0	0	0	0	4.3429	0	0	0	2.51511	9.90615	0	3.37599	9.93917	0	0	0	1.06978	1.7355
AT1G08750	26.623	25.9182	30.1183	32.1055	37.2012	36.2786	24.5184	9.38524	31.5623	14.7816	17.3554	30.4687	26.1899	33.28	33.9314	27.6216	23.6193	15.3584	23.4665	22.1604	37.6411	31.2609	24.0747	29.5196	31.3687	22.3446	45.0676	27.6914	26.3788	16.0007	26.8103	23.2659	39.7283	31.2543	20.659	26.0574	10.6136	26.4784	35.0252	45.272	35.975	25.6077	27.008	29.8175	13.4787	5.04943	54.9366	25.318	37.0241
AT1G08760	34.3522	35.3089	35.6957	56.5057	67.4271	60.4643	49.0368	39.8873	31.5623	50.2573	45.1242	42.6561	54.9989	38.5856	97.5527	20.7162	55.1116	0	46.9329	99.7219	44.86	46.8914	39.9885	46.8242	55.1656	44.6892	69.3348	30.556	40.5574	37.3349	39.4269	60.1036	72.8353	66.6758	43.1961	30.4003	45.9925	33.098	44.5775	75.4533	55.2659	51.2154	30.384	49.6959	26.9574	40.3955	54.9366	47.7833	42.8091
AT1G08770	9.44686	9.7663	8.92393	7.70532	11.6254	12.0929	13.6213	7.03893	7.89056	0	6.94218	3.04687	0	6.75247	4.24142	13.8108	7.87309	0	7.82216	22.1604	6.70321	11.1646	6.93677	5.08959	6.49007	8.74354	6.93348	9.35778	6.92444	8.00034	3.15415	1.93883	13.2428	8.33448	3.75619	10.8572	0	23.1686	12.7364	7.54533	5.73514	3.20096	10.128	0	8.98582	5.04943	10.9873	3.92251	6.94202
AT1G08780	20.3251	19.9082	20.0788	26.9686	37.2012	29.0229	21.7941	35.1947	44.7132	11.8253	20.8265	27.4218	47.1419	48.2319	25.4485	18.4144	3.93654	61.4336	7.82216	11.0802	28.8754	32.7495	19.1781	26.4659	19.4702	26.2306	24.2672	15.469	21.7625	10.6671	17.3478	44.593	26.4856	45.8396	22.5371	26.0574	3.53788	26.4784	38.2093	27.6662	50.5735	25.6077	6.75199	9.93917	13.4787	45.4449	21.9746	26.0312	25.4541
AT1G08790	0	0.375627	0	0	0	0	0	0	0	0	0	0	0	0.964639	0	0	0	0	0	0	0	0	0	0	0	0	0	0	0	0	0	0	0	0	0	0	0	0	0	0	0	0	0	0	0	0	0	0	0
AT1G08800	51.2421	72.1203	32.3492	51.3688	69.7522	38.6972	76.2795	44.5799	52.6038	47.301	41.6531	45.703	60.2369	20.7397	67.8627	124.297	31.4923	138.225	62.5772	55.401	45.8912	61.7776	40.8046	84.4871	46.5122	46.6322	46.801	76.963	83.0933	61.336	72.5455	79.4919	50.764	68.7595	52.5866	43.429	102.599	109.223	63.6821	47.7871	38.0605	57.6173	97.9038	34.7871	49.422	15.1483	43.9493	53.4888	54.3791
AT1G08810	0	0	0	0	0	0	0	0	0	0	0	0	0	0	0	0	0	0	0	0	0.515632	1.48862	0	0	0	2.91451	1.73337	0.38195	0.65947	2.66678	0	1.93883	0	2.08362	0	0	0	0	3.1841	0	0.521376	0	0	0	4.49291	0	0	0	2.89251
AT1G08820	60.4027	43.1971	61.352	60.3583	76.7274	62.8829	87.1766	258.094	57.8641	44.3447	48.5953	79.2185	47.1419	72.8302	76.3456	59.8469	43.302	46.0752	101.688	177.283	57.2351	61.7776	50.5976	78.3796	65.9824	112.695	62.4013	34.3755	41.5466	37.3349	55.1976	58.1648	50.764	72.9267	204.712	69.4864	38.9167	39.7176	54.1298	57.8475	64.1293	54.4164	33.7599	39.7567	80.8723	20.1977	164.81	54.5585	56.6931
AT1G08830	87.5982	131.469	117.127	95.0323	118.579	79.8129	89.9009	75.0819	123.619	97.5584	69.4218	70.0779	104.76	83.9236	50.8971	115.09	90.5405	122.867	78.2216	66.4813	103.126	90.0613	98.339	117.06	88.6976	110.752	95.3353	89.7583	89.3582	109.338	99.3558	114.391	90.4923	106.265	77.0018	130.287	91.9849	79.4352	85.9708	140.846	68.3003	92.8279	168.8	59.635	98.844	60.5932	43.9493	91.2875	75.7837
AT1G08840	7.15671	10.8932	8.92393	19.2633	2.32507	36.2786	13.6213	4.69262	21.0415	5.91263	3.47109	39.6093	10.476	39.0679	29.69	4.60361	3.93654	0	23.4665	11.0802	18.5627	21.5849	4.89655	17.3046	10.8168	10.6866	12.1336	4.77438	4.94603	0	15.7708	7.7553	22.0713	4.16724	5.63428	21.7145	0	3.3098	50.9457	5.03022	28.1543	35.2106	0	0	8.98582	45.4449	0	18.8994	24.2971
AT1G08845	18.0349	18.4057	17.8479	11.558	4.65015	21.7672	16.3456	23.4631	21.0415	11.8253	24.2976	21.3281	5.23799	17.8458	16.9657	0	0	0	0	0	17.5315	12.6532	15.5057	13.2329	14.0618	15.5441	13.867	14.8961	17.476	24.001	14.1937	7.7553	15.4499	6.25086	7.51237	13.0287	0	19.8588	35.0252	10.0604	16.1627	19.2058	3.37599	9.93917	13.4787	5.04943	0	13.1939	15.6195
AT1G08860	0.286269	0	21.1943	0	0	0	0	0	0	0	0	0	0	0	0	0	0	15.3584	0	0	0.515632	0	0	1.01792	0	0	0	0	0	0	0	0	0	0	0	2.17145	0	0	0	0	0	0	0	0	0	0	0	0	0
AT1G08880	46.3755	43.9483	32.3492	51.3688	32.551	48.3715	62.6582	21.1168	55.2339	35.4758	34.7109	63.9842	68.0938	65.5954	42.4142	20.7162	43.302	30.7168	7.82216	11.0802	59.2976	58.056	44.0689	50.8959	64.9007	37.8887	58.9346	45.2611	38.9087	56.0024	50.4664	62.0424	46.3497	77.0939	33.8057	82.5151	42.4546	49.647	25.4728	85.5137	70.9072	35.2106	33.7599	34.7871	26.9574	25.2472	21.9746	58.1245	65.3707
AT1G08890	200.96	229.132	99.2787	74.4847	44.1764	70.1386	54.4854	75.0819	110.468	97.5584	100.662	76.1717	86.4268	80.5473	114.518	52.9415	173.208	92.1503	70.3994	66.4813	142.83	100.482	255.028	120.114	154.68	130.182	150.803	176.843	174.1	130.672	102.51	85.3084	79.4567	77.0939	69.4894	138.973	45.9925	82.745	57.3139	123.24	77.6851	102.431	40.5119	74.5438	134.787	80.7909	65.9239	144.42	109.915
AT1G08900	36.9286	37.1871	29.0028	6.4211	9.30029	9.67429	2.72427	14.0779	13.1509	5.91263	6.94218	15.2343	2.61899	10.1287	29.69	2.3018	31.4923	30.7168	0	11.0802	22.6878	28.2837	29.3793	16.2867	17.3069	18.4586	57.2012	44.6882	39.898	40.0017	20.502	7.7553	19.8642	16.669	5.63428	19.543	17.6894	19.8588	15.9205	17.6058	11.4703	22.4067	3.37599	9.93917	26.9574	30.2966	0	38.5119	46.8586
AT1G08910	51.8146	55.9684	51.3126	37.2424	46.5015	120.929	46.3126	25.8094	152.551	41.3884	34.7109	27.4218	28.8089	41.9618	59.3799	32.2252	23.6193	30.7168	54.7551	44.3208	65.4852	89.3169	41.2126	53.9496	71.3908	40.8032	109.202	56.1467	50.7792	45.3353	36.2727	50.4095	130.221	33.3379	37.5619	162.859	63.6819	49.647	47.7616	35.2115	42.7529	54.4164	33.7599	104.361	53.9149	55.5438	32.962	70.9618	70.5772
AT1G04673	0	0	0	0	0	0	0	0	0	0	0	0	0	0	0	0	0	0	0	0	0	0	0	0	0	0	0	0	0	0	0	1.93883	0	0	0	0	0	0	0	0	0	0	0	0	0	0	0	0	0
AT1G04677	0.286269	0	0	0	0	0	0	0	0	0	0	0	0	0	0	0	19.6827	0	0	0	0	0.744308	0	0	0	0	0	0.190975	0	0	0	0	0	0	0	0	0	0	0	0	0	0	0	24.8479	0	0	0	0	0
AT1G04683	2.29015	1.50251	8.92393	0	0	0	2.72427	0	2.63019	0	0	0	0	1.44696	0	4.60361	216.51	0	0	0	0	0	0.408046	0	1.08168	0.971505	0	4.39243	0.329735	18.6675	0	0	4.41426	2.08362	1.87809	0	0	0	0	0	0	0	0	298.175	8.98582	0	0	1.06978	0
AT1G08920	292.28	163.398	370.343	82.1901	130.204	249.113	106.246	140.779	249.868	97.5584	93.7194	109.687	99.5218	109.004	313.865	126.599	1763.57	353.243	156.443	188.364	261.941	231.48	238.707	186.279	226.071	178.757	303.34	126.426	139.148	314.68	36.2727	93.0637	198.642	81.2612	97.6608	288.803	53.0682	76.1254	105.075	77.9684	67.7789	304.091	77.6479	1182.76	139.28	70.6921	252.708	190.063	225.616
AT1G08930	540.189	652.088	1467.99	472.593	153.455	215.253	264.254	227.592	192.004	535.093	749.755	194.999	424.277	211.738	178.14	115.09	295.241	337.885	226.843	99.7219	189.237	197.242	367.241	513.03	212.009	317.682	225.338	360.37	516.365	773.366	238.138	106.635	125.806	172.94	148.369	128.115	463.463	443.513	143.285	316.904	185.61	118.436	151.92	337.932	251.603	242.373	98.8859	109.83	112.229
AT1G08940	179.204	142.738	236.484	96.3165	51.1516	33.86	38.1398	105.584	57.8641	233.549	128.43	57.8905	54.9989	50.1612	72.1042	80.5631	165.335	107.509	23.4665	66.4813	61.3602	109.413	115.477	89.5767	91.9427	118.524	105.736	156.6	150.359	160.007	124.589	65.9201	61.7996	47.9233	114.564	69.4864	180.432	132.392	95.5231	65.3928	46.9239	131.239	60.7679	104.361	89.8582	70.6921	32.962	62.7602	100.659
AT1G08950	0	0	0	0	0	0	0	0	0	0	0	0	0	0	0	0	0	0	0	0	0	0	0	0	0	0	0	0	0.329735	0	0	0	0	2.08362	0	0	0	0	0	0	0	0	0	0	0	0	0	0	0
AT1G08960	15.4585	13.1469	18.9634	23.116	11.6254	16.93	8.17281	11.7316	15.7811	2.95631	10.4133	15.2343	10.476	11.0933	8.48284	4.60361	15.7462	30.7168	7.82216	0	12.3752	10.4203	15.0977	16.2867	7.57175	15.5441	13.867	10.5036	10.2218	13.3339	9.46245	7.7553	17.657	29.1707	13.1467	13.0287	7.07576	9.9294	12.7364	20.1209	13.0344	22.4067	0	0	4.49291	15.1483	21.9746	6.77524	9.83453
AT1G08970	45.803	40.9433	49.0816	30.8213	51.1516	45.9529	29.967	49.2725	39.4528	29.5631	38.182	42.6561	31.4279	41.4795	38.1728	27.6216	15.7462	46.0752	62.5772	33.2406	45.3756	64.0105	43.6609	50.8959	41.1038	33.0312	55.4678	44.8792	41.5466	21.3342	34.6957	48.4707	39.7283	25.0034	30.0495	28.2288	70.7576	49.647	31.841	10.0604	49.5308	57.6173	10.128	9.93917	49.422	30.2966	32.962	38.8685	50.9081
AT1G08980	14.3134	21.4107	12.2704	3.85266	6.97522	9.67429	8.17281	9.38524	15.7811	8.86894	6.94218	9.1406	5.23799	3.37624	8.48284	6.90541	7.87309	0	0	11.0802	10.3126	13.3975	11.8333	7.12542	28.1236	19.4301	22.5338	8.40291	27.0383	8.00034	9.46245	3.87765	11.0357	0	3.75619	15.2001	10.6136	3.3098	6.36821	7.54533	8.34202	12.8039	6.75199	9.93917	17.9716	0	10.9873	9.27139	12.1485
AT1G08990	90.1746	52.2121	40.1577	19.2633	16.2755	33.86	8.17281	30.502	23.6717	144.859	55.5374	24.3749	10.476	16.8812	16.9657	158.824	417.274	46.0752	46.9329	0	20.6253	15.6305	104.46	18.3225	19.4702	167.099	13.867	111.339	80.7851	98.6709	77.2767	27.1436	24.2784	16.669	37.5619	15.2001	300.72	82.745	15.9205	10.0604	16.1627	16.0048	256.576	342.901	49.422	0	21.9746	17.1164	23.7186
AT1G09000	102.484	49.2071	41.2732	30.8213	46.5015	29.0229	40.864	28.1557	15.7811	91.6458	31.2398	57.8905	26.1899	28.4568	42.4142	184.144	578.672	61.4336	62.5772	22.1604	35.5786	38.704	91.8102	27.4838	29.2053	71.8914	31.2007	104.463	71.8823	96.0041	91.4704	21.3271	37.5212	16.669	26.2933	34.7432	180.432	43.0274	76.4185	15.0907	28.1543	67.2202	266.704	258.418	35.9433	15.1483	0	33.5196	41.0736
AT1G09010	56.9674	45.8265	39.0422	65.4952	58.1268	45.9529	73.5553	35.1947	65.7547	32.5195	20.8265	60.9373	89.0458	54.0198	50.8971	11.509	62.9847	46.0752	31.2886	11.0802	59.2976	59.5446	42.0287	49.878	50.8389	55.3758	88.4019	74.0984	65.947	48.002	58.3518	73.6754	79.4567	95.8465	77.0018	73.8293	49.5303	49.647	54.1298	90.5439	67.7789	60.8183	6.75199	114.3	44.9291	40.3955	54.9366	58.8376	68.8417
AT1G09020	26.623	22.5376	24.5408	33.3897	37.2012	31.4414	13.6213	30.502	18.4113	23.6505	17.3554	36.5624	23.5709	20.2574	16.9657	29.9234	7.87309	15.3584	39.1108	22.1604	21.1409	22.3292	25.7069	23.4121	20.5519	26.2306	26.0005	20.6253	19.1246	26.6678	26.8103	25.2047	8.82852	25.0034	20.659	26.0574	14.1515	36.4078	3.1841	15.0907	22.9406	28.8087	13.504	19.8783	26.9574	10.0989	32.962	16.7598	19.6691
AT1G09030	0	0	0	0	0	0	0	0	0	0	0	0	0	0.482319	0	0	0	0	0	0	0	0	0	0	0	0	1.73337	0	0	0	0	0	0	0	0	0	0	0	0	0	0.521376	0	0	0	0	0	0	0	0
AT1G09040	5.4391	5.6344	7.80844	19.2633	4.65015	16.93	8.17281	4.69262	10.5208	0	6.94218	3.04687	13.095	10.611	21.2071	2.3018	0	15.3584	0	0	12.3752	9.676	3.67241	7.12542	11.8985	4.85752	6.93348	6.11121	4.61629	2.66678	1.57708	3.87765	4.41426	8.33448	0	8.6858	0	3.3098	12.7364	2.51511	9.90615	6.40193	10.128	4.96959	4.49291	0	0	11.0543	7.52052
AT1G09050	6.29791	9.01504	4.46197	6.4211	18.6006	16.93	8.17281	2.34631	5.26038	0	3.47109	9.1406	10.476	5.78783	0	13.8108	0	15.3584	0	22.1604	4.64068	7.44308	5.30459	3.05375	8.65343	4.85752	6.93348	4.20145	5.6055	0	11.0395	5.81648	8.82852	10.4181	9.39046	10.8572	0	3.3098	9.55231	7.54533	6.77789	9.60289	0	4.96959	0	10.0989	32.962	4.99229	4.04951
AT1G09060	31.7758	29.6745	32.3492	25.6844	32.551	67.72	49.0368	25.8094	42.083	26.6068	41.6531	36.5624	15.714	31.8331	25.4485	34.527	31.4923	30.7168	15.6443	33.2406	39.188	34.9825	28.9712	46.8242	35.6954	34.9742	31.2007	24.6358	31.3248	21.3342	17.3478	17.4494	61.7996	27.0871	26.2933	30.4003	38.9167	36.4078	31.841	40.2418	30.2398	35.2106	43.8879	14.9088	35.9433	35.346	10.9873	30.6669	33.5531
AT1G09070	129.393	36.4358	352.495	30.8213	25.5758	111.254	49.0368	70.3893	63.1245	100.515	59.0085	51.7967	39.2849	34.727	46.6556	156.523	192.891	76.7919	70.3994	44.3208	55.6882	53.5902	76.7126	47.8421	55.1656	60.2333	60.6679	22.3441	27.368	181.341	20.502	29.0824	105.942	25.0034	30.0495	28.2288	17.6894	36.4078	31.841	30.1813	17.7268	38.4116	64.1439	49.6959	67.3936	70.6921	43.9493	28.1708	28.3466
AT1G09080	0.286269	0.751254	0	0	0	0	0	0	0	0	0	0	0	0.482319	4.24142	2.3018	0	0	0	0	0	1.48862	0.408046	3.05375	1.08168	0	0	0	0	0	0	0	0	0	0	0	0	0	0	0	0	0	0	0	0	0	0	0	0
AT1G09090	30.6307	78.8816	22.3098	30.8213	27.9009	26.6043	149.835	79.7746	21.0415	23.6505	277.687	42.6561	94.2838	35.6916	21.2071	23.018	3.93654	76.7919	242.487	88.6417	35.063	39.4483	36.7241	1029.11	34.6137	41.7747	36.4008	30.938	94.634	42.6685	34.6957	36.8377	44.1426	239.616	60.099	41.2575	24.7652	387.247	57.3139	105.635	35.4536	25.6077	20.256	34.7871	98.844	191.878	21.9746	34.2328	49.7511
AT1G09100	32.6346	39.4408	37.9267	28.2528	53.4767	58.0457	62.6582	21.1168	36.8226	70.9515	27.7687	27.4218	39.2849	35.6916	42.4142	13.8108	31.4923	122.867	31.2886	66.4813	33.0004	42.4256	37.1321	49.878	34.6137	40.8032	26.0005	38.0041	44.1845	29.3346	23.6561	62.0424	52.9711	64.5922	15.0247	34.7432	56.6061	19.8588	41.3934	27.6662	42.2315	28.8087	13.504	34.7871	22.4645	20.1977	32.962	34.946	28.3466
AT1G09130	47.8068	42.8215	32.3492	23.116	39.5262	29.0229	32.6912	30.502	44.7132	38.4321	27.7687	30.4687	20.952	30.3861	38.1728	18.4144	70.8578	30.7168	54.7551	11.0802	46.9225	30.5166	39.5804	37.6629	41.1038	34.0027	34.6674	40.8687	43.525	42.6685	34.6957	32.96	57.3854	18.7526	22.5371	56.4577	21.2273	52.9568	19.1046	30.1813	34.4108	28.8087	30.384	14.9088	35.9433	30.2966	32.962	33.8762	38.1811
AT1G09140	595.152	439.483	494.163	366.003	460.364	428.087	463.126	499.764	491.845	653.346	468.597	356.483	350.945	489.554	568.351	478.775	653.466	552.902	375.463	653.732	517.694	531.436	533.724	419.382	498.654	503.239	485.343	821.002	854.014	682.696	539.36	602.975	518.676	650.089	770.018	707.892	972.918	698.368	483.984	565.9	769.552	717.016	766.351	810.043	745.823	646.328	1021.82	787.711	755.523
AT1G09150	7.72925	9.7663	6.69295	20.5475	13.9504	14.5114	24.5184	11.7316	18.4113	5.91263	10.4133	15.2343	5.23799	21.7044	16.9657	6.90541	0	15.3584	7.82216	22.1604	17.5315	10.4203	9.38505	15.2688	14.0618	14.5726	15.6003	7.82998	11.8705	10.6671	6.3083	23.2659	11.0357	18.7526	18.7809	10.8572	7.07576	13.2392	19.1046	7.54533	26.0688	25.6077	3.37599	0	17.9716	20.1977	21.9746	14.2637	10.9915
AT1G09155	12.5958	10.5175	7.80844	2.56844	0	4.83715	5.44854	18.7705	13.1509	65.0389	41.6531	6.09373	5.23799	5.30551	4.24142	25.3198	3.93654	15.3584	23.4665	44.3208	3.60942	7.44308	10.2011	29.5196	9.73511	6.80053	12.1336	24.8268	18.7949	8.00034	6.3083	7.7553	4.41426	27.0871	15.0247	6.51435	113.212	139.012	0	0	8.34202	9.60289	94.5279	0	26.9574	25.2472	21.9746	6.77524	6.94202
AT1G09157	0	0	0	0	0	2.41857	0	0	0	0	0	0	0	0	0	0	3.93654	0	0	0	0	0	0	0	0	0	0	0	0	0	0	0	0	0	0	0	0	0	0	0	0	0	0	0	0	0	0	0	0.578501
AT1G09160	34.3522	36.8114	54.6591	57.7899	104.628	45.9529	98.0737	58.6578	36.8226	23.6505	38.182	85.3123	65.4748	74.2772	139.967	62.1487	59.0481	46.0752	23.4665	33.2406	53.1101	64.0105	35.5	51.9138	98.4328	65.0908	52.0011	27.8824	31.6546	32.0014	47.3123	83.3695	30.8998	108.348	50.7085	30.4003	14.1515	29.7882	76.4185	67.908	62.0438	108.833	64.1439	39.7567	35.9433	5.04943	76.9112	33.5196	50.9081
AT1G09170	6.58418	4.13189	4.46197	3.85266	65.102	7.25572	0	2.34631	2.63019	5.91263	0	9.1406	5.23799	3.85856	12.7243	345.27	3.93654	0	0	0	1.54689	7.44308	5.71264	1.01792	6.49007	6.80053	0	9.93071	2.30815	5.33356	7.88538	71.7366	2.20713	4.16724	7.51237	4.3429	3.53788	0	0	5.03022	2.60688	9.60289	438.879	9.93917	17.9716	10.0989	0	3.92251	9.25602
AT1G09176	0	0	1.11549	0	0	0	0	0	0	0	0	0	0	0	0	9.20721	0	0	0	0	0	0	0.408046	0	0	0	0	0	0.329735	2.66678	0	0	0	0	0	0	0	0	0	0	0	0	3.37599	4.96959	0	0	0	0	0.578501
AT1G09180	0.572537	0.375627	0	0	0	2.41857	0	0	0	0	0	0	0	0	0	4.60361	11.8096	0	0	0	0	0	0.408046	0	0	0	0	0.38195	0	0	0	0	0	0	0	0	0	0	0	0	0	0	0	0	0	0	0	0	0
AT1G09190	0.572537	3.38064	2.23098	1.28422	2.32507	2.41857	0	2.34631	2.63019	0	0	0	0	6.27015	0	0	0	0	0	0	4.64068	4.46585	0.816091	3.05375	2.16336	1.94301	5.20011	2.10073	0.65947	5.33356	0	0	4.41426	2.08362	0	8.6858	0	0	6.36821	0	5.21376	3.20096	0	4.96959	0	0	0	2.85273	4.04951
AT1G09195	43.2265	63.1053	46.8506	59.0741	32.551	36.2786	62.6582	23.4631	52.6038	44.3447	31.2398	48.7499	31.4279	38.1032	59.3799	41.4325	19.6827	15.3584	23.4665	210.524	34.0317	29.028	47.3333	44.7884	15.1435	33.0312	31.2007	85.9388	69.9039	56.0024	91.4704	52.3483	55.1783	54.1741	28.1714	47.7719	102.599	33.098	31.841	50.3022	43.2742	32.0096	77.6479	34.7871	94.3511	35.346	164.81	35.3026	39.9166
AT1G09200	4.29403	5.25877	1.11549	55.2214	37.2012	4.83715	35.4155	11.7316	5.26038	0	0	12.1875	78.5698	57.396	8.48284	2.3018	0	30.7168	7.82216	22.1604	10.3126	20.0963	4.08046	8.14334	8.65343	9.71505	6.93348	5.15633	3.29735	2.66678	61.5059	15.5106	8.82852	47.9233	15.0247	17.3716	3.53788	0	19.1046	50.3022	64.1293	3.20096	10.128	9.93917	35.9433	0	0	8.5582	26.6111
AT1G09210	38.9325	52.9634	36.8112	115.58	123.229	48.3715	130.765	44.5799	68.3849	23.6505	24.2976	85.3123	86.4268	86.8175	33.9314	27.6216	19.6827	61.4336	54.7551	77.5615	56.7195	60.2889	60.7988	102.81	56.2473	97.1505	52.0011	21.0073	27.6978	32.0014	152.976	89.186	44.1426	147.937	30.0495	45.6004	7.07576	23.1686	41.3934	90.5439	94.3691	12.8039	13.504	9.93917	71.8865	20.1977	131.848	24.6048	45.1231
AT1G09220	2.29015	3.00501	1.11549	3.85266	2.32507	0	0	2.34631	2.63019	2.95631	0	3.04687	2.61899	3.85856	12.7243	2.3018	0	0	0	0	3.60942	5.95446	2.85632	3.05375	1.08168	0	0	3.0556	3.62709	2.66678	0	5.81648	2.20713	0	1.87809	13.0287	3.53788	0	0	0	3.64964	6.40193	0	0	4.49291	5.04943	0	1.06978	5.20651
AT1G09230	56.6812	41.3189	70.276	56.5057	69.7522	62.8829	70.831	46.9262	55.2339	29.5631	27.7687	51.7967	60.2369	76.6888	84.8284	29.9234	43.302	61.4336	15.6443	11.0802	57.7507	63.2662	57.5344	46.8242	63.819	52.4613	55.4678	51.7543	46.1629	34.6681	52.0435	54.2871	68.421	58.3414	46.9523	36.9146	14.1515	26.4784	60.498	62.8777	70.3858	60.8183	10.128	44.7263	58.4078	20.1977	21.9746	58.1245	57.8501
AT1G09245	0	0	0	0	0	0	0	0	0	0	0	0	0	0	0	0	0	0	0	0	0	0	0	0	0	0	0	0	0	0	0	0	0	0	0	0	0	0	0	0	0	0	0	0	0	0	0	0	0
AT1G09250	30.3445	48.4559	13.3859	95.0323	67.4271	14.5114	95.3494	18.7705	15.7811	8.86894	34.7109	15.2343	120.474	50.1612	21.2071	29.9234	27.5558	30.7168	7.82216	11.0802	16.5002	20.8406	32.2356	45.8063	18.3885	15.5441	27.7339	30.938	60.6713	37.3349	67.8143	63.9813	11.0357	104.181	18.7809	10.8572	56.6061	46.3372	31.841	100.604	54.2231	12.8039	33.7599	9.93917	44.9291	35.346	32.962	13.1939	15.041
AT1G09270	86.1668	78.8816	75.8534	129.706	111.604	55.6272	103.522	103.238	113.098	73.9079	62.4796	103.593	157.14	83.9236	67.8627	133.505	118.096	138.225	101.688	99.7219	72.7041	90.0613	78.7528	103.828	72.4725	77.7204	81.4684	78.4908	75.1796	85.337	135.629	96.9413	64.0068	95.8465	61.9771	78.1722	70.7576	109.223	85.9708	133.301	66.2148	60.8183	121.536	104.361	85.3653	95.9392	120.861	58.1245	79.2547
AT1G09280	29.4857	32.6795	26.7718	48.8003	46.5015	26.6043	32.6912	25.8094	23.6717	23.6505	20.8265	60.9373	28.8089	52.0905	33.9314	18.4144	11.8096	15.3584	0	22.1604	31.9692	35.7268	31.0115	25.4479	25.9603	18.4586	29.4673	28.0733	29.0167	26.6678	25.2332	21.3271	22.0713	41.6724	13.1467	30.4003	21.2273	26.4784	44.5775	20.1209	46.4025	35.2106	23.632	19.8783	31.4504	10.0989	32.962	30.3103	40.4951
AT1G09290	13.7409	21.4107	11.1549	11.558	9.30029	16.93	2.72427	14.0779	26.3019	8.86894	13.8844	9.1406	15.714	26.5276	33.9314	11.509	3.93654	0	0	0	19.594	20.8406	15.9138	20.3583	19.4702	13.6011	10.4002	18.1426	16.157	21.3342	4.73123	15.5106	22.0713	18.7526	5.63428	32.5717	10.6136	19.8588	28.6569	5.03022	19.8123	19.2058	3.37599	4.96959	22.4645	0	10.9873	25.318	25.4541
AT1G09300	13.4546	29.2989	11.1549	3.85266	6.97522	19.3486	10.8971	9.38524	31.5623	8.86894	3.47109	42.6561	7.85698	24.116	25.4485	2.3018	0	30.7168	7.82216	11.0802	22.1722	17.1191	13.0575	12.215	19.4702	18.4586	15.6003	24.4448	27.0383	21.3342	4.73123	11.633	11.0357	14.5853	9.39046	26.0574	14.1515	16.549	12.7364	10.0604	28.6757	25.6077	27.008	4.96959	17.9716	0	0	19.6125	26.0326
AT1G09310	0.572537	0.375627	0	0	0	2.41857	0	0	0	0	0	0	0	0.482319	0	0	0	0	0	0	1.03126	0.744308	0	0	0	0	0	0.190975	0	0	0	0	0	2.08362	0	0	0	0	0	0	0.521376	0	0	0	0	0	0	0.356592	2.31401
AT1G09320	18.3212	24.0401	10.0394	14.1264	25.5758	12.0929	21.7941	9.38524	26.3019	8.86894	20.8265	30.4687	10.476	16.3989	29.69	4.60361	11.8096	15.3584	7.82216	0	20.1096	17.1191	17.954	21.3763	16.2252	26.2306	13.867	15.278	16.8165	8.00034	6.3083	15.5106	11.0357	16.669	11.2686	10.8572	0	19.8588	25.4728	7.54533	26.0688	12.8039	6.75199	24.8479	4.49291	10.0989	0	11.7675	18.512
AT1G09330	18.0349	16.9032	20.0788	25.6844	32.551	24.1857	21.7941	23.4631	21.0415	11.8253	24.2976	12.1875	31.4279	18.8105	29.69	27.6216	3.93654	0	7.82216	44.3208	24.2347	23.8179	22.8505	18.3225	16.2252	23.3161	20.8004	18.5246	19.4544	18.6675	33.1186	25.2047	15.4499	31.2543	28.1714	17.3716	28.3031	13.2392	25.4728	35.2115	28.1543	28.8087	27.008	4.96959	22.4645	20.1977	32.962	13.9071	19.6691
AT1G09340	2.29015	7.51254	2.23098	6.4211	6.97522	14.5114	2.72427	0	10.5208	0	3.47109	3.04687	5.23799	5.78783	8.48284	0	0	0	7.82216	11.0802	14.4377	13.3975	3.67241	3.05375	16.2252	4.85752	41.6009	1.90975	8.90285	2.66678	1.57708	9.69413	15.4499	4.16724	0	8.6858	0	13.2392	12.7364	5.03022	6.77789	16.0048	0	0	0	5.04943	0	12.4807	15.6195
AT1G09350	2.86269	8.26379	1.11549	11.558	2.32507	4.83715	5.44854	2.34631	2.63019	67.9952	31.2398	0	5.23799	2.4116	0	2.3018	0	0	86.0437	0	2.06253	1.48862	4.89655	4.07167	2.16336	4.85752	6.93348	0.190975	0	0	0	0	0	0	0	2.17145	0	3.3098	0	0	0	0	0	0	0	0	0	1.06978	0
AT1G09360	0	0	0	0	0	0	0	0	0	0	0	0	0	0	0	0	0	0	0	0	0	0	0	0	0	0.971505	0	0	0	0	0	0	0	0	0	0	0	0	0	0	0	0	0	0	0	0	0	0	0
AT1G09370	0	0	0	1.28422	2.32507	0	0	0	0	0	0	0	0	0	0	0	0	0	0	0	0.515632	0	0	0	0	3.88602	0	0.190975	0	0	0	0	0	0	0	0	0	0	0	0	0	0	0	0	0	0	0	0	0
AT1G09380	1.43134	1.50251	4.46197	0	2.32507	2.41857	0	0	0	0	0	0	2.61899	1.44696	4.24142	0	82.6674	0	0	0	1.54689	2.23292	0.408046	0	2.16336	32.0597	5.20011	1.90975	1.64868	61.336	0	1.93883	2.20713	0	0	0	3.53788	0	0	2.51511	2.08551	0	0	49.6959	8.98582	5.04943	0	0.713184	1.7355
AT1G09390	2.57642	2.62939	7.80844	20.5475	13.9504	19.3486	2.72427	4.69262	7.89056	0	10.4133	3.04687	15.714	9.64639	8.48284	2.3018	3.93654	0	15.6443	0	5.67195	26.7951	1.22414	2.03583	3.24504	8.74354	15.6003	2.67365	3.29735	10.6671	9.46245	23.2659	22.0713	4.16724	1.87809	10.8572	0	0	15.9205	30.1813	9.38478	3.20096	0	4.96959	4.49291	0	0	11.0543	27.7681
AT1G04697	0.858806	1.12688	0	6.4211	2.32507	7.25572	2.72427	0	0	0	0	3.04687	5.23799	4.34087	4.24142	0	0	0	0	0	2.57816	11.1646	0	1.01792	3.24504	1.94301	0	0.38195	0.65947	2.66678	3.15415	1.93883	6.62139	0	1.87809	2.17145	0	0	3.1841	7.54533	4.69239	3.20096	0	0	0	0	0	2.85273	10.9915
AT1G09400	2.86269	2.62939	6.69295	21.8317	25.5758	4.83715	10.8971	0	0	5.91263	17.3554	3.04687	23.5709	15.4342	12.7243	4.60361	3.93654	0	0	22.1604	5.67195	35.7268	2.04023	5.08959	3.24504	3.88602	10.4002	2.86463	1.64868	18.6675	9.46245	11.633	4.41426	0	3.75619	10.8572	17.6894	13.2392	3.1841	22.636	5.21376	0	0	0	4.49291	0	0	3.56592	20.8261
AT1G09410	2.29015	2.25376	4.46197	1.28422	9.30029	4.83715	0	0	13.1509	5.91263	3.47109	6.09373	5.23799	4.82319	0	0	3.93654	0	0	0	3.60942	8.18739	3.26436	3.05375	7.57175	3.88602	5.20011	1.90975	4.28656	0	0	1.93883	0	0	0	8.6858	0	0	9.55231	5.03022	7.29927	3.20096	0	0	0	0	0	5.34888	1.157
AT1G09415	10.8782	14.2738	14.5014	23.116	25.5758	36.2786	16.3456	14.0779	42.083	11.8253	3.47109	18.2812	20.952	21.2221	72.1042	6.90541	15.7462	15.3584	15.6443	55.401	68.579	73.6865	5.71264	16.2867	109.25	19.4301	97.0687	18.5246	13.8489	10.6671	4.73123	9.69413	28.6927	12.5017	15.0247	30.4003	3.53788	6.6196	15.9205	7.54533	17.2054	99.2298	10.128	0	17.9716	15.1483	0	69.5354	82.7257
AT1G09420	22.0427	15.0251	25.6563	20.5475	25.5758	31.4414	10.8971	21.1168	47.3434	14.7816	3.47109	54.8436	20.952	33.28	67.8627	6.90541	31.4923	30.7168	7.82216	0	73.2197	50.6129	16.7299	25.4479	22.7153	13.6011	29.4673	29.7921	20.7733	45.3353	15.7708	19.3883	28.6927	14.5853	13.1467	54.2862	3.53788	16.549	60.498	30.1813	32.3253	137.641	20.256	54.6654	31.4504	10.0989	21.9746	73.8145	37.6026
AT1G09421	0	0.375627	0	0	0	0	2.72427	0	0	0	0	0	7.85698	0.482319	12.7243	0	0	0	0	0	1.54689	0.744308	0.408046	1.01792	2.16336	0.971505	3.46674	1.33683	0.329735	0	0	5.81648	0	0	0	0	0	0	0	0	0	3.20096	0	0	0	0	0	3.56592	1.157
AT1G09430	28.9131	37.9383	26.7718	38.5266	30.226	24.1857	49.0368	77.4283	23.6717	47.301	69.4218	21.3281	28.8089	27.9745	12.7243	18.4144	11.8096	15.3584	101.688	77.5615	40.7349	40.1926	24.4827	55.9855	74.6358	35.9457	52.0011	59.0113	58.3631	61.336	44.1581	40.7153	30.8998	39.5888	56.3428	56.4577	60.144	62.8862	47.7616	42.7569	32.8467	35.2106	37.1359	34.7871	49.422	136.335	153.822	49.5663	46.2801
AT1G09440	1.71761	3.38064	4.46197	3.85266	4.65015	12.0929	8.17281	2.34631	0	2.95631	6.94218	0	2.61899	3.85856	8.48284	4.60361	0	30.7168	15.6443	1750.67	5.67195	15.6305	3.26436	7.12542	15.1435	20.4016	55.4678	4.01048	4.28656	2.66678	9.46245	5.81648	0	8.33448	3.75619	13.0287	3.53788	9.9294	3.1841	2.51511	9.38478	3.20096	0	0	0	0	1736	5.34888	20.2476
AT1G09450	2.00388	0	1.11549	2.56844	2.32507	7.25572	0	2.34631	0	0	6.94218	82.2654	2.61899	14.4696	8.48284	0	3.93654	0	0	0	3.60942	10.4203	2.04023	3.05375	4.32671	1.94301	1.73337	2.86463	1.97841	2.66678	1.57708	0	4.41426	4.16724	0	0	0	0	54.1298	12.5755	13.5558	12.8039	0	4.96959	8.98582	0	10.9873	4.99229	8.67752
AT1G09460	18.6075	24.7914	24.5408	16.6949	167.405	62.8829	19.0699	28.1557	152.551	14.7816	31.2398	70.0779	26.1899	42.4441	59.3799	11.509	23.6193	30.7168	15.6443	11.0802	67.5477	79.6409	14.2816	48.86	80.0442	28.1736	110.936	45.4521	46.8224	64.0027	25.2332	240.414	134.635	77.0939	73.2456	393.032	35.3788	29.7882	127.364	32.6964	87.5912	195.259	30.384	74.5438	67.3936	75.7415	54.9366	165.459	178.178
AT1G09470	3.72149	1.50251	4.46197	0	4.65015	0	2.72427	14.0779	10.5208	2.95631	0	167.578	5.23799	19.7751	12.7243	2.3018	0	0	0	33.2406	5.15632	9.676	1.63218	5.08959	17.3069	5.82903	8.66685	3.0556	3.62709	5.33356	6.3083	3.87765	4.41426	0	5.63428	2.17145	0	6.6196	222.887	5.03022	16.1627	44.8135	10.128	4.96959	4.49291	5.04943	10.9873	5.34888	9.25602
AT1G09480	30.0582	47.329	30.1183	8.98954	18.6006	16.93	2.72427	11.7316	7.89056	2.95631	0	18.2812	5.23799	9.64639	4.24142	9.20721	11.8096	15.3584	7.82216	11.0802	12.8908	11.1646	18.362	16.2867	29.2053	27.2021	26.0005	56.7196	62.3199	37.3349	9.46245	42.6542	15.4499	10.4181	18.7809	21.7145	10.6136	16.549	15.9205	10.0604	13.0344	41.6125	16.88	24.8479	22.4645	25.2472	32.962	23.8917	12.1485
AT1G09490	15.1722	23.2889	12.2704	15.4106	37.2012	16.93	32.6912	7.03893	21.0415	23.6505	31.2398	45.703	23.5709	34.727	21.2071	0	3.93654	0	7.82216	22.1604	22.6878	38.704	11.8333	19.3404	29.2053	21.3731	43.3342	13.7502	17.476	13.3339	9.46245	34.8989	22.0713	29.1707	24.4152	26.0574	17.6894	13.2392	38.2093	30.1813	27.633	28.8087	6.75199	19.8783	22.4645	15.1483	10.9873	23.8917	34.7101
AT1G09500	0.286269	0	0	0	2.32507	0	0	0	0	0	0	0	0	0	0	0	0	0	0	0	0	0	0	0	0	0	1.73337	0	0	0	0	0	0	0	0	0	0	0	0	0	0	0	3.37599	0	0	0	0	0	0
AT1G09510	0	0	0	1.28422	0	0	0	0	0	0	0	0	0	0.964639	0	2.3018	0	0	0	0	0.515632	0.744308	0	0	0	0	0	0	0	0	0	0	0	2.08362	0	0	0	3.3098	3.1841	0	0	0	0	0	0	0	0	0	0
AT1G09520	6.58418	4.88315	12.2704	6.4211	13.9504	14.5114	10.8971	7.03893	5.26038	5.91263	10.4133	12.1875	10.476	17.3635	25.4485	2.3018	7.87309	0	7.82216	0	7.73447	9.676	7.34482	10.1792	5.40839	8.74354	12.1336	8.59388	6.5947	10.6671	11.0395	9.69413	4.41426	14.5853	3.75619	2.17145	7.07576	0	9.55231	15.0907	15.6413	9.60289	6.75199	14.9088	4.49291	10.0989	0	7.13184	9.83453
AT1G09530	7.72925	6.38566	10.0394	5.13688	23.2507	12.0929	10.8971	4.69262	7.89056	8.86894	10.4133	6.09373	5.23799	19.2928	4.24142	6.90541	0	15.3584	39.1108	22.1604	6.18758	13.3975	6.52873	7.12542	22.7153	7.77204	41.6009	5.15633	4.28656	2.66678	1.57708	9.69413	26.4856	4.16724	1.87809	4.3429	0	19.8588	6.36821	5.03022	11.9917	0	0	0	4.49291	25.2472	10.9873	6.77524	7.52052
AT1G04703	0	0	0	0	0	0	0	0	0	0	0	0	0	0	0	0	0	0	0	0	0	0	0	0	0	0	0	0	0	0	14.1937	0	0	0	0	0	0	0	0	0	0	0	0	0	0	0	0	0	0
AT1G09540	0.572537	1.12688	2.23098	14.1264	41.8513	2.41857	10.8971	0	0	29.5631	79.8351	0	2.61899	1.92928	4.24142	27.6216	3.93654	0	0	0	0.515632	10.4203	4.4885	2.03583	6.49007	2.91451	0	4.01048	4.28656	5.33356	164.016	48.4707	6.62139	39.5888	3.75619	0	49.5303	185.349	3.1841	32.6964	3.12826	6.40193	43.8879	0	4.49291	20.1977	0	2.85273	5.78501
AT1G09550	0	0	0	0	0	0	0	0	0	0	0	0	0	0	0	0	0	0	0	0	0	0	0	0	0	0	0	0	0	0	1.57708	0	0	0	0	0	0	0	0	0	0	0	0	0	0	0	0	0	0
AT1G09560	58.1125	25.167	59.121	32.1055	27.9009	19.3486	65.3824	42.2336	23.6717	14.7816	27.7687	21.3281	23.5709	27.4922	29.69	34.527	208.637	92.1503	62.5772	11.0802	23.7191	26.0508	37.5402	82.4513	59.4923	27.2021	20.8004	81.9283	32.314	109.338	67.8143	36.8377	44.1426	97.9301	69.4894	43.429	60.144	23.1686	54.1298	37.7266	39.1032	54.4164	70.8959	482.05	62.9007	35.346	21.9746	32.4499	40.4951
AT1G09570	102.484	87.8967	64.6985	61.6425	153.455	145.114	128.041	49.2725	92.0566	70.9515	79.8351	79.2185	102.141	96.9462	67.8627	69.0541	51.1751	61.4336	62.5772	33.2406	65.4852	69.2206	79.5689	73.2901	81.1259	73.8344	76.2683	104.463	118.375	98.6709	69.3913	157.045	390.662	139.603	77.0018	102.058	67.2198	56.2666	54.1298	105.635	133.472	92.8279	43.8879	54.6654	94.3511	75.7415	32.962	89.8611	100.659
AT1G09575	4.29403	3.00501	12.2704	11.558	16.2755	33.86	5.44854	0	15.7811	2.95631	6.94218	3.04687	10.476	2.89392	0	43.7343	7.87309	0	7.82216	0	4.64068	11.1646	3.26436	4.07167	2.16336	3.88602	6.93348	3.8195	1.64868	8.00034	12.6166	11.633	81.6638	12.5017	0	13.0287	0	3.3098	12.7364	17.6058	6.25652	3.20096	30.384	4.96959	8.98582	0	0	7.13184	9.25602
AT1G09580	2.29015	2.25376	2.23098	7.70532	4.65015	0	13.6213	2.34631	2.63019	0	3.47109	6.09373	7.85698	8.68175	0	6.90541	7.87309	0	0	0	4.64068	6.69877	1.22414	1.01792	0	0.971505	1.73337	1.90975	1.64868	2.66678	4.73123	9.69413	2.20713	18.7526	0	4.3429	3.53788	3.3098	12.7364	20.1209	10.4275	9.60289	0	0	4.49291	5.04943	21.9746	3.20933	1.7355
AT1G09590	28.9131	34.5577	35.6957	88.6112	60.4519	41.1157	43.5883	25.8094	49.9736	8.86894	17.3554	127.968	54.9989	145.178	67.8627	13.8108	27.5558	92.1503	46.9329	44.3208	50.5319	50.6129	26.931	43.7704	37.8588	33.0312	60.6679	24.4448	26.0491	10.6671	48.8893	38.7765	26.4856	47.9233	26.2933	30.4003	17.6894	19.8588	101.891	47.7871	140.25	57.6173	16.88	14.9088	40.4362	10.0989	10.9873	35.6592	47.4371
AT1G09600	0.572537	0.375627	0	3.85266	0	2.41857	5.44854	4.69262	0	0	0	3.04687	2.61899	8.68175	8.48284	0	3.93654	0	0	11.0802	1.03126	0.744308	0.408046	1.01792	0	0	0	0.954876	0	2.66678	1.57708	5.81648	0	8.33448	9.39046	4.3429	0	0	12.7364	12.5755	6.25652	0	0	4.96959	4.49291	0	10.9873	0.713184	1.157
AT1G09610	2.86269	3.00501	2.23098	2.56844	4.65015	0	5.44854	4.69262	2.63019	5.91263	3.47109	6.09373	5.23799	2.89392	0	0	3.93654	0	0	110.802	5.15632	2.23292	4.08046	7.12542	4.32671	0.971505	5.20011	1.71878	2.63788	2.66678	1.57708	0	2.20713	2.08362	1.87809	0	0	3.3098	0	0	5.73514	6.40193	0	0	0	0	142.835	1.42637	2.89251
AT1G04707	1.14507	0	0	3.85266	0	2.41857	0	2.34631	0	0	0	0	0	2.4116	0	0	0	0	0	11.0802	1.03126	0.744308	0.408046	2.03583	0	0	0	0.190975	0	0	0	1.93883	0	2.08362	0	0	0	0	0	0	1.04275	0	0	0	0	0	32.962	0.713184	0.578501
AT1G09620	39.7913	35.6845	27.8873	61.6425	41.8513	62.8829	32.6912	46.9262	36.8226	29.5631	24.2976	70.0779	44.5229	70.4186	50.8971	20.7162	19.6827	15.3584	23.4665	66.4813	51.0475	57.3117	40.3965	41.7346	51.9206	50.5182	57.2012	36.0943	32.6438	37.3349	36.2727	42.6542	55.1783	47.9233	35.6838	45.6004	17.6894	19.8588	63.6821	45.272	95.9333	67.2202	16.88	9.93917	67.3936	25.2472	43.9493	43.1476	68.8417
AT1G09630	5.15283	5.6344	6.69295	14.1264	16.2755	14.5114	19.0699	4.69262	10.5208	0	3.47109	12.1875	18.333	8.68175	0	4.60361	0	0	0	0	5.15632	8.18739	2.85632	8.14334	6.49007	3.88602	10.4002	4.96535	5.27576	2.66678	26.8103	21.3271	17.657	18.7526	5.63428	6.51435	3.53788	0	19.1046	25.1511	14.0772	16.0048	0	0	8.98582	0	0	9.27139	13.884
AT1G09640	50.9558	57.4709	54.6591	96.3165	74.4023	74.9758	76.2795	51.6188	73.6453	44.3447	20.8265	127.968	86.4268	166.4	80.587	32.2252	31.4923	30.7168	46.9329	22.1604	75.7978	92.2942	39.5804	77.3617	75.7175	53.4328	81.4684	46.9799	55.3955	42.6685	78.8538	93.0637	79.4567	39.5888	30.0495	80.3436	24.7652	19.8588	101.891	67.908	161.627	96.0289	27.008	19.8783	103.337	30.2966	32.962	53.8454	83.8827
AT1G09645	14.3134	17.2788	26.7718	12.8422	13.9504	36.2786	16.3456	9.38524	21.0415	8.86894	6.94218	21.3281	18.333	15.4342	25.4485	18.4144	15.7462	0	7.82216	11.0802	10.3126	16.3748	13.8735	15.2688	14.0618	15.5441	12.1336	18.7156	19.1246	32.0014	18.9249	23.2659	52.9711	20.8362	18.7809	15.2001	28.3031	16.549	15.9205	5.03022	17.7268	12.8039	20.256	14.9088	44.9291	5.04943	10.9873	24.9614	18.512
AT1G09650	0.572537	0	0	2.56844	0	0	0	0	0	0	3.47109	6.09373	2.61899	3.37624	0	0	0	0	0	0	1.03126	1.48862	0.408046	0	0	0	1.73337	1.33683	0.329735	0	0	0	0	0	0	2.17145	0	0	15.9205	0	1.56413	0	0	0	0	0	0	1.06978	2.31401
AT1G09660	30.917	34.182	29.0028	73.2005	72.0773	74.9758	92.6251	37.541	55.2339	20.6942	31.2398	79.2185	94.2838	116.239	59.3799	16.1126	23.6193	61.4336	70.3994	22.1604	68.579	72.9422	30.6034	58.0213	43.2671	41.7747	48.5343	29.2192	49.4603	18.6675	45.7352	56.226	48.5569	72.9267	24.4152	47.7719	14.1515	39.7176	82.7867	72.9382	119.395	64.0193	23.632	9.93917	35.9433	15.1483	43.9493	55.9849	66.5277
AT1G09665	0	0	0	0	0	0	0	0	0	0	0	0	0	0	0	0	0	0	0	0	0	0	0	0	0	0	0	0	0	0	0	1.93883	0	0	0	0	0	0	0	0	0	0	0	0	0	0	0	0	0
AT1G09680	1.43134	1.50251	2.23098	2.56844	0	2.41857	0	2.34631	5.26038	2.95631	0	3.04687	0	2.89392	0	0	0	15.3584	0	0	3.60942	3.72154	2.85632	0	3.24504	2.91451	5.20011	1.5278	2.30815	2.66678	0	0	2.20713	0	0	6.51435	0	0	0	0	2.60688	0	0	0	0	5.04943	0	4.2791	2.31401
AT1G09690	45.5167	55.9684	40.1577	93.748	109.278	67.72	73.5553	44.5799	99.9471	29.5631	20.8265	161.484	89.0458	268.652	59.3799	32.2252	39.3654	107.509	39.1108	44.3208	75.2822	91.5499	39.5804	51.9138	111.413	47.6037	97.0687	34.7575	42.5358	40.0017	105.664	65.9201	39.7283	93.7629	33.8057	34.7432	21.2273	19.8588	152.837	80.4835	270.073	64.0193	33.7599	19.8783	98.844	20.1977	21.9746	63.1167	89.0892
AT1G09700	4.29403	12.7713	8.92393	7.70532	13.9504	4.83715	0	2.34631	5.26038	0	6.94218	12.1875	5.23799	21.2221	33.9314	0	0	0	0	0	11.3439	11.1646	7.34482	15.2688	14.0618	18.4586	17.3337	4.5834	10.8813	2.66678	3.15415	11.633	8.82852	6.25086	16.9028	2.17145	0	3.3098	12.7364	17.6058	16.1627	9.60289	6.75199	0	0	5.04943	0	10.3412	13.3055
AT1G09710	8.58806	12.7713	6.69295	8.98954	9.30029	21.7672	8.17281	9.38524	36.8226	0	3.47109	12.1875	5.23799	17.3635	21.2071	2.3018	7.87309	30.7168	0	11.0802	21.1409	25.3065	6.93677	5.08959	17.3069	16.5156	29.4673	7.82998	14.5083	10.6671	3.15415	17.4494	22.0713	6.25086	7.51237	26.0574	7.07576	6.6196	9.55231	0	15.1199	25.6077	3.37599	0	8.98582	0	0	20.6823	27.7681
AT1G09720	0	0	0	0	0	0	0	0	0	0	0	0	0	0	0	0	0	0	0	0	0	0.744308	0	0	0	0	0	0	0	0	0	0	0	0	0	0	0	0	0	0	0	0	0	0	0	0	0	0	0
AT1G09730	144.566	144.616	139.436	142.548	130.204	89.4872	106.246	129.047	115.728	147.816	190.91	137.109	146.664	108.04	139.967	133.505	165.335	92.1503	140.799	99.7219	140.767	130.254	145.672	147.598	123.311	134.068	104.002	172.451	144.424	154.673	152.976	135.718	105.942	137.519	99.5389	162.859	159.205	158.87	117.812	153.422	128.78	102.431	168.8	223.631	116.816	166.631	109.873	114.466	128.427
AT1G09740	45.2304	38.6896	49.0816	24.4002	11.6254	43.5343	16.3456	14.0779	31.5623	32.5195	31.2398	39.6093	41.9039	19.7751	29.69	41.4325	55.1116	46.0752	7.82216	22.1604	27.3285	35.7268	35.908	32.5734	32.4504	44.6892	32.934	72.7615	49.79	66.6695	36.2727	29.0824	37.5212	27.0871	46.9523	56.4577	91.9849	43.0274	28.6569	37.7266	29.1971	44.8135	111.408	124.24	58.4078	20.1977	10.9873	34.2328	34.7101
AT1G09750	5.4391	6.38566	7.80844	8.98954	4.65015	16.93	16.3456	7.03893	7.89056	2.95631	3.47109	15.2343	75.9508	9.16407	16.9657	2.3018	11.8096	0	7.82216	0	6.70321	11.9089	8.977	6.1075	1.08168	4.85752	242.672	9.16681	10.5515	0	6.3083	11.633	13.2428	12.5017	9.39046	6.51435	24.7652	43.0274	6.36821	216.299	16.684	22.4067	6.75199	0	35.9433	10.0989	21.9746	10.3412	12.1485
AT1G09760	14.0272	13.8982	5.57746	26.9686	18.6006	16.93	19.0699	14.0779	21.0415	0	31.2398	9.1406	15.714	34.2447	21.2071	6.90541	7.87309	15.3584	0	22.1604	18.0471	17.8634	11.0172	12.215	17.3069	28.1736	26.0005	15.469	20.4436	8.00034	6.3083	31.0212	11.0357	22.9198	16.9028	4.3429	3.53788	6.6196	19.1046	20.1209	41.7101	28.8087	10.128	14.9088	40.4362	5.04943	10.9873	16.7598	12.727
AT1G09770	96.4725	113.064	99.2787	172.085	167.405	142.696	204.32	124.354	118.358	103.471	104.133	167.578	206.901	205.95	165.415	82.8649	118.096	92.1503	132.977	55.401	132.002	180.123	96.7068	142.508	151.435	136.011	171.604	93.1959	112.11	80.0034	126.166	96.9413	116.978	143.77	110.807	123.773	77.8334	105.914	143.285	138.331	204.38	169.651	67.5199	49.6959	170.731	70.6921	142.835	110.187	153.881
AT1G09780	27.1955	26.6695	16.7324	48.8003	32.551	48.3715	51.7611	42.2336	31.5623	41.3884	38.182	36.5624	60.2369	51.6082	21.2071	29.9234	15.7462	76.7919	15.6443	33.2406	37.6411	37.2154	20.8103	29.5196	27.042	31.0882	29.4673	29.2192	27.0383	293.346	39.4269	46.5318	52.9711	41.6724	20.659	28.2288	31.8409	46.3372	31.841	45.272	38.5819	32.0096	43.8879	24.8479	35.9433	15.1483	32.962	27.101	28.3466
AT1G09790	0	0	0	0	0	0	0	0	0	0	0	0	0	0	0	0	0	0	0	0	0	0	0	0	0	0	0	0	0	0	0	0	0	0	0	0	0	0	0	0	0	0	0	0	0	0	0	0.356592	0
AT1G09794	7.72925	6.38566	8.92393	7.70532	4.65015	4.83715	8.17281	7.03893	5.26038	2.95631	3.47109	3.04687	5.23799	10.611	4.24142	9.20721	7.87309	0	23.4665	0	3.60942	10.4203	8.56896	7.12542	11.8985	10.6866	8.66685	8.97583	7.58391	18.6675	11.0395	9.69413	8.82852	8.33448	9.39046	2.17145	10.6136	9.9294	19.1046	0	7.82065	0	6.75199	19.8783	4.49291	0	0	5.70547	13.3055
AT1G09795	5.72537	6.76128	7.80844	14.1264	0	4.83715	8.17281	9.38524	18.4113	0	6.94218	15.2343	7.85698	11.0933	25.4485	11.509	7.87309	0	15.6443	0	13.9221	15.6305	5.71264	6.1075	14.0618	8.74354	20.8004	4.01048	5.27576	0	1.57708	5.81648	11.0357	4.16724	9.39046	13.0287	3.53788	0	25.4728	5.03022	11.9917	28.8087	3.37599	0	13.4787	25.2472	10.9873	10.6978	5.78501
AT1G04723	0	0	0	0	0	0	0	0	0	0	0	0	0	0	0	0	0	0	0	0	0	0	0.408046	0	0	0	0	0	0	0	0	0	0	0	0	2.17145	0	0	0	0	0	0	0	0	0	0	0	0.356592	0
AT1G09800	4.00776	2.25376	2.23098	6.4211	0	12.0929	2.72427	2.34631	5.26038	2.95631	0	6.09373	5.23799	10.1287	4.24142	0	0	15.3584	0	0	7.73447	10.4203	3.26436	1.01792	10.8168	6.80053	8.66685	4.20145	2.63788	2.66678	1.57708	5.81648	8.82852	6.25086	3.75619	4.3429	0	0	9.55231	0	8.34202	6.40193	3.37599	0	0	10.0989	0	8.91479	10.9915
AT1G09810	22.6152	20.6595	14.5014	16.6949	13.9504	16.93	16.3456	16.4242	31.5623	20.6942	3.47109	21.3281	2.61899	22.669	25.4485	11.509	3.93654	30.7168	7.82216	33.2406	32.4848	26.7951	19.1781	26.4659	16.2252	18.4586	20.8004	29.7921	19.4544	18.6675	12.6166	17.4494	19.8642	16.669	24.4152	28.2288	10.6136	0	12.7364	12.5755	21.8978	22.4067	13.504	24.8479	8.98582	45.4449	21.9746	28.1708	30.6606
AT1G09812	0.858806	0.375627	0	0	2.32507	0	0	0	2.63019	2.95631	0	6.09373	0	1.92928	0	2.3018	0	0	0	0	0	11.1646	0.408046	2.03583	0	1.94301	3.46674	1.5278	0.989205	0	1.57708	1.93883	0	16.669	0	0	0	3.3098	12.7364	0	3.12826	0	0	0	4.49291	15.1483	0	0	7.52052
AT1G09815	12.0233	7.51254	16.7324	3.85266	11.6254	9.67429	5.44854	4.69262	2.63019	8.86894	3.47109	45.703	5.23799	10.611	0	6.90541	15.7462	0	0	0	4.64068	8.18739	8.16091	7.12542	8.65343	5.82903	12.1336	12.0314	9.56232	18.6675	9.46245	5.81648	13.2428	10.4181	7.51237	2.17145	0	6.6196	47.7616	5.03022	13.0344	9.60289	20.256	24.8479	13.4787	0	21.9746	11.0543	12.1485
AT1G09820	1.71761	3.75627	0	5.13688	4.65015	7.25572	13.6213	7.03893	15.7811	2.95631	0	6.09373	2.61899	9.64639	16.9657	0	0	30.7168	0	11.0802	9.28137	2.97723	1.63218	5.08959	2.16336	2.91451	6.93348	0.954876	2.63788	2.66678	3.15415	1.93883	2.20713	6.25086	0	6.51435	10.6136	0	0	5.03022	5.73514	3.20096	0	0	0	5.04943	0	4.2791	8.09902
AT1G09830	6.01164	6.01003	2.23098	3.85266	2.32507	12.0929	0	11.7316	5.26038	8.86894	6.94218	6.09373	5.23799	8.68175	12.7243	0	3.93654	0	0	0	4.64068	4.46585	8.977	3.05375	8.65343	7.77204	1.73337	6.30218	5.6055	8.00034	3.15415	3.87765	8.82852	0	11.2686	8.6858	0	3.3098	6.36821	5.03022	6.77789	12.8039	3.37599	4.96959	4.49291	0	0	6.06206	6.36352
AT1G09840	45.2304	53.7146	49.0816	57.7899	93.0029	137.859	76.2795	131.393	71.0151	62.0826	45.1242	45.703	41.9039	57.8783	67.8627	36.8289	23.6193	46.0752	54.7551	88.6417	117.564	98.2486	52.6379	55.9855	97.3511	52.4613	91.8686	49.0806	47.1521	69.3363	26.8103	81.4307	119.185	52.0905	172.785	82.5151	70.7576	49.647	66.8662	77.9684	51.0949	102.431	40.5119	39.7567	62.9007	25.2472	76.9112	81.3029	91.9817
AT1G09850	12.5958	15.0251	8.92393	10.2738	9.30029	14.5114	13.6213	0	26.3019	8.86894	6.94218	27.4218	10.476	10.611	8.48284	9.20721	27.5558	30.7168	15.6443	0	21.6565	14.1419	17.546	9.16126	23.7969	13.6011	29.4673	17.7607	11.8705	10.6671	12.6166	11.633	30.8998	14.5853	15.0247	23.8859	17.6894	6.6196	19.1046	12.5755	12.513	9.60289	16.88	4.96959	31.4504	5.04943	10.9873	19.6125	16.7765
AT1G04737	0	0	0	0	0	0	0	0	0	0	0	0	0	0	0	0	0	0	0	0	0.515632	0.744308	0	0	0	0	0	0	0	0	0	0	0	0	0	0	0	0	0	0	0	0	0	0	0	0	0	0	0.578501
AT1G09860	0	0.751254	1.11549	0	0	0	0	2.34631	0	0	3.47109	0	0	0.964639	0	6.90541	7.87309	0	0	0	0.515632	0.744308	0.408046	0	0	0	0	0.572925	0.989205	0	0	0	0	2.08362	0	0	3.53788	3.3098	0	2.51511	0	0	6.75199	9.93917	0	0	0	0	0
AT1G04743	1.71761	0.751254	3.34647	0	0	0	0	0	7.89056	0	0	3.04687	0	1.92928	0	2.3018	3.93654	15.3584	0	0	3.60942	1.48862	0.816091	1.01792	1.08168	0.971505	0	2.48268	0.989205	5.33356	1.57708	1.93883	0	0	0	0	7.07576	0	0	0	0.521376	3.20096	10.128	4.96959	0	0	0	1.06978	0
AT1G09870	37.2149	22.9132	39.0422	15.4106	25.5758	21.7672	27.2427	18.7705	39.4528	14.7816	10.4133	21.3281	34.0469	21.7044	29.69	18.4144	66.9212	76.7919	31.2886	22.1604	29.391	27.5394	31.8276	20.3583	24.8786	24.2876	31.2007	31.5109	29.0167	45.3353	29.9644	23.2659	33.107	35.4215	33.8057	10.8572	21.2273	16.549	35.0252	32.6964	25.0261	35.2106	0	99.3917	22.4645	10.0989	32.962	22.1087	22.5616
AT1G09880	1.14507	1.12688	1.11549	0	0	4.83715	0	11.7316	0	0	0	0	0	0.964639	0	0	0	0	0	0	1.54689	0	2.44827	1.01792	0	1.94301	1.73337	0.38195	0.65947	0	0	0	4.41426	8.33448	3.75619	2.17145	0	0	0	2.51511	1.04275	3.20096	6.75199	4.96959	17.9716	0	21.9746	1.06978	0.578501
AT1G09890	1.43134	1.12688	0	0	4.65015	0	0	0	2.63019	0	0	0	0	2.4116	0	0	3.93654	0	0	686.973	0.515632	3.72154	2.85632	1.01792	1.08168	0.971505	0	0.954876	0.989205	2.66678	1.57708	1.93883	0	2.08362	0	0	0	0	0	0	1.56413	3.20096	0	0	8.98582	5.04943	439.493	0	0
AT1G09900	1.14507	4.13189	1.11549	1.28422	4.65015	4.83715	2.72427	0	2.63019	0	0	3.04687	0	7.71711	12.7243	0	0	0	0	0	3.09379	2.97723	0.408046	9.16126	4.32671	0.971505	3.46674	2.86463	4.61629	2.66678	4.73123	0	0	2.08362	5.63428	10.8572	0	0	3.1841	0	4.69239	3.20096	0	0	4.49291	0	0	6.41865	2.31401
AT1G09910	20.3251	26.2939	31.2338	25.6844	46.5015	33.86	35.4155	21.1168	26.3019	26.6068	6.94218	21.3281	26.1899	33.7624	50.8971	25.3198	23.6193	15.3584	23.4665	11.0802	30.9379	35.7268	23.2586	26.4659	34.6137	28.1736	36.4008	15.8509	24.4004	13.3339	11.0395	27.1436	41.9355	33.3379	24.4152	54.2862	17.6894	19.8588	22.2887	15.0907	31.2826	44.8135	30.384	14.9088	22.4645	15.1483	10.9873	35.3026	37.6026
AT1G09920	58.3988	52.2121	54.6591	47.5161	37.2012	38.6972	49.0368	154.857	28.9321	65.0389	90.2483	27.4218	36.6659	31.3508	25.4485	82.8649	39.3654	0	78.2216	44.3208	40.7349	21.5849	44.477	68.2005	36.7771	50.5182	24.2672	44.3062	39.5682	40.0017	28.3874	29.0824	39.7283	56.2577	95.7827	21.7145	42.4546	52.9568	31.841	27.6662	22.9406	32.0096	50.6399	19.8783	62.9007	40.3955	0	34.946	30.0821
AT1G09930	1.71761	0.751254	27.8873	0	0	0	0	0	0	2.95631	0	0	0	0.482319	0	4.60361	0	0	7.82216	0	1.03126	0	0.408046	5.08959	2.16336	0	1.73337	0.38195	0	0	0	0	0	0	0	0	0	0	0	0	0	0	13.504	0	0	0	0	0	0
AT1G09932	87.5982	46.5777	1779.21	62.9268	111.604	67.72	65.3824	53.9651	160.441	203.986	83.3061	54.8436	60.2369	49.1966	118.76	1150.9	23.6193	122.867	78.2216	33.2406	96.4231	75.1751	52.2298	47.8421	62.7374	55.3758	46.801	10.6946	11.211	346.681	4.73123	133.779	15.4499	4.16724	13.1467	43.429	35.3788	6.6196	6.36821	5.03022	14.5985	32.0096	1374.03	14.9088	22.4645	30.2966	10.9873	24.9614	8.67752
AT1G09935	0.286269	0	0	0	0	0	0	0	0	0	0	0	0	0	0	0	0	0	0	0	0	0	0	0	0	0	0	0	0	0	0	0	0	0	0	0	0	0	0	0	0	0	0	0	0	0	0	0	0
AT1G09940	30.6307	16.152	117.127	28.2528	11.6254	16.93	13.6213	9.38524	18.4113	38.4321	24.2976	18.2812	13.095	14.9519	4.24142	69.0541	70.8578	46.0752	31.2886	55.401	23.2034	19.352	29.3793	22.3942	23.7969	24.2876	13.867	23.108	17.476	45.3353	18.9249	5.81648	15.4499	14.5853	28.1714	23.8859	53.0682	26.4784	19.1046	12.5755	10.4275	12.8039	77.6479	49.6959	35.9433	85.8404	10.9873	12.8373	14.4625
AT1G09950	1.14507	1.12688	1.11549	0	0	0	0	0	0	0	0	0	0	0.964639	0	0	0	0	0	0	0	2.23292	1.22414	0	1.08168	0	0	0.572925	0	2.66678	0	0	0	0	0	0	0	0	0	0	0	0	0	0	0	0	0	0	1.157
AT1G09960	2.00388	1.87813	5.57746	2.56844	11.6254	14.5114	8.17281	2.34631	7.89056	5.91263	6.94218	6.09373	7.85698	8.19943	21.2071	2.3018	3.93654	0	0	0	12.3752	13.3975	4.4885	7.12542	8.65343	4.85752	20.8004	4.20145	1.97841	5.33356	1.57708	9.69413	17.657	2.08362	3.75619	10.8572	7.07576	3.3098	19.1046	2.51511	8.8634	3.20096	6.75199	0	13.4787	5.04943	0	11.0543	12.1485
AT1G04753	0.286269	0.751254	0	0	0	0	0	0	0	0	0	0	0	0	0	0	0	0	0	0	0	0	0	1.01792	0	0	0	0	0	5.33356	0	0	0	0	0	0	0	0	0	0	0	0	0	0	0	0	0	0.713184	0
AT1G09970	352.397	514.609	315.684	197.77	262.733	241.857	294.221	274.518	615.464	561.7	867.772	237.656	261.899	139.873	428.384	96.6757	216.51	230.376	344.175	188.364	426.427	300.7	305.218	634.163	501.899	315.739	464.543	344.137	441.515	314.68	157.708	273.374	218.506	208.362	264.811	416.918	477.614	671.89	197.415	254.026	172.576	332.9	135.04	149.088	345.954	302.966	285.67	346.607	266.111
AT1G09980	82.7316	78.1304	72.5069	93.748	58.1268	53.2086	133.489	82.1209	68.3849	100.515	79.8351	91.406	115.236	80.065	46.6556	142.712	70.8578	107.509	62.5772	99.7219	54.1413	75.9194	65.2873	85.5051	56.2473	82.5779	48.5343	77.5359	76.8283	80.0034	91.4704	50.4095	39.7283	110.432	65.7333	47.7719	91.9849	89.3646	85.9708	90.5439	80.8133	44.8135	108.032	84.483	76.3794	106.038	98.8859	48.4965	60.1642
AT1G09995	21.4701	15.0251	33.4647	16.6949	32.551	33.86	24.5184	18.7705	7.89056	8.86894	3.47109	18.2812	23.5709	18.8105	16.9657	25.3198	3.93654	46.0752	15.6443	33.2406	15.4689	24.5622	10.2011	22.3942	17.3069	12.6296	10.4002	12.6044	14.1786	24.001	18.9249	21.3271	17.657	41.6724	33.8057	21.7145	7.07576	6.6196	12.7364	30.1813	24.5047	25.6077	30.384	14.9088	22.4645	5.04943	10.9873	14.9769	17.9335
AT1G10000	0	0	0	0	0	0	0	0	0	0	0	0	0	0	0	0	0	0	0	0	0.515632	0	0.408046	0	0	0	0	0.190975	0.329735	0	0	1.93883	0	0	0	2.17145	0	0	0	0	0	0	0	0	0	5.04943	0	0	0
AT1G10010	0	0	0	0	0	0	0	0	0	0	0	0	0	0	0	0	0	0	0	0	0	0	0	0	0	0	0	0	0	0	0	0	0	0	0	0	0	0	0	0	0	0	0	0	0	0	0	0	0.578501
AT1G10020	38.36	15.4007	22.3098	32.1055	39.5262	21.7672	59.9339	39.8873	21.0415	23.6505	17.3554	33.5155	18.333	16.3989	25.4485	105.883	55.1116	15.3584	7.82216	22.1604	13.4064	15.6305	48.5574	11.1971	25.9603	29.1451	17.3337	36.0943	20.7733	66.6695	26.8103	52.3483	15.4499	56.2577	50.7085	19.543	14.1515	13.2392	31.841	37.7266	27.633	12.8039	81.0239	54.6654	31.4504	15.1483	0	19.6125	27.1896
AT1G10030	6.29791	7.13691	1.11549	12.8422	4.65015	7.25572	16.3456	9.38524	0	8.86894	3.47109	18.2812	31.4279	22.669	25.4485	16.1126	0	0	7.82216	11.0802	7.73447	10.4203	7.75286	10.1792	7.57175	2.91451	8.66685	3.8195	3.29735	5.33356	20.502	15.5106	4.41426	18.7526	22.5371	10.8572	0	6.6196	9.55231	22.636	27.1116	9.60289	16.88	9.93917	0	0	10.9873	5.34888	6.94202
AT1G10040	62.1203	27.4208	94.8168	56.5057	13.9504	29.0229	49.0368	44.5799	18.4113	50.2573	31.2398	33.5155	41.9039	33.7624	12.7243	13.8108	62.9847	30.7168	7.82216	0	22.6878	29.028	50.1896	31.5554	27.042	53.4328	13.867	83.6471	48.8008	80.0034	61.5059	13.5718	19.8642	68.7595	65.7333	21.7145	53.0682	56.2666	28.6569	40.2418	33.3681	19.2058	64.1439	149.088	40.4362	15.1483	32.962	29.2405	32.3961
AT1G10050	88.457	87.521	94.8168	84.7585	27.9009	48.3715	51.7611	65.6967	49.9736	97.5584	118.017	27.4218	13.095	32.7977	33.9314	313.045	90.5405	30.7168	7.82216	88.6417	52.5944	37.2154	95.4827	66.1646	33.532	72.8629	41.6009	108.092	95.9529	93.3373	105.664	31.0212	33.107	52.0905	73.2456	54.2862	166.28	109.223	47.7616	55.3324	38.0605	67.2202	347.727	124.24	49.422	90.8898	54.9366	52.419	37.6026
AT1G10060	0.286269	0.751254	0	0	2.32507	0	0	91.5061	7.89056	0	0	9.1406	2.61899	1.44696	0	0	0	0	0	11.0802	0.515632	0	2.04023	2.03583	0	1.94301	0	0.954876	0.989205	2.66678	0	0	0	2.08362	84.5142	2.17145	0	0	0	0	1.04275	0	0	0	4.49291	0	0	0	1.157
AT1G10070	27.4818	61.9784	23.4253	3.85266	23.2507	19.3486	10.8971	18.7705	42.083	5.91263	6.94218	12.1875	20.952	13.0226	42.4142	4.60361	0	30.7168	39.1108	44.3208	88.6886	24.5622	10.2011	53.9496	47.5939	35.9457	65.868	18.5246	44.5142	24.001	6.3083	15.5106	19.8642	14.5853	30.0495	19.543	7.07576	9.9294	15.9205	10.0604	11.4703	57.6173	3.37599	14.9088	35.9433	5.04943	109.873	93.0705	21.4046
AT1G10090	98.1901	87.8967	105.972	25.6844	37.2012	113.673	40.864	68.043	71.0151	109.384	79.8351	36.5624	23.5709	36.6563	63.6213	62.1487	70.8578	30.7168	172.087	55.401	103.642	63.2662	84.0574	57.0034	124.393	73.8344	93.602	57.1016	67.266	64.0027	41.004	34.8989	72.8353	37.5052	56.3428	54.2862	49.5303	62.8862	22.2887	52.8173	18.2482	48.0144	64.1439	54.6654	62.9007	176.73	32.962	71.675	50.3296
AT1G10095	7.44298	5.6344	6.69295	7.70532	4.65015	16.93	5.44854	28.1557	10.5208	0	3.47109	6.09373	7.85698	10.1287	0	4.60361	7.87309	0	0	0	6.18758	7.44308	8.16091	5.08959	10.8168	12.6296	12.1336	5.72925	6.5947	5.33356	4.73123	7.7553	4.41426	4.16724	16.9028	6.51435	3.53788	6.6196	9.55231	7.54533	6.77789	12.8039	0	9.93917	17.9716	10.0989	10.9873	5.34888	8.67752
AT1G10100	1.14507	0	3.34647	1.28422	0	0	0	0	0	0	0	0	0	0	0	0	3.93654	0	0	0	0	0	1.22414	0	0	0	0	0.763901	0.989205	0	0	0	0	0	0	0	0	0	0	0	0.521376	0	0	0	0	0	0	0	0.578501
AT1G04763	0	0	0	0	0	0	0	0	0	0	0	0	0	0.482319	0	0	0	0	0	0	0	0	0	0	0	0	0	0	0	0	0	0	0	0	0	0	0	0	0	0	0	0	0	0	0	0	0	0	0
AT1G10110	0.858806	0.375627	3.34647	2.56844	0	0	0	2.34631	2.63019	5.91263	0	3.04687	5.23799	1.44696	4.24142	0	3.93654	15.3584	0	0	2.06253	2.23292	2.85632	3.05375	1.08168	14.5726	5.20011	2.48268	1.97841	2.66678	1.57708	1.93883	4.41426	0	3.75619	2.17145	0	0	3.1841	2.51511	2.08551	6.40193	0	4.96959	4.49291	0	0	3.56592	3.47101
AT1G04767	0	0	0	0	2.32507	0	0	0	0	0	0	0	0	0	0	0	0	0	0	0	0	0	0	0	0	1.94301	0	0	0	0	0	1.93883	0	0	0	0	0	0	0	0	0.521376	0	0	0	0	0	0	0	0
AT1G10120	22.0427	34.182	20.0788	95.0323	341.786	96.7429	454.953	37.541	60.4943	32.5195	59.0085	48.7499	256.661	154.825	55.1385	48.3379	3.93654	107.509	320.708	99.7219	63.4227	77.408	23.6666	114.007	101.678	83.5494	52.0011	24.6358	29.3464	34.6681	134.051	298.579	55.1783	631.337	46.9523	41.2575	21.2273	69.5058	41.3934	374.751	154.327	80.0241	37.1359	14.9088	67.3936	520.092	65.9239	51.3492	54.9576
AT1G04773	6.29791	9.39067	6.69295	60.3583	197.631	26.6043	329.637	61.0041	28.9321	8.86894	27.7687	39.6093	209.52	95.0169	38.1728	11.509	15.7462	76.7919	172.087	44.3208	24.7503	26.0508	8.56896	67.1825	64.9007	52.4613	10.4002	6.11121	3.62709	5.33356	37.8498	116.33	15.4499	400.055	28.1714	8.6858	3.53788	19.8588	19.1046	183.603	91.2409	19.2058	16.88	0	22.4645	297.917	21.9746	21.0389	31.2391
AT1G10130	80.4414	117.947	72.5069	161.812	160.43	96.7429	209.769	122.008	99.9471	41.3884	76.364	127.968	212.139	144.696	139.967	92.0721	31.4923	138.225	78.2216	177.283	116.017	107.925	87.7298	119.096	72.4725	113.666	104.002	93.1959	117.715	136.006	137.206	164.8	108.149	150.021	122.076	93.3723	28.3031	62.8862	92.339	213.784	154.327	118.436	84.3999	44.7263	85.3653	75.7415	109.873	111.613	120.907
AT1G10140	167.753	138.231	91.4703	60.3583	137.179	210.416	70.831	157.203	215.675	162.597	135.372	100.547	62.8559	88.2644	97.5527	48.3379	169.271	107.509	117.332	77.5615	214.503	216.594	123.23	166.938	330.994	271.05	374.408	154.69	172.781	80.0034	70.9684	153.167	392.869	95.8465	215.981	269.26	109.674	86.0548	130.548	70.4231	95.4119	163.249	57.3919	119.27	166.238	90.8898	131.848	265.304	269.582
AT1G10150	19.18	18.0301	18.9634	12.8422	13.9504	9.67429	16.3456	18.7705	13.1509	8.86894	20.8265	6.09373	7.85698	10.1287	4.24142	9.20721	19.6827	46.0752	15.6443	11.0802	13.9221	13.3975	12.2414	21.3763	25.9603	15.5441	17.3337	22.1531	16.8165	13.3339	22.0791	9.69413	11.0357	8.33448	35.6838	23.8859	17.6894	6.6196	15.9205	12.5755	10.9489	22.4067	20.256	4.96959	22.4645	15.1483	21.9746	20.3257	13.3055
AT1G10155	0.858806	0	0	0	0	9.67429	0	4.69262	2.63019	5.91263	3.47109	0	2.61899	0	0	0	0	0	0	0	1.03126	0.744308	1.22414	1.01792	0	1.94301	0	0.572925	0	0	0	0	11.0357	0	0	0	0	3.3098	3.1841	0	0	3.20096	0	0	0	0	0	0.713184	0
AT1G10170	76.1474	64.2322	49.0816	62.9268	53.4767	41.1157	57.2096	30.502	63.1245	325.195	124.959	42.6561	47.1419	54.5021	72.1042	165.73	62.9847	61.4336	78.2216	33.2406	38.1567	38.704	54.6781	60.0571	30.287	42.7462	50.2677	51.3723	50.7792	56.0024	55.1976	40.7153	39.7283	62.5086	28.1714	41.2575	84.9092	59.5764	25.4728	57.8475	48.488	54.4164	47.2639	19.8783	35.9433	15.1483	43.9493	29.5971	31.8176
AT1G10180	11.1645	15.7763	7.80844	12.8422	13.9504	24.1857	24.5184	14.0779	15.7811	2.95631	3.47109	15.2343	26.1899	22.1867	33.9314	6.90541	7.87309	30.7168	7.82216	11.0802	17.0158	20.0963	9.38505	23.4121	23.7969	15.5441	29.4673	12.4134	16.157	16.0007	18.9249	27.1436	19.8642	31.2543	13.1467	17.3716	0	9.9294	9.55231	12.5755	26.0688	19.2058	10.128	0	26.9574	5.04943	10.9873	13.1939	16.7765
AT1G10200	126.244	144.616	105.972	105.306	237.157	133.021	193.423	117.316	157.811	215.811	159.67	173.671	138.807	127.332	118.76	418.928	82.6674	122.867	242.487	221.604	174.799	150.35	148.937	177.118	195.784	283.679	234.005	131.391	149.37	128.005	200.289	232.659	203.056	293.79	114.564	154.173	219.349	281.333	152.837	165.997	141.814	118.436	307.216	84.483	229.138	403.955	197.772	174.373	188.013
AT1G10210	8.87432	14.6494	11.1549	11.558	23.2507	14.5114	21.7941	4.69262	18.4113	8.86894	10.4133	6.09373	18.333	12.5403	8.48284	11.509	0	0	23.4665	0	11.8595	15.6305	10.2011	19.3404	19.4702	16.5156	17.3337	13.1773	17.8057	8.00034	22.0791	27.1436	11.0357	25.0034	22.5371	10.8572	7.07576	39.7176	9.55231	15.0907	18.7696	6.40193	23.632	0	17.9716	30.2966	32.962	18.1862	23.7186
AT1G10220	20.8976	9.39067	26.7718	5.13688	2.32507	9.67429	5.44854	14.0779	2.63019	35.4758	6.94218	6.09373	13.095	4.34087	0	16.1126	90.5405	15.3584	148.621	11.0802	4.64068	3.72154	20.4023	17.3046	7.57175	52.4613	1.73337	17.1878	12.8597	5.33356	15.7708	13.5718	8.82852	16.669	9.39046	15.2001	10.6136	9.9294	0	0	7.29927	0	54.0159	84.483	4.49291	227.225	10.9873	4.2791	5.20651
AT1G10225	0	0	0	0	0	0	0	0	0	0	0	0	0	0	0	0	0	0	0	0	0	0	0	0	0	0	0	0	0	0	0	0	0	0	0	0	0	0	0	0	0	0	0	0	0	0	0	0	0
AT1G10230	3.14895	1.87813	2.23098	0	6.97522	7.25572	2.72427	2.34631	2.63019	2.95631	0	6.09373	2.61899	4.82319	4.24142	0	3.93654	0	0	0	4.12505	6.69877	2.44827	0	1.08168	3.88602	3.46674	2.48268	2.63788	2.66678	4.73123	3.87765	2.20713	4.16724	0	8.6858	0	0	0	0	5.21376	3.20096	3.37599	0	4.49291	0	0	3.20933	5.20651
AT1G10240	19.7525	19.9082	18.9634	11.558	9.30029	12.0929	13.6213	23.4631	23.6717	5.91263	10.4133	12.1875	5.23799	21.7044	33.9314	9.20721	11.8096	30.7168	15.6443	11.0802	26.2972	23.0735	19.9942	12.215	23.7969	16.5156	39.8675	11.2675	13.1894	10.6671	12.6166	17.4494	13.2428	16.669	18.7809	36.9146	7.07576	13.2392	22.2887	22.636	27.1116	28.8087	13.504	9.93917	4.49291	0	21.9746	23.8917	24.2971
AT1G04783	0	0	0	0	0	0	0	0	0	0	0	0	0	0	4.24142	0	0	0	0	0	0	0	0	0	0	0	0	0	0	0	0	0	0	0	0	0	0	0	0	0	0	0	0	0	0	0	0	0.356592	0
AT1G10270	10.3057	12.0201	10.0394	6.4211	6.97522	21.7672	0	16.4242	10.5208	11.8253	0	24.3749	10.476	23.1513	12.7243	4.60361	15.7462	0	7.82216	33.2406	15.4689	11.1646	7.75286	11.1971	12.9801	17.4871	10.4002	5.53828	9.23258	8.00034	3.15415	1.93883	19.8642	10.4181	9.39046	15.2001	3.53788	0	3.1841	0	17.2054	16.0048	0	4.96959	4.49291	10.0989	0	11.7675	8.09902
AT1G10280	6.01164	4.88315	4.46197	15.4106	2.32507	7.25572	8.17281	4.69262	5.26038	5.91263	0	6.09373	10.476	2.89392	12.7243	25.3198	0	0	0	0	3.60942	8.18739	11.0172	7.12542	6.49007	4.85752	1.73337	5.53828	3.29735	5.33356	7.88538	1.93883	8.82852	4.16724	11.2686	2.17145	10.6136	3.3098	3.1841	2.51511	8.8634	3.20096	33.7599	4.96959	0	0	10.9873	5.34888	6.94202
AT1G10290	81.8728	67.2372	111.549	114.296	97.6531	50.79	100.798	77.4283	55.2339	73.9079	38.182	121.875	164.997	81.512	63.6213	73.6577	102.35	15.3584	125.154	121.882	63.4227	75.1751	67.3275	64.1288	68.1458	66.0623	43.3342	71.6157	63.3091	109.338	67.8143	71.7366	83.871	122.934	77.0018	56.4577	49.5303	52.9568	156.021	115.695	86.5485	54.4164	81.0239	114.3	85.3653	50.4943	43.9493	70.2486	78.0977
AT1G10300	2.29015	1.87813	4.46197	17.9791	9.30029	2.41857	8.17281	4.69262	7.89056	2.95631	0	42.6561	18.333	48.2319	25.4485	4.60361	3.93654	0	0	0	7.73447	10.4203	4.08046	6.1075	4.32671	1.94301	3.46674	1.14585	1.31894	0	25.2332	5.81648	4.41426	10.4181	1.87809	4.3429	0	0	31.841	7.54533	43.7956	3.20096	0	0	4.49291	0	0	2.13955	7.52052
AT1G10310	5.4391	9.39067	6.69295	5.13688	6.97522	9.67429	8.17281	4.69262	7.89056	0	0	3.04687	5.23799	13.5049	16.9657	6.90541	0	0	0	0	5.15632	6.69877	4.4885	7.12542	14.0618	6.80053	15.6003	4.77438	9.89205	8.00034	4.73123	19.3883	8.82852	6.25086	5.63428	13.0287	0	9.9294	3.1841	0	13.5558	19.2058	13.504	4.96959	8.98582	5.04943	10.9873	11.4109	9.83453
AT1G10320	216.705	207.722	226.445	114.296	153.455	239.439	182.526	147.818	220.936	192.16	131.901	225.468	162.378	208.844	271.451	124.297	263.748	92.1503	203.376	132.963	247.503	261.996	230.138	232.085	194.702	184.586	208.004	236.427	200.809	192.008	135.629	191.944	247.199	139.603	184.053	232.345	155.667	139.012	238.808	113.18	187.174	268.881	87.7759	238.54	139.28	121.186	98.8859	223.583	241.235
AT1G10330	4.29403	2.62939	1.11549	0	0	4.83715	5.44854	0	2.63019	0	0	6.09373	2.61899	2.4116	4.24142	0	3.93654	0	0	0	1.54689	2.23292	1.63218	3.05375	1.08168	0.971505	3.46674	2.67365	3.29735	0	3.15415	0	0	6.25086	1.87809	0	0	0	0	0	2.08551	0	0	0	0	0	0	1.78296	3.47101
AT1G10340	37.7874	22.5376	242.062	10.2738	16.2755	9.67429	19.0699	18.7705	18.4113	32.5195	41.6531	12.1875	18.333	10.611	25.4485	11.509	7.87309	61.4336	15.6443	11.0802	15.4689	14.1419	26.523	17.3046	18.3885	17.4871	27.7339	35.7124	32.9735	69.3363	3.15415	5.81648	8.82852	4.16724	16.9028	13.0287	10.6136	16.549	3.1841	5.03022	8.34202	6.40193	6.75199	4.96959	22.4645	5.04943	0	11.0543	11.57
AT1G10350	22.6152	18.0301	20.0788	26.9686	44.1764	24.1857	27.2427	21.1168	28.9321	26.6068	52.0663	24.3749	36.6659	21.7044	29.69	43.7343	19.6827	0	0	33.2406	20.1096	26.7951	18.7701	19.3404	17.3069	29.1451	31.2007	26.3546	20.7733	48.002	42.581	42.6542	30.8998	45.8396	15.0247	30.4003	21.2273	33.098	22.2887	12.5755	16.1627	22.4067	50.6399	9.93917	4.49291	15.1483	10.9873	19.9691	25.4541
AT1G10360	4.86656	6.38566	7.80844	7.70532	4.65015	14.5114	10.8971	21.1168	42.083	0	6.94218	3.04687	7.85698	7.23479	8.48284	2.3018	0	0	15.6443	22.1604	29.9066	7.44308	2.85632	15.2688	44.3488	31.0882	31.2007	2.67365	2.63788	2.66678	1.57708	0	4.41426	0	7.51237	10.8572	0	6.6196	6.36821	7.54533	4.17101	3.20096	6.75199	4.96959	8.98582	5.04943	32.962	7.84502	3.47101
AT1G10370	2.29015	1.87813	6.69295	2.56844	25.5758	4.83715	0	9.38524	5.26038	0	3.47109	3.04687	5.23799	1.92928	0	4.60361	0	15.3584	0	0	25.7816	4.46585	0.816091	1.01792	8.65343	4.85752	0	0.190975	0.989205	0	3.15415	9.69413	0	0	0	0	0	0	3.1841	2.51511	0.521376	0	0	0	0	0	0	1.42637	1.157
AT1G10380	5.15283	11.6444	6.69295	7.70532	13.9504	367.623	2.72427	9.38524	21.0415	5.91263	0	6.09373	5.23799	14.4696	4.24142	9.20721	3.93654	30.7168	7.82216	0	9.797	40.9369	6.52873	10.1792	11.8985	5.82903	8.66685	8.97583	7.91364	8.00034	1.57708	29.0824	366.384	4.16724	15.0247	26.0574	7.07576	0	25.4728	2.51511	7.29927	6.40193	6.75199	0	22.4645	15.1483	0	12.1241	26.6111
AT1G10385	0.286269	0	0	0	0	0	0	0	0	0	0	0	0	0	0	11.509	0	0	0	0	0	0	0	0	0	0	0	0	0	0	0	0	0	2.08362	0	0	0	0	0	0	0	0	27.008	0	0	0	0	0	1.157
AT1G10390	133.115	120.201	123.82	95.0323	132.529	133.021	122.592	122.008	123.619	138.947	107.604	97.4997	96.9028	123.956	131.484	126.599	185.018	92.1503	101.688	110.802	124.783	141.419	110.58	130.293	120.066	103.951	112.669	96.0605	98.2611	82.6702	69.3913	85.3084	88.2852	102.097	77.0018	102.058	88.447	69.5058	101.891	95.5742	101.147	64.0193	70.8959	139.148	94.3511	70.6921	65.9239	94.4968	112.229
AT1G10395	0	0	0	1.28422	0	0	0	0	0	0	0	0	0	0	0	0	0	0	0	0	0	0	0.408046	0	0	0	0	0	0	0	0	0	0	0	0	0	0	0	0	0	0	0	0	0	0	0	0	0	0
AT1G10400	0.572537	0.375627	2.23098	11.558	0	4.83715	8.17281	2.34631	0	0	0	3.04687	26.1899	8.68175	0	0	0	0	7.82216	0	1.54689	3.72154	0	2.03583	0	0	0	0.190975	0.65947	0	14.1937	0	0	4.16724	0	2.17145	7.07576	0	6.36821	42.7569	4.17101	3.20096	0	0	0	0	0	0.356592	0.578501
AT1G10410	143.707	138.231	185.172	92.4638	127.879	91.9058	81.7281	286.25	181.483	97.5584	97.1905	79.2185	117.855	85.8528	110.277	78.2613	110.223	61.4336	101.688	144.043	180.987	104.947	114.253	165.921	115.74	110.752	110.936	124.516	108.813	96.0041	105.664	126.024	72.8353	93.7629	347.447	104.23	113.212	76.1254	57.3139	120.725	64.6507	76.8231	77.6479	163.996	89.8582	136.335	98.8859	137.644	71.7342
AT1G04793	0	0	0	0	0	0	0	0	0	0	0	0	0	0	0	0	0	0	0	0	0	0	0	1.01792	0	0	0	0.190975	0	0	0	0	0	0	3.75619	0	0	0	0	0	0	0	0	0	0	0	0	0	0
AT1G10417	10.8782	12.3957	30.1183	12.8422	20.9257	12.0929	16.3456	14.0779	26.3019	8.86894	3.47109	48.7499	23.5709	28.4568	4.24142	9.20721	7.87309	0	23.4665	0	30.4223	34.9825	9.79309	17.3046	30.287	13.6011	36.4008	9.35778	15.4976	5.33356	15.7708	29.0824	8.82852	16.669	5.63428	28.2288	7.07576	26.4784	76.4185	10.0604	23.9833	25.6077	10.128	4.96959	8.98582	20.1977	0	38.1553	21.4046
AT1G10430	14.0272	18.4057	21.1943	24.4002	16.2755	19.3486	5.44854	9.38524	7.89056	26.6068	17.3554	24.3749	20.952	17.3635	21.2071	23.018	31.4923	15.3584	15.6443	33.2406	28.3597	21.5849	15.9138	27.4838	17.3069	24.2876	15.6003	17.7607	17.8057	13.3339	15.7708	21.3271	6.62139	31.2543	15.0247	19.543	21.2273	9.9294	9.55231	22.636	14.5985	6.40193	20.256	4.96959	8.98582	10.0989	10.9873	14.6203	15.041
AT1G10440	0	0	0	0	0	0	0	0	0	0	0	0	0	0	0	0	0	0	0	0	0	0	0	0	0	0	0	0	0	0	0	0	0	0	0	0	0	0	0	0	0	0	0	0	0	0	0	0	0
AT1G10450	86.7394	75.8766	68.045	50.0846	67.4271	60.4643	40.864	86.8135	81.5358	50.2573	31.2398	70.0779	65.4748	85.8528	72.1042	32.2252	90.5405	76.7919	46.9329	132.963	70.6415	72.1979	82.8332	83.4692	74.6358	69.9483	71.0682	70.2789	64.2984	58.6692	50.4664	34.8989	64.0068	60.425	101.417	65.1435	10.6136	33.098	76.4185	32.6964	76.121	80.0241	16.88	64.6046	71.8865	35.346	54.9366	79.8766	71.1557
AT1G10455	1.71761	1.87813	3.34647	2.56844	4.65015	0	0	0	0	2.95631	3.47109	0	5.23799	0.964639	0	0	0	0	0	11.0802	0.515632	0.744308	2.04023	1.01792	0	2.91451	3.46674	0.38195	0.329735	0	0	1.93883	0	0	0	2.17145	0	0	0	2.51511	0	0	0	0	0	0	0	0	0
AT1G10460	71.5671	47.329	64.6985	43.6635	81.3776	33.86	49.0368	25.8094	15.7811	62.0826	55.5374	60.9373	104.76	21.7044	21.2071	13.8108	165.335	30.7168	31.2886	487.529	19.0784	38.704	130.167	30.5375	18.3885	26.2306	48.5343	3.62853	1.97841	5.33356	23.6561	44.593	11.0357	10.4181	7.51237	2.17145	0	0	85.9708	22.636	10.9489	22.4067	3.37599	24.8479	8.98582	5.04943	263.696	4.2791	11.57
AT1G10470	1039.73	834.267	864.506	477.73	348.761	469.203	337.809	668.699	491.845	742.035	458.184	408.28	484.514	286.98	330.831	368.289	736.134	506.827	578.84	409.968	377.958	393.739	1920.26	672.843	338.565	681.996	346.674	484.504	420.742	312.013	305.953	253.986	278.098	227.115	450.742	434.29	148.591	152.251	296.122	347.085	161.627	560.168	232.944	412.476	345.954	186.829	285.67	319.863	336.109
AT1G10480	161.169	52.9634	134.974	21.8317	16.2755	99.1615	35.4155	61.0041	44.7132	23.6505	31.2398	42.6561	47.1419	30.8684	50.8971	27.6216	224.383	107.509	70.3994	33.2406	30.4223	51.3572	133.023	50.8959	58.4106	325.454	69.3348	46.9799	21.103	58.6692	31.5415	31.0212	81.6638	29.1707	37.5619	47.7719	10.6136	6.6196	15.9205	2.51511	20.3337	92.8279	10.128	124.24	31.4504	0	21.9746	19.256	54.9576
AT1G10490	12.3095	20.2838	25.6563	10.2738	13.9504	21.7672	10.8971	16.4242	21.0415	5.91263	10.4133	39.6093	5.23799	67.5247	46.6556	6.90541	0	15.3584	15.6443	0	26.2972	35.7268	20.8103	26.4659	35.6954	32.0597	36.4008	13.7502	13.1894	16.0007	28.3874	19.3883	15.4499	18.7526	7.51237	15.2001	3.53788	16.549	41.3934	12.5755	64.6507	28.8087	10.128	0	22.4645	5.04943	10.9873	26.0312	47.4371
AT1G10500	30.6307	34.182	27.8873	25.6844	18.6006	19.3486	24.5184	18.7705	28.9321	8.86894	24.2976	6.09373	2.61899	26.0452	33.9314	27.6216	39.3654	76.7919	0	22.1604	20.6253	26.0508	28.5632	27.4838	28.1236	26.2306	32.934	24.8268	26.7085	18.6675	14.1937	25.2047	24.2784	14.5853	24.4152	23.8859	17.6894	9.9294	22.2887	25.1511	16.684	25.6077	10.128	29.8175	17.9716	10.0989	21.9746	21.7521	16.7765
AT1G10510	36.6424	33.0552	21.1943	24.4002	11.6254	29.0229	27.2427	30.502	23.6717	20.6942	24.2976	18.2812	13.095	19.7751	21.2071	23.018	7.87309	92.1503	31.2886	44.3208	42.7974	30.5166	33.4597	33.5913	18.3885	30.1166	24.2672	32.6568	39.2385	21.3342	15.7708	23.2659	28.6927	22.9198	33.8057	39.0861	10.6136	9.9294	15.9205	20.1209	30.7612	19.2058	23.632	39.7567	35.9433	10.0989	43.9493	37.7987	31.2391
AT1G10520	6.01164	9.01504	3.34647	10.2738	20.9257	9.67429	10.8971	0	2.63019	0	0	3.04687	10.476	15.9165	29.69	2.3018	7.87309	15.3584	7.82216	0	11.8595	11.1646	5.71264	5.08959	5.40839	3.88602	5.20011	4.96535	3.95682	0	7.88538	17.4494	6.62139	8.33448	3.75619	10.8572	0	3.3098	12.7364	10.0604	16.1627	6.40193	0	4.96959	8.98582	5.04943	0	9.27139	12.1485
AT1G10522	6.58418	5.6344	8.92393	3.85266	9.30029	12.0929	10.8971	16.4242	13.1509	2.95631	0	3.04687	5.23799	10.1287	8.48284	9.20721	0	0	7.82216	0	6.70321	5.21016	8.56896	4.07167	5.40839	1.94301	8.66685	3.24658	7.25417	10.6671	1.57708	1.93883	4.41426	0	5.63428	4.3429	0	6.6196	12.7364	5.03022	11.9917	3.20096	3.37599	9.93917	8.98582	0	10.9873	3.20933	4.04951
AT1G04797	0	0	0	0	0	0	0	0	0	0	0	0	0	0	0	0	0	0	0	0	0.515632	0.744308	0	0	0	0	1.73337	0	0	0	0	0	0	0	0	0	0	0	0	0	0	0	0	0	0	0	0	0.356592	0.578501
AT1G10530	5.72537	4.50752	3.34647	51.3688	16.2755	19.3486	0	18.7705	10.5208	0	3.47109	3.04687	2.61899	14.9519	12.7243	0	27.5558	15.3584	0	22.1604	12.8908	22.3292	4.4885	4.07167	6.49007	9.71505	24.2672	4.39243	3.62709	0	41.004	11.633	2.20713	8.33448	26.2933	8.6858	0	0	0	0	19.2909	0	3.37599	4.96959	8.98582	10.0989	0	3.92251	22.5616
AT1G04803	0	0.375627	0	0	0	0	0	0	0	0	0	0	0	0.482319	0	0	0	0	0	0	0.515632	0	0	0	0	0	0	0	0	0	0	0	0	0	0	0	0	0	0	0	0	0	0	0	0	0	0	0	0.578501
AT1G10540	0.286269	0	0	0	0	4.83715	0	0	0	0	0	0	0	0.482319	0	0	0	0	0	0	0	0.744308	0.408046	0	0	0.971505	1.73337	0.38195	0	0	0	0	6.62139	2.08362	0	0	0	0	0	0	1.56413	0	0	0	0	0	0	0.356592	0
AT1G10550	1.71761	5.6344	2.23098	7.70532	2.32507	4.83715	2.72427	9.38524	5.26038	168.51	65.9507	9.1406	5.23799	0.964639	4.24142	0	0	0	0	0	3.09379	3.72154	10.6092	4.07167	32.4504	2.91451	3.46674	3.0556	2.63788	0	20.502	0	0	0	3.75619	6.51435	10.6136	9.9294	12.7364	7.54533	1.04275	3.20096	0	0	4.49291	5.04943	0	2.49614	1.157
AT1G10560	1.71761	3.75627	2.23098	51.3688	11.6254	2.41857	29.967	2.34631	0	0	6.94218	6.09373	34.0469	18.8105	0	0	0	0	0	0	1.54689	3.72154	2.44827	3.05375	2.16336	6.80053	6.93348	3.8195	5.93523	2.66678	86.7392	3.87765	4.41426	27.0871	7.51237	4.3429	17.6894	13.2392	3.1841	47.7871	10.9489	6.40193	3.37599	0	0	0	0	1.78296	1.7355
AT1G10570	85.8806	92.7798	65.814	88.6112	165.08	149.952	182.526	86.8135	123.619	47.301	83.3061	167.578	117.855	139.39	123.001	62.1487	43.302	107.509	195.554	144.043	133.549	168.214	85.2815	103.828	82.2076	104.923	147.336	79.6366	86.7203	74.6699	69.3913	166.739	154.499	114.599	95.7827	130.287	49.5303	82.745	105.075	110.665	125.652	153.646	64.1439	54.6654	139.28	95.9392	164.81	135.148	146.939
AT1G10580	42.3677	33.0552	32.3492	46.2319	41.8513	43.5343	43.5883	23.4631	55.2339	29.5631	24.2976	36.5624	28.8089	44.3734	55.1385	27.6216	39.3654	15.3584	31.2886	66.4813	51.0475	55.8231	39.1724	38.6809	36.7771	40.8032	58.9346	47.7438	41.8764	24.001	41.004	36.8377	33.107	37.5052	22.5371	56.4577	42.4546	19.8588	70.0503	52.8173	37.5391	51.2154	23.632	34.7871	40.4362	40.3955	65.9239	48.4965	53.2221
AT1G10585	0	0	0	0	0	0	0	0	0	0	0	0	0	0	0	0	0	0	0	0	0	0	0	0	0	0	0	0	0	0	0	0	0	0	0	0	0	0	0	0	0	0	0	0	0	0	0	0	0
AT1G10586	0	0	0	0	0	0	0	0	0	0	0	0	0	0	0	0	0	0	0	0	0	0	0.408046	0	0	0	0	0	0	0	0	0	0	0	0	0	0	0	0	0	0	0	0	0	0	0	0	0	0
AT1G10588	0	0	0	1.28422	0	0	0	0	0	0	0	0	0	0	0	0	0	0	0	0	0	0	0	0	0	0	0	0.190975	0	0	0	0	0	0	0	0	0	0	0	0	0.521376	0	0	0	0	0	0	0	0
AT1G10590	48.0931	45.0752	54.6591	91.1796	65.102	53.2086	84.4523	63.3504	65.7547	44.3447	17.3554	67.0311	96.9028	101.287	63.6213	57.5451	31.4923	107.509	46.9329	22.1604	49.5006	40.9369	49.3735	54.9675	67.0641	53.4328	39.8675	48.5077	42.5358	34.6681	55.1976	25.2047	35.3141	72.9267	61.9771	41.2575	31.8409	26.4784	60.498	72.9382	100.626	76.8231	30.384	29.8175	98.844	5.04943	65.9239	41.0081	53.2221
AT1G10600	13.4546	23.6645	17.8479	12.8422	16.2755	14.5114	21.7941	11.7316	28.9321	5.91263	3.47109	18.2812	10.476	25.5629	12.7243	13.8108	7.87309	0	0	0	23.2034	26.7951	17.954	17.3046	27.042	24.2876	32.934	16.2329	26.3788	16.0007	12.6166	11.633	37.5212	8.33448	18.7809	36.9146	7.07576	16.549	25.4728	17.6058	30.2398	32.0096	3.37599	9.93917	26.9574	10.0989	0	34.5894	35.8671
AT1G10610	16.8898	22.9132	11.1549	19.2633	25.5758	38.6972	10.8971	11.7316	21.0415	2.95631	13.8844	15.2343	13.095	26.5276	12.7243	6.90541	7.87309	0	7.82216	0	36.0942	32.0052	15.9138	20.3583	20.5519	22.3446	32.934	22.1531	22.7517	24.001	4.73123	11.633	22.0713	20.8362	22.5371	43.429	10.6136	16.549	28.6569	25.1511	32.3253	32.0096	13.504	9.93917	40.4362	10.0989	0	39.2251	39.3381
AT1G10620	0	0	0	0	0	0	0	0	0	0	0	0	0	0	0	0	0	0	0	0	0	0	0	0	0	0	0	0	0	0	1.57708	0	0	0	0	0	0	0	0	0	0	0	0	0	0	0	0	0	0
AT1G10630	39.7913	49.2071	36.8112	183.643	176.706	45.9529	103.522	49.2725	52.6038	41.3884	52.0663	124.922	146.664	78.1357	59.3799	174.937	39.3654	61.4336	46.9329	121.882	55.1726	58.056	35.908	55.9855	42.1855	42.7462	72.8015	33.0387	37.2601	50.6688	137.206	77.553	35.3141	87.512	52.5866	28.2288	21.2273	19.8588	76.4185	125.755	49.5308	54.4164	70.8959	44.7263	53.9149	30.2966	54.9366	43.8608	49.1726
AT1G10640	4.86656	4.88315	3.34647	8.98954	2.32507	9.67429	2.72427	4.69262	2.63019	5.91263	0	12.1875	7.85698	7.23479	8.48284	0	0	0	0	0	6.18758	7.44308	4.08046	4.07167	4.32671	3.88602	331.074	3.24658	5.93523	0	4.73123	1.93883	0	2.08362	3.75619	4.3429	7.07576	3.3098	6.36821	15.0907	4.17101	0	0	4.96959	4.49291	0	10.9873	3.20933	4.04951
AT1G10650	95.0411	64.6078	180.71	75.769	58.1268	65.3015	27.2427	98.5451	71.0151	186.248	121.488	63.9842	26.1899	43.8911	63.6213	379.798	90.5405	61.4336	172.087	44.3208	77.8604	60.2889	95.4827	50.8959	57.329	42.7462	53.7345	40.8687	35.6114	64.0027	74.1226	25.2047	26.4856	10.4181	77.0018	54.2862	113.212	79.4352	54.1298	15.0907	25.0261	38.4116	246.448	34.7871	40.4362	166.631	98.8859	50.636	37.0241
AT1G10657	0.572537	0	0	0	2.32507	0	0	2.34631	0	0	0	0	0	0.482319	0	0	0	0	0	0	0	0	0.816091	1.01792	0	0	8.66685	0.190975	0.65947	2.66678	0	1.93883	4.41426	0	0	0	0	0	0	0	0.521376	0	0	0	0	0	10.9873	0.356592	2.31401
AT1G10660	14.886	19.9082	11.1549	12.8422	6.97522	7.25572	10.8971	18.7705	26.3019	11.8253	17.3554	30.4687	10.476	16.8812	16.9657	6.90541	11.8096	0	31.2886	0	20.1096	17.8634	11.0172	7.12542	15.1435	16.5156	15.6003	12.2224	10.5515	18.6675	11.0395	11.633	13.2428	12.5017	18.7809	28.2288	28.3031	16.549	28.6569	10.0604	10.9489	25.6077	0	9.93917	4.49291	30.2966	21.9746	21.3955	19.0905
AT1G10670	28.3406	25.9182	32.3492	86.0427	55.8018	53.2086	122.592	204.129	34.1924	44.3447	52.0663	33.5155	104.76	61.2546	12.7243	39.1307	23.6193	76.7919	93.8659	443.208	40.2193	43.9142	37.1321	87.5409	42.1855	30.1166	41.6009	18.1426	22.422	10.6671	89.8933	110.513	37.5212	145.853	146.491	32.5717	21.2273	39.7176	66.8662	133.301	67.7789	41.6125	43.8879	4.96959	44.9291	100.989	681.214	22.1087	36.4456
AT1G10680	0	0	0	0	0	16.93	0	0	0	0	3.47109	3.04687	0	0	0	0	0	0	0	0	0.515632	0	0	1.01792	0	0.971505	0	0.190975	0	0	0	0	17.657	0	0	0	0	0	0	0	0	0	0	0	0	0	0	0.713184	1.7355
AT1G10682	15.4585	19.9082	24.5408	25.6844	81.3776	38.6972	19.0699	16.4242	157.811	14.7816	24.2976	39.6093	15.714	23.6336	21.2071	16.1126	15.7462	46.0752	46.9329	22.1604	139.736	41.6812	15.9138	25.4479	33.532	26.2306	32.934	24.6358	30.6654	42.6685	37.8498	166.739	77.2496	33.3379	52.5866	256.231	31.8409	19.8588	44.5775	30.1813	36.4964	57.6173	40.5119	29.8175	62.9007	40.3955	10.9873	219.304	51.4866
AT1G10690	8.87432	12.3957	18.9634	21.8317	34.8761	26.6043	10.8971	4.69262	15.7811	8.86894	6.94218	3.04687	18.333	9.64639	0	2.3018	7.87309	0	23.4665	0	17.5315	12.6532	12.2414	6.1075	8.65343	6.80053	13.867	10.1217	14.8381	5.33356	33.1186	50.4095	17.657	8.33448	1.87809	6.51435	10.6136	19.8588	35.0252	5.03022	12.513	12.8039	3.37599	4.96959	4.49291	5.04943	0	14.2637	4.62801
AT1G10700	17.4624	29.2989	52.4281	29.5371	16.2755	29.0229	27.2427	14.0779	34.1924	23.6505	13.8844	24.3749	15.714	13.9873	25.4485	13.8108	11.8096	61.4336	0	22.1604	26.2972	21.5849	31.8276	28.5017	18.3885	26.2306	22.5338	24.6358	27.368	26.6678	26.8103	21.3271	13.2428	29.1707	16.9028	15.2001	17.6894	26.4784	22.2887	22.636	17.2054	28.8087	13.504	14.9088	26.9574	25.2472	21.9746	28.5273	25.4541
AT1G10710	0	0	0	0	0	0	0	0	0	2.95631	0	3.04687	0	0.482319	0	0	0	0	0	0	0	0	0	0	0	0	0	0	0	0	0	0	0	0	0	2.17145	3.53788	0	0	0	0.521376	0	0	0	0	0	0	0	0
AT1G10720	90.4608	107.429	108.203	100.169	90.6779	125.766	108.971	131.393	89.4264	106.427	107.604	70.0779	109.998	60.7722	101.794	108.185	98.4136	76.7919	70.3994	110.802	87.6574	101.97	89.362	90.5946	61.6557	83.5494	78.0016	122.033	121.013	96.0041	129.32	114.391	112.564	133.352	165.272	110.744	141.515	152.251	114.628	143.361	80.8133	80.0241	135.04	139.148	94.3511	146.434	87.8986	88.7914	100.659
AT1G10730	25.1916	29.6745	17.8479	15.4106	25.5758	53.2086	13.6213	35.1947	39.4528	32.5195	17.3554	18.2812	13.095	13.9873	38.1728	16.1126	3.93654	46.0752	15.6443	22.1604	32.4848	29.7723	23.2586	38.6809	28.1236	20.4016	17.3337	34.7575	30.6654	16.0007	28.3874	25.2047	33.107	29.1707	41.318	43.429	31.8409	16.549	3.1841	22.636	20.3337	35.2106	23.632	14.9088	26.9574	25.2472	10.9873	36.729	34.1316
AT1G10740	13.4546	24.7914	16.7324	62.9268	62.777	19.3486	68.1067	9.38524	18.4113	29.5631	52.0663	39.6093	34.0469	24.5983	8.48284	82.8649	47.2385	0	7.82216	33.2406	20.6253	22.3292	13.8735	20.3583	12.9801	27.2021	19.0671	10.8856	7.58391	13.3339	59.9289	42.6542	33.107	64.5922	3.75619	21.7145	14.1515	23.1686	44.5775	35.2115	25.0261	6.40193	64.1439	34.7871	8.98582	30.2966	0	9.98457	17.9335
AT1G10750	5.4391	5.6344	3.34647	17.9791	132.529	9.67429	2.72427	9.38524	13.1509	8.86894	10.4133	82.2654	5.23799	56.4314	8.48284	6.90541	0	30.7168	15.6443	88.6417	9.28137	162.259	4.08046	8.14334	9.73511	11.6581	5.20011	7.63901	5.27576	5.33356	11.0395	87.2472	8.82852	14.5853	13.1467	15.2001	17.6894	3.3098	89.1549	7.54533	59.9583	9.60289	3.37599	19.8783	22.4645	10.0989	0	13.5505	175.286
AT1G04817	0.286269	0	0	0	0	0	0	2.34631	0	0	0	0	0	0.482319	0	0	0	0	0	0	0	0	0	0	0	0	0	0	0	0	0	1.93883	0	0	0	0	0	0	3.1841	0	0	0	0	0	0	0	0	0	0
AT1G10760	47.8068	155.885	50.1971	66.7794	95.328	125.766	117.144	53.9651	128.879	62.0826	104.133	94.4529	277.613	192.445	97.5527	39.1307	19.6827	153.584	62.5772	121.882	166.549	125.788	72.2241	97.7201	152.517	90.3499	213.204	46.216	140.467	66.6695	42.581	56.226	59.5925	50.0069	37.5619	78.1722	28.3031	43.0274	57.3139	125.755	186.131	76.8231	27.008	19.8783	85.3653	30.2966	109.873	123.737	97.7668
AT1G10770	0	0	0	0	0	0	0	0	0	0	0	0	0	0.482319	0	0	0	0	0	0	1.03126	0	0	0	1.08168	0	0	0	0	0	0	0	2.20713	2.08362	1.87809	0	0	0	0	0	1.56413	0	0	0	0	0	0	0.713184	0.578501
AT1G10780	1.71761	1.50251	1.11549	2.56844	2.32507	2.41857	5.44854	2.34631	10.5208	0	0	63.9842	2.61899	7.71711	8.48284	0	0	0	0	0	4.64068	3.72154	1.63218	0	2.16336	1.94301	8.66685	2.10073	1.97841	2.66678	3.15415	0	2.20713	0	3.75619	4.3429	0	0	101.891	7.54533	11.4703	22.4067	0	0	0	0	0	3.20933	5.78501
AT1G10790	0	0.375627	0	0	0	0	0	16.4242	2.63019	0	0	3.04687	0	0.482319	0	0	0	0	0	0	0	1.48862	0.408046	0	0	0	0	0	0.329735	0	0	1.93883	0	0	28.1714	0	0	0	0	0	0	0	0	0	0	0	0	0.713184	0
AT1G10800	0	0.375627	0	1.28422	0	0	2.72427	0	2.63019	0	0	0	0	0	0	0	0	0	0	155.123	0	0	0	1.01792	0	0	0	0.190975	0.65947	0	1.57708	0	0	0	0	0	0	0	0	0	0	0	0	0	0	0	54.9366	0	0
AT1G10810	1.71761	3.00501	1.11549	21.8317	2.32507	9.67429	0	0	0	2.95631	0	3.04687	0	3.85856	4.24142	6.90541	0	0	0	22.1604	4.12505	5.95446	0.816091	6.1075	1.08168	3.88602	0	0.763901	1.64868	0	33.1186	1.93883	2.20713	0	3.75619	0	0	0	0	5.03022	1.04275	9.60289	13.504	0	0	0	43.9493	0.713184	2.89251
AT1G10820	64.9829	76.6279	40.1577	70.6321	137.179	222.509	144.386	77.4283	105.208	79.8205	76.364	70.0779	99.5218	77.1711	84.8284	18.4144	31.4923	107.509	78.2216	88.6417	127.877	122.066	67.7356	89.5767	85.4526	81.6064	110.936	46.9799	66.2768	37.3349	42.581	149.29	244.991	102.097	41.318	130.287	35.3788	56.2666	89.1549	103.119	70.9072	70.4212	23.632	39.7567	58.4078	50.4943	153.822	100.915	100.081
AT1G10830	9.73313	7.13691	10.0394	3.85266	9.30029	9.67429	2.72427	2.34631	5.26038	0	6.94218	3.04687	2.61899	7.71711	21.2071	6.90541	15.7462	15.3584	7.82216	0	10.3126	7.44308	10.2011	6.1075	11.8985	9.71505	6.93348	7.06608	5.27576	10.6671	7.88538	9.69413	8.82852	8.33448	7.51237	8.6858	7.07576	3.3098	12.7364	2.51511	9.38478	3.20096	3.37599	4.96959	13.4787	0	0	9.62798	4.04951
AT1G10840	45.2304	34.5577	46.8506	48.8003	53.4767	41.1157	49.0368	23.4631	44.7132	38.4321	24.2976	67.0311	31.4279	86.8175	50.8971	9.20721	27.5558	46.0752	15.6443	22.1604	52.5944	46.8914	37.1321	38.6809	38.9404	37.8887	67.6014	40.8687	27.6978	24.001	41.004	44.593	41.9355	56.2577	46.9523	47.7719	31.8409	13.2392	50.9457	35.2115	88.1126	44.8135	20.256	39.7567	58.4078	15.1483	43.9493	43.8608	49.7511
AT1G04823	0	0.375627	0	1.28422	0	0	0	0	0	0	0	0	0	0.482319	0	0	0	0	0	0	0	0.744308	0	0	0	0	0	0	0	0	0	1.93883	0	2.08362	0	0	0	0	0	0	0	0	0	0	0	0	0	0	0
AT1G10850	3.72149	3.75627	3.34647	26.9686	16.2755	9.67429	32.6912	39.8873	18.4113	0	10.4133	9.1406	34.0469	21.7044	4.24142	6.90541	0	15.3584	0	199.444	4.12505	5.95446	2.85632	6.1075	2.16336	0.971505	5.20011	2.48268	3.95682	2.66678	25.2332	25.2047	4.41426	31.2543	15.0247	15.2001	0	0	12.7364	32.6964	17.7268	9.60289	3.37599	0	0	0	263.696	3.56592	7.52052
AT1G10865	27.4818	21.0351	34.5802	20.5475	13.9504	24.1857	29.967	18.7705	21.0415	44.3447	24.2976	18.2812	13.095	27.4922	16.9657	20.7162	15.7462	61.4336	7.82216	22.1604	22.6878	18.6077	26.931	13.2329	18.3885	24.2876	17.3337	23.108	21.103	13.3339	15.7708	15.5106	26.4856	10.4181	13.1467	13.0287	21.2273	6.6196	9.55231	12.5755	25.5474	28.8087	40.5119	14.9088	26.9574	10.0989	10.9873	16.4032	18.512
AT1G04827	1.14507	0	2.23098	1.28422	0	0	0	0	0	0	0	0	0	0.482319	0	0	0	0	0	0	0	0	1.63218	0	0	0	0	0.572925	0	0	0	0	0	0	0	0	0	0	0	0	0.521376	0	0	0	0	0	0	0	0
AT1G10870	38.6462	55.9684	31.2338	106.59	116.254	72.5572	136.213	82.1209	63.1245	41.3884	41.6531	57.8905	117.855	68.9717	97.5527	55.2433	31.4923	15.3584	54.7551	210.524	78.8916	76.6637	45.7011	77.3617	70.3091	72.8629	62.4013	44.6882	56.7144	64.0027	130.897	116.33	66.2139	145.853	93.9046	60.8006	28.3031	39.7176	79.6026	163.482	67.7789	99.2298	37.1359	34.7871	62.9007	106.038	109.873	55.6283	69.9987
AT1G10875	0	0	0	0	0	0	0	0	0	0	0	0	0	0	0	0	0	0	0	0	0	0	0	0	0	0	0	0	0	0	0	0	0	0	0	0	0	0	0	0	0	0	0	0	0	0	0	0	0
AT1G10890	838.194	773.791	797.576	688.342	441.764	546.597	561.199	577.192	725.932	795.249	933.723	508.827	487.133	661.742	708.317	766.5	885.722	552.902	617.95	609.412	625.461	602.889	736.93	718.65	686.866	712.113	563.345	1033.37	892.593	786.7	821.656	428.481	520.883	516.738	741.847	718.75	962.304	923.434	417.118	578.475	635.036	646.594	982.414	1500.82	624.514	616.031	736.15	680.734	640.401
AT1G10900	53.8185	46.2021	53.5436	61.6425	46.5015	353.112	24.5184	75.0819	31.5623	88.6894	38.182	45.703	31.4279	38.5856	25.4485	101.279	74.7943	76.7919	305.064	22.1604	41.7662	37.2154	50.1896	69.2184	33.532	27.2021	19.0671	51.5633	32.314	34.6681	118.281	36.8377	386.248	6.25086	56.3428	34.7432	49.5303	23.1686	28.6569	45.272	35.975	28.8087	101.28	24.8479	58.4078	232.274	10.9873	33.5196	30.6606
AT1G10910	49.8107	58.2222	37.9267	87.3269	93.0029	72.5572	108.971	56.3115	78.9056	50.2573	31.2398	134.062	73.3318	181.834	114.518	36.8289	51.1751	122.867	23.4665	11.0802	112.923	142.163	44.885	63.1109	101.678	56.3473	119.603	72.5706	75.5094	53.3356	58.3518	83.3695	92.6995	70.8431	65.7333	130.287	38.9167	19.8588	149.653	70.4231	206.986	137.641	70.8959	84.483	134.787	60.5932	10.9873	147.986	191.484
AT1G10920	23.474	41.3189	6.69295	33.3897	11.6254	14.5114	19.0699	9.38524	21.0415	17.7379	17.3554	33.5155	5.23799	11.5757	33.9314	4.60361	15.7462	0	39.1108	11.0802	29.391	21.5849	33.4597	28.5017	44.3488	13.6011	60.6679	21.0073	28.3572	10.6671	9.46245	9.69413	15.4499	6.25086	11.2686	19.543	10.6136	19.8588	6.36821	10.0604	11.4703	28.8087	3.37599	0	17.9716	20.1977	10.9873	21.3955	17.355
AT1G10930	6.58418	11.2688	7.80844	24.4002	18.6006	4.83715	8.17281	14.0779	15.7811	2.95631	0	33.5155	15.714	22.669	16.9657	2.3018	0	15.3584	31.2886	11.0802	10.8283	15.6305	11.4253	6.1075	15.1435	11.6581	34.6674	5.72925	6.5947	5.33356	9.46245	17.4494	13.2428	16.669	9.39046	10.8572	0	0	28.6569	5.03022	26.5902	32.0096	3.37599	0	17.9716	10.0989	0	10.6978	20.2476
AT1G10940	435.987	352.338	417.194	408.382	478.965	266.043	474.023	307.367	486.585	561.7	420.002	374.765	421.658	491.483	394.452	920.721	452.702	368.601	500.618	520.77	479.537	410.114	624.718	351.181	358.036	349.742	466.276	324.658	306.983	304.013	310.684	403.276	194.227	370.884	338.057	410.404	307.796	383.937	273.833	238.935	360.792	355.307	648.191	293.206	287.546	282.768	472.455	450.375	413.05
AT1G10950	71.2809	72.1203	66.9295	170.801	151.13	101.58	122.592	93.8524	78.9056	73.9079	79.8351	137.109	188.568	131.191	114.518	112.788	51.1751	122.867	39.1108	199.444	97.4544	114.623	65.6953	104.845	80.0442	96.179	86.6685	52.1362	60.6713	64.0027	138.783	102.758	66.2139	170.857	67.6113	49.9433	53.0682	72.8156	124.18	143.361	102.711	96.0289	87.7759	14.9088	58.4078	70.6921	131.848	63.4733	100.081
AT1G10960	4.29403	9.7663	4.46197	12.8422	9.30029	24.1857	32.6912	7.03893	10.5208	0	17.3554	18.2812	20.952	9.16407	16.9657	6.90541	0	30.7168	0	0	14.9533	7.44308	3.26436	6.1075	15.1435	8.74354	38.1341	3.62853	8.57311	2.66678	3.15415	1.93883	15.4499	16.669	9.39046	17.3716	3.53788	16.549	3.1841	7.54533	8.34202	12.8039	3.37599	0	4.49291	5.04943	10.9873	17.473	12.1485
AT1G10970	1.71761	4.88315	1.11549	6.4211	6.97522	7.25572	10.8971	7.03893	15.7811	8.86894	6.94218	9.1406	7.85698	8.19943	8.48284	2.3018	0	0	0	0	12.8908	8.93169	3.67241	7.12542	8.65343	1.94301	8.66685	4.20145	6.26497	2.66678	1.57708	5.81648	13.2428	8.33448	3.75619	19.543	3.53788	6.6196	0	2.51511	5.21376	16.0048	3.37599	0	8.98582	0	0	10.3412	3.47101
AT1G10980	0	0	0	0	0	0	0	0	0	0	0	0	0	0	0	0	0	0	0	0	0	0	0	0	0	0	0	0	0	0	0	0	0	0	0	0	0	0	0	0	0	0	0	0	0	0	0	0	0
AT1G10990	27.4818	29.2989	31.2338	137.412	23.2507	14.5114	27.2427	25.8094	21.0415	14.7816	10.4133	45.703	73.3318	30.8684	12.7243	13.8108	27.5558	61.4336	15.6443	22.1604	14.9533	15.6305	14.2816	16.2867	31.3687	31.0882	22.5338	30.1741	23.7409	37.3349	121.435	25.2047	13.2428	25.0034	15.0247	17.3716	3.53788	16.549	22.2887	135.816	45.8811	12.8039	6.75199	24.8479	31.4504	20.1977	0	12.4807	12.1485
AT1G11000	10.0194	9.01504	8.92393	226.023	20.9257	0	13.6213	11.7316	5.26038	11.8253	6.94218	63.9842	62.8559	50.6435	8.48284	6.90541	7.87309	0	7.82216	0	11.3439	10.4203	8.977	13.2329	15.1435	8.74354	6.93348	6.68413	3.62709	16.0007	197.134	3.87765	13.2428	12.5017	1.87809	2.17145	10.6136	3.3098	28.6569	110.665	54.2231	3.20096	16.88	4.96959	8.98582	5.04943	0	6.41865	8.67752
AT1G11010	0	0	0	0	0	0	0	0	0	0	0	0	0	0	0	0	0	0	0	0	0	0	0	0	0	0	0	0	0	0	0	0	0	0	0	0	0	0	0	0	0	0	0	0	0	0	0	0	0
AT1G11020	16.6036	20.2838	22.3098	17.9791	18.6006	9.67429	8.17281	9.38524	10.5208	14.7816	6.94218	12.1875	23.5709	17.3635	25.4485	25.3198	19.6827	15.3584	7.82216	44.3208	17.5315	14.8862	20.4023	17.3046	24.8786	11.6581	17.3337	12.7953	13.8489	10.6671	20.502	11.633	13.2428	6.25086	16.9028	6.51435	21.2273	19.8588	19.1046	20.1209	12.513	12.8039	13.504	9.93917	13.4787	10.0989	10.9873	13.5505	7.52052
AT1G11040	0	0	0	0	0	2.41857	0	0	0	0	0	0	0	0	0	16.1126	0	0	0	0	0	0	0.408046	0	0	0	0	0	0	0	0	0	0	2.08362	0	0	0	0	0	0	0	0	33.7599	4.96959	0	0	0	0	0
AT1G11050	16.6036	21.0351	34.5802	17.9791	11.6254	19.3486	24.5184	7.03893	10.5208	8.86894	17.3554	6.09373	10.476	15.4342	12.7243	4.60361	3.93654	15.3584	7.82216	22.1604	23.2034	20.0963	13.0575	32.5734	21.6336	11.6581	8.66685	14.7051	18.1354	42.6685	12.6166	21.3271	17.657	20.8362	11.2686	4.3429	24.7652	19.8588	15.9205	15.0907	14.0772	19.2058	10.128	14.9088	35.9433	40.3955	0	17.473	15.041
AT1G04833	1.14507	8.63942	10.0394	6.4211	4.65015	2.41857	5.44854	2.34631	10.5208	0	0	3.04687	13.095	5.30551	0	0	0	0	0	0	6.18758	2.97723	0.816091	3.05375	5.40839	1.94301	3.46674	7.06608	5.93523	16.0007	1.57708	7.7553	6.62139	10.4181	1.87809	6.51435	10.6136	3.3098	9.55231	5.03022	6.77789	6.40193	3.37599	0	0	5.04943	21.9746	4.2791	5.20651
AT1G11060	38.36	46.5777	37.9267	33.3897	30.226	48.3715	46.3126	56.3115	65.7547	23.6505	31.2398	33.5155	41.9039	40.0325	50.8971	16.1126	39.3654	46.0752	62.5772	33.2406	34.5473	48.38	35.908	39.6988	43.2671	50.5182	36.4008	40.8687	43.1953	40.0017	34.6957	27.1436	28.6927	39.5888	56.3428	32.5717	42.4546	69.5058	9.55231	15.0907	40.6674	32.0096	40.5119	79.5134	13.4787	50.4943	32.962	37.0855	38.7596
AT1G11070	4.5803	3.75627	5.57746	0	0	4.83715	0	114.969	2.63019	0	3.47109	3.04687	0	5.78783	4.24142	6.90541	0	15.3584	0	0	7.21884	10.4203	0.408046	9.16126	3.24504	77.7204	17.3337	2.10073	3.95682	8.00034	3.15415	3.87765	6.62139	2.08362	283.592	2.17145	3.53788	3.3098	6.36821	0	5.21376	16.0048	6.75199	4.96959	8.98582	0	0	6.06206	22.5616
AT1G11080	9.44686	9.01504	24.5408	6.4211	9.30029	72.5572	16.3456	7.03893	31.5623	5.91263	10.4133	36.5624	2.61899	7.23479	42.4142	6.90541	7.87309	30.7168	23.4665	11.0802	186.143	14.8862	8.16091	9.16126	8.65343	12.6296	13.867	17.5697	12.5299	10.6671	11.0395	13.5718	251.613	18.7526	16.9028	2.17145	0	33.098	22.2887	17.6058	15.1199	73.6221	13.504	14.9088	22.4645	10.0989	0	307.026	31.2391
AT1G04837	4.86656	3.75627	10.0394	2.56844	0	2.41857	2.72427	0	5.26038	5.91263	3.47109	6.09373	5.23799	3.37624	0	0	11.8096	15.3584	7.82216	0	5.15632	4.46585	4.4885	7.12542	2.16336	2.91451	0	8.78486	6.26497	10.6671	4.73123	1.93883	4.41426	10.4181	1.87809	4.3429	7.07576	6.6196	6.36821	5.03022	4.17101	3.20096	3.37599	4.96959	0	5.04943	0	8.20161	1.7355
AT1G11090	5.4391	6.38566	6.69295	8.98954	13.9504	16.93	27.2427	7.03893	13.1509	0	10.4133	24.3749	18.333	9.16407	8.48284	4.60361	0	30.7168	0	11.0802	11.3439	22.3292	5.71264	13.2329	7.57175	10.6866	15.6003	4.39243	7.91364	8.00034	9.46245	11.633	8.82852	10.4181	13.1467	13.0287	0	0	9.55231	10.0604	13.0344	9.60289	0	4.96959	4.49291	5.04943	0	11.0543	12.1485
AT1G11100	38.0737	42.4458	59.121	10.2738	13.9504	14.5114	24.5184	23.4631	36.8226	59.1263	31.2398	15.2343	10.476	13.9873	29.69	9.20721	55.1116	76.7919	70.3994	55.401	30.9379	20.8406	38.7643	26.4659	15.1435	34.9742	22.5338	70.4698	46.4927	42.6685	15.7708	19.3883	19.8642	37.5052	31.9276	19.543	67.2198	33.098	38.2093	15.0907	18.2482	25.6077	40.5119	39.7567	40.4362	65.6426	21.9746	36.729	16.198
AT1G11110	0	0	0	0	0	0	0	0	0	0	0	0	0	0	0	0	0	0	0	0	0	0	0	0	0	0	0	0	0	0	0	0	0	0	0	0	0	0	0	0	0	0	0	0	0	0	0	0	0
AT1G11112	0	0	0	0	0	0	0	0	0	0	0	0	0	0.482319	0	0	0	0	0	0	1.54689	0	0	0	0	0	0	0	0	0	0	0	0	0	0	0	0	0	0	0	0	0	0	0	0	0	0	0	0
AT1G11120	2.29015	0.751254	1.11549	3.85266	13.9504	7.25572	8.17281	4.69262	0	2.95631	6.94218	3.04687	7.85698	12.058	4.24142	4.60361	3.93654	0	0	0	5.15632	13.3975	2.04023	3.05375	4.32671	0.971505	6.93348	0.572925	2.30815	0	1.57708	7.7553	2.20713	14.5853	0	4.3429	0	0	3.1841	12.5755	10.4275	6.40193	3.37599	0	4.49291	10.0989	0	3.20933	8.09902
AT1G11125	0.858806	2.25376	0	1.28422	0	0	0	2.34631	0	0	0	6.09373	0	1.92928	4.24142	2.3018	0	0	0	0	1.03126	3.72154	1.22414	0	2.16336	1.94301	1.73337	0.190975	1.64868	0	0	0	0	2.08362	0	0	0	0	3.1841	0	2.60688	0	3.37599	0	0	5.04943	0	0	4.04951
AT1G11130	13.1684	12.0201	24.5408	15.4106	18.6006	29.0229	16.3456	28.1557	28.9321	8.86894	17.3554	36.5624	18.333	28.4568	50.8971	9.20721	11.8096	46.0752	7.82216	22.1604	25.7816	36.4711	19.5862	31.5554	33.532	509.069	36.4008	11.8405	16.8165	0	11.0395	23.2659	22.0713	20.8362	26.2933	8.6858	14.1515	19.8588	41.3934	7.54533	31.804	32.0096	6.75199	19.8783	26.9574	15.1483	21.9746	19.9691	30.6606
AT1G11145	0	0.375627	0	0	0	0	0	0	0	0	0	0	2.61899	0	0	0	0	0	0	0	0	0	0	0	1.08168	0	0	0	0	2.66678	0	0	0	0	0	0	0	0	0	0	0	0	0	0	0	0	0	0	0
AT1G11160	9.73313	7.13691	12.2704	6.4211	4.65015	12.0929	2.72427	46.9262	2.63019	14.7816	20.8265	9.1406	10.476	5.30551	21.2071	170.333	7.87309	0	7.82216	0	6.18758	6.69877	11.0172	9.16126	18.3885	29.1451	13.867	7.63901	7.58391	10.6671	7.88538	5.81648	8.82852	6.25086	50.7085	6.51435	53.0682	13.2392	15.9205	25.1511	12.513	0	168.8	0	13.4787	5.04943	0	4.63569	4.62801
AT1G11170	10.8782	21.7864	22.3098	5.13688	11.6254	36.2786	79.0038	154.857	36.8226	20.6942	62.4796	30.4687	18.333	18.8105	33.9314	4.60361	19.6827	0	312.886	11.0802	12.3752	14.1419	17.1379	39.6988	247.704	72.8629	26.0005	11.4585	16.4868	21.3342	17.3478	7.7553	33.107	64.5922	159.638	6.51435	21.2273	59.5764	9.55231	17.6058	9.38478	48.0144	3.37599	19.8783	35.9433	525.141	0	9.98457	9.83453
AT1G11175	28.6269	33.4308	17.8479	11.558	30.226	29.0229	16.3456	21.1168	26.3019	11.8253	24.2976	12.1875	15.714	13.0226	29.69	25.3198	11.8096	61.4336	15.6443	11.0802	29.391	27.5394	22.0345	19.3404	20.5519	15.5441	22.5338	18.7156	18.4652	18.6675	9.46245	17.4494	57.3854	25.0034	7.51237	34.7432	28.3031	23.1686	12.7364	0	12.513	12.8039	10.128	9.93917	13.4787	5.04943	21.9746	32.8064	21.9831
AT1G11180	14.3134	14.2738	16.7324	3.85266	9.30029	9.67429	8.17281	7.03893	5.26038	5.91263	3.47109	3.04687	2.61899	10.611	4.24142	2.3018	15.7462	0	0	0	17.5315	14.1419	7.34482	8.14334	19.4702	8.74354	22.5338	13.1773	18.4652	21.3342	1.57708	9.69413	17.657	4.16724	13.1467	15.2001	10.6136	16.549	3.1841	5.03022	4.17101	0	6.75199	14.9088	0	5.04943	0	14.2637	18.512
AT1G11185	24.6191	21.0351	25.6563	21.8317	65.102	103.999	29.967	14.0779	52.6038	23.6505	27.7687	51.7967	28.8089	23.1513	21.2071	13.8108	11.8096	61.4336	31.2886	11.0802	62.3914	64.7548	13.0575	47.8421	34.6137	23.3161	53.7345	11.8405	10.2218	5.33356	9.46245	67.8589	83.871	18.7526	28.1714	45.6004	14.1515	19.8588	15.9205	10.0604	16.1627	35.2106	27.008	14.9088	26.9574	25.2472	0	47.7833	61.8997
AT1G11190	71.2809	13.5226	27.8873	14.1264	23.2507	26.6043	16.3456	37.541	18.4113	14.7816	6.94218	9.1406	2.61899	14.9519	12.7243	25.3198	3287.01	92.1503	62.5772	66.4813	13.4064	20.0963	24.4827	17.3046	27.042	49.5467	22.5338	27.3094	10.5515	133.339	7.88538	11.633	17.657	12.5017	15.0247	10.8572	7.07576	9.9294	6.36821	2.51511	13.0344	16.0048	6.75199	3086.11	22.4645	0	230.734	12.8373	15.041
AT1G11200	8.58806	7.13691	5.57746	7.70532	4.65015	4.83715	5.44854	9.38524	5.26038	14.7816	3.47109	3.04687	2.61899	9.16407	4.24142	2.3018	11.8096	0	7.82216	11.0802	8.76574	7.44308	6.52873	5.08959	4.32671	12.6296	5.20011	5.53828	7.91364	5.33356	4.73123	3.87765	11.0357	6.25086	9.39046	4.3429	7.07576	6.6196	3.1841	15.0907	5.73514	3.20096	3.37599	9.93917	4.49291	5.04943	10.9873	4.99229	8.67752
AT1G11210	23.7603	18.0301	21.1943	11.558	18.6006	14.5114	10.8971	129.047	39.4528	20.6942	17.3554	21.3281	15.714	13.9873	16.9657	16.1126	15.7462	15.3584	15.6443	88.6417	27.3285	22.3292	22.4425	159.813	50.8389	102.98	52.0011	35.1394	21.103	32.0014	14.1937	17.4494	24.2784	22.9198	191.565	19.543	28.3031	13.2392	44.5775	5.03022	16.684	22.4067	27.008	19.8783	53.9149	30.2966	0	32.4499	37.0241
AT1G11220	0.286269	0	1.11549	0	0	2.41857	0	0	5.26038	0	0	63.9842	0	0.964639	0	0	0	0	0	0	0	0	0	1.01792	2.16336	0	0	0.38195	0.329735	0	0	0	0	2.08362	0	0	0	0	41.3934	0	0.521376	0	0	0	0	0	0	0.356592	0
AT1G11240	50.9558	67.2372	43.5042	114.296	83.7026	74.9758	65.3824	51.6188	63.1245	47.301	41.6531	155.39	52.3799	176.047	89.0699	23.018	27.5558	76.7919	0	55.401	84.5636	94.5271	46.5172	75.3259	61.6557	57.3188	84.9351	38.386	52.4279	50.6688	64.6601	58.1648	48.5569	45.8396	52.5866	78.1722	17.6894	33.098	111.444	65.3928	141.814	105.632	16.88	14.9088	35.9433	25.2472	10.9873	69.1788	71.7342
AT1G11250	0	0	0	2.56844	0	0	0	0	0	0	0	0	0	0.964639	0	0	0	0	0	0	0	0	0.408046	0	0	0	0	0.190975	0	0	6.3083	0	0	0	0	0	0	0	0	0	1.04275	0	0	0	0	0	0	0	0
AT1G11260	418.238	191.945	253.217	232.444	97.6531	135.44	92.6251	58.6578	110.468	70.9515	97.1905	316.874	52.3799	83.9236	67.8627	57.5451	94.477	383.96	86.0437	121.882	76.3135	160.026	179.948	77.3617	75.7175	91.3215	93.602	224.396	184.322	234.677	547.245	143.473	293.548	58.3414	90.1485	147.659	176.894	261.474	401.197	133.301	92.2836	99.2298	40.5119	44.7263	220.152	40.3955	988.859	72.3881	221.566
AT1G11270	9.16059	11.2688	6.69295	10.2738	11.6254	31.4414	13.6213	18.7705	15.7811	5.91263	10.4133	6.09373	23.5709	14.9519	21.2071	2.3018	11.8096	30.7168	23.4665	11.0802	19.0784	15.6305	10.6092	12.215	19.4702	12.6296	15.6003	7.25706	9.89205	5.33356	15.7708	13.5718	13.2428	4.16724	18.7809	13.0287	7.07576	3.3098	22.2887	7.54533	17.2054	9.60289	10.128	9.93917	22.4645	10.0989	0	19.256	21.9831
AT1G11280	21.1839	27.0451	17.8479	47.5161	37.2012	36.2786	43.5883	16.4242	21.0415	14.7816	27.7687	54.8436	36.6659	56.4314	16.9657	18.4144	15.7462	30.7168	15.6443	44.3208	27.3285	44.6585	23.6666	25.4479	32.4504	35.9457	27.7339	16.0419	22.7517	26.6678	25.2332	42.6542	37.5212	22.9198	24.4152	41.2575	14.1515	29.7882	54.1298	75.4533	44.8384	38.4116	23.632	0	17.9716	20.1977	10.9873	30.6669	44.5446
AT1G11290	2.57642	0.751254	2.23098	0	0	0	0	0	0	2.95631	0	0	0	4.34087	4.24142	0	0	15.3584	0	0	0.515632	1.48862	0.816091	1.01792	2.16336	0.971505	5.20011	1.33683	1.31894	5.33356	0	0	0	0	1.87809	0	0	0	0	0	2.08551	3.20096	0	0	8.98582	0	0	2.13955	2.31401
AT1G11300	45.5167	17.2788	136.09	10.2738	4.65015	12.0929	5.44854	2.34631	31.5623	2.95631	0	12.1875	0	14.9519	4.24142	9.20721	7.87309	61.4336	7.82216	0	9.797	14.8862	14.6896	7.12542	8.65343	20.4016	10.4002	6.68413	6.26497	2.66678	6.3083	1.93883	2.20713	0	0	2.17145	0	3.3098	0	0	6.25652	0	0	4.96959	4.49291	5.04943	0	2.49614	0
AT1G11303	0.286269	0.375627	2.23098	0	0	0	0	0	0	0	0	0	0	0.964639	0	0	0	0	0	0	0	0	0	0	1.08168	0	0	0.572925	0.329735	0	0	0	0	0	0	0	0	0	0	0	0	0	0	0	0	0	0	0	0.578501
AT1G11310	66.9868	71.3691	104.856	147.685	79.0525	48.3715	49.0368	46.9262	60.4943	85.7331	100.662	33.5155	96.9028	55.4667	38.1728	36.8289	23.6193	92.1503	46.9329	0	57.7507	64.0105	53.0459	54.9675	64.9007	37.8887	98.8021	126.617	92.3258	186.675	233.407	93.0637	68.421	93.7629	43.1961	65.1435	265.341	142.321	31.841	110.665	70.9072	51.2154	54.0159	89.4526	116.816	60.5932	32.962	82.7293	65.9492
AT1G11320	2.00388	2.25376	5.57746	2.56844	4.65015	2.41857	5.44854	7.03893	5.26038	0	3.47109	3.04687	0	4.34087	4.24142	9.20721	3.93654	0	0	0	4.12505	7.44308	3.67241	6.1075	5.40839	2.91451	6.93348	2.2917	5.27576	0	9.46245	0	4.41426	2.08362	1.87809	2.17145	7.07576	0	3.1841	2.51511	5.21376	9.60289	0	4.96959	4.49291	0	10.9873	6.06206	1.7355
AT1G11330	10.0194	8.26379	11.1549	2.56844	9.30029	19.3486	8.17281	23.4631	39.4528	5.91263	13.8844	6.09373	5.23799	7.71711	55.1385	9.20721	0	30.7168	7.82216	22.1604	48.985	37.9597	5.30459	9.16126	49.7572	8.74354	34.6674	6.30218	3.29735	16.0007	6.3083	3.87765	11.0357	8.33448	9.39046	17.3716	3.53788	0	9.55231	2.51511	3.12826	28.8087	10.128	4.96959	8.98582	20.1977	0	27.101	27.7681
AT1G11340	0	0	0	2.56844	2.32507	0	0	0	0	0	0	0	2.61899	0	0	0	0	0	0	0	0	0	0	0	0	0	0	0.190975	0	0	0	0	0	0	0	0	0	0	0	0	0	0	0	0	0	0	0	0.356592	0.578501
AT1G11350	8.30179	7.88816	11.1549	16.6949	4.65015	12.0929	38.1398	4.69262	7.89056	5.91263	0	3.04687	10.476	13.5049	12.7243	2.3018	7.87309	0	7.82216	22.1604	8.76574	10.4203	3.67241	8.14334	10.8168	14.5726	8.66685	14.5141	10.2218	10.6671	4.73123	13.5718	19.8642	10.4181	7.51237	4.3429	3.53788	13.2392	6.36821	5.03022	14.0772	9.60289	3.37599	4.96959	4.49291	15.1483	0	6.41865	9.83453
AT1G11360	17.1761	19.5326	18.9634	44.9477	48.8265	36.2786	46.3126	23.4631	31.5623	29.5631	20.8265	30.4687	39.2849	44.8557	25.4485	18.4144	0	15.3584	54.7551	77.5615	23.7191	43.1699	12.2414	27.4838	38.9404	35.9457	29.4673	24.4448	22.7517	18.6675	18.9249	32.96	39.7283	52.0905	22.5371	36.9146	3.53788	46.3372	19.1046	32.6964	39.1032	48.0144	0	14.9088	35.9433	55.5438	21.9746	23.1785	42.8091
AT1G11362	0.286269	0	1.11549	0	0	0	0	0	0	0	0	0	0	0	0	0	0	0	15.6443	0	0.515632	0.744308	0.816091	0	0	0	0	0.190975	0.329735	0	0	0	0	0	0	0	0	0	0	0	0	0	0	0	0	10.0989	0	0	0
AT1G11370	0	0	0	0	0	0	0	0	0	0	0	0	0	0	0	0	0	0	0	0	0	0	0	0	0	0	0	0	0	0	0	0	0	0	0	0	0	0	0	0	0	0	0	0	0	0	0	0	0
AT1G11380	44.9442	34.5577	24.5408	38.5266	90.6779	120.929	35.4155	72.7356	78.9056	44.3447	76.364	54.8436	41.9039	48.7143	55.1385	73.6577	55.1116	76.7919	46.9329	44.3208	86.6261	88.5726	33.8678	74.308	103.841	43.7177	149.07	62.6399	48.1413	61.336	58.3518	112.452	132.428	77.0939	107.051	91.2009	56.6061	79.4352	28.6569	72.9382	65.1721	121.637	40.5119	99.3917	89.8582	65.6426	21.9746	99.8457	90.8247
AT1G11390	12.5958	10.1419	12.2704	20.5475	13.9504	9.67429	5.44854	14.0779	2.63019	14.7816	6.94218	18.2812	10.476	12.058	12.7243	13.8108	3.93654	15.3584	7.82216	11.0802	8.76574	11.1646	11.4253	4.07167	8.65343	9.71505	6.93348	10.3127	10.2218	21.3342	11.0395	11.633	13.2428	18.7526	9.39046	6.51435	7.07576	6.6196	15.9205	12.5755	11.9917	12.8039	20.256	4.96959	31.4504	0	0	10.3412	5.78501
AT1G11400	56.1086	41.3189	37.9267	29.5371	37.2012	45.9529	29.967	35.1947	31.5623	53.2137	48.5953	27.4218	26.1899	30.3861	25.4485	43.7343	74.7943	46.0752	15.6443	33.2406	34.0317	52.8459	52.2298	35.6271	27.042	46.6322	38.1341	51.1813	41.2169	34.6681	37.8498	36.8377	33.107	33.3379	41.318	36.9146	63.6819	43.0274	19.1046	40.2418	35.975	41.6125	50.6399	54.6654	40.4362	35.346	0	37.7987	44.5446
AT1G11410	14.5997	3.38064	12.2704	3.85266	9.30029	7.25572	2.72427	7.03893	2.63019	2.95631	6.94218	3.04687	10.476	6.27015	4.24142	9.20721	19.6827	15.3584	23.4665	0	4.64068	3.72154	5.71264	5.08959	8.65343	75.7774	13.867	4.77438	5.6055	2.66678	0	5.81648	6.62139	8.33448	1.87809	6.51435	3.53788	13.2392	3.1841	5.03022	3.12826	12.8039	13.504	9.93917	26.9574	5.04943	10.9873	3.20933	6.36352
AT1G11420	1.43134	3.75627	1.11549	3.85266	6.97522	9.67429	5.44854	4.69262	18.4113	0	0	9.1406	5.23799	12.5403	29.69	0	0	0	7.82216	0	17.5315	24.5622	4.4885	10.1792	22.7153	2.91451	20.8004	3.62853	4.94603	10.6671	4.73123	7.7553	11.0357	6.25086	7.51237	0	0	3.3098	12.7364	10.0604	18.7696	9.60289	0	0	4.49291	0	0	26.0312	21.4046
AT1G11430	12.0233	15.0251	7.80844	8.98954	9.30029	14.5114	21.7941	18.7705	18.4113	11.8253	27.7687	6.09373	15.714	17.8458	12.7243	11.509	15.7462	30.7168	15.6443	11.0802	21.1409	8.93169	14.2816	15.2688	22.7153	11.6581	24.2672	16.0419	16.157	26.6678	11.0395	7.7553	13.2428	22.9198	28.1714	30.4003	21.2273	26.4784	6.36821	12.5755	20.3337	22.4067	3.37599	4.96959	8.98582	20.1977	0	22.4653	20.8261
AT1G11440	24.3328	39.8164	17.8479	5.13688	16.2755	9.67429	21.7941	37.541	39.4528	20.6942	52.0663	9.1406	31.4279	7.23479	4.24142	4.60361	0	0	39.1108	11.0802	25.2659	11.9089	33.4597	27.4838	18.3885	29.1451	50.2677	47.3618	54.4063	13.3339	11.0395	17.4494	15.4499	29.1707	46.9523	41.2575	49.5303	62.8862	9.55231	35.2115	7.29927	19.2058	0	0	31.4504	15.1483	10.9873	34.946	19.0905
AT1G11450	16.031	16.9032	24.5408	10.2738	30.226	991.615	10.8971	25.8094	42.083	8.86894	20.8265	24.3749	18.333	22.669	16.9657	6.90541	7.87309	76.7919	23.4665	11.0802	21.1409	32.0052	11.0172	28.5017	27.042	28.1736	26.0005	33.4207	21.103	32.0014	31.5415	65.9201	1653.14	33.3379	24.4152	49.9433	35.3788	23.1686	60.498	37.7266	24.5047	16.0048	20.256	29.8175	89.8582	20.1977	10.9873	36.729	45.7016
AT1G11460	0.286269	0.375627	1.11549	1.28422	0	43.5343	2.72427	0	2.63019	5.91263	3.47109	3.04687	0	0.482319	0	0	0	0	0	0	0.515632	0	0.408046	1.01792	2.16336	1.94301	1.73337	0.572925	0.329735	0	0	3.87765	13.2428	0	1.87809	2.17145	0	0	0	0	0	0	0	0	0	0	0	0.356592	0
AT1G11475	8.87432	12.0201	18.9634	5.13688	9.30029	19.3486	8.17281	16.4242	7.89056	8.86894	17.3554	21.3281	13.095	27.9745	16.9657	2.3018	23.6193	0	7.82216	11.0802	16.5002	21.5849	19.1781	11.1971	20.5519	14.5726	26.0005	19.8614	21.103	34.6681	4.73123	9.69413	26.4856	18.7526	15.0247	34.7432	14.1515	6.6196	44.5775	12.5755	29.7185	41.6125	10.128	0	22.4645	5.04943	10.9873	21.0389	23.1401
AT1G11480	94.4686	88.6479	94.8168	109.159	139.504	140.277	128.041	68.043	68.3849	76.8642	83.3061	91.406	164.997	110.451	84.8284	121.996	66.9212	122.867	86.0437	121.882	90.7512	107.18	95.8907	95.6842	76.7992	88.4069	86.6685	97.7793	87.3798	96.0041	100.933	100.819	112.564	125.017	131.467	82.5151	113.212	56.2666	76.4185	128.271	94.3691	99.2298	64.1439	69.5742	31.4504	85.8404	43.9493	71.3184	107.023
AT1G11490	0	0	0	11.558	0	0	0	0	0	0	0	0	0	0	0	0	0	0	0	0	0.515632	1.48862	0	0	0	0.971505	0	0	0.329735	0	14.1937	0	0	0	0	0	0	0	0	0	1.04275	0	10.128	0	4.49291	5.04943	0	0	0
AT1G11500	0.286269	0	0	0	0	0	0	0	0	0	0	0	0	0	0	0	0	15.3584	0	0	0	2.23292	0	0	1.08168	0	0	0	0	0	0	0	0	0	0	0	0	0	0	0	0	0	0	0	0	0	0	0	0
AT1G11510	0	0	0	0	0	0	0	0	0	0	0	0	0	0	0	0	0	0	0	0	0	0	0	0	0	0	0	0	0	13.3339	0	0	0	0	0	0	0	0	0	0	0	0	0	0	0	0	0	0	0
AT1G11520	0	0	0	0	0	0	0	0	0	0	0	0	0	0	0	0	0	0	0	0	0	0	0	0	0	0	0	0	0	5.33356	0	0	0	0	0	0	0	0	0	0	0	0	0	0	0	0	0	0	0
AT1G11530	10.3057	25.5426	13.3859	16.6949	2.32507	14.5114	8.17281	16.4242	5.26038	5.91263	3.47109	18.2812	0	7.23479	4.24142	4.60361	15.7462	0	15.6443	0	16.5002	23.0735	13.8735	20.3583	14.0618	17.4871	26.0005	27.8824	34.6222	18.6675	18.9249	13.5718	17.657	18.7526	20.659	15.2001	0	0	6.36821	7.54533	13.5558	12.8039	6.75199	4.96959	49.422	5.04943	21.9746	22.4653	27.7681
AT1G04853	0	0	0	0	0	0	0	0	0	0	0	0	0	0	0	0	0	0	0	0	0	0	0	0	0	0	0	0.190975	0	0	0	0	0	0	0	0	0	0	0	0	0	0	0	0	0	0	0	0	0
AT1G11540	3.72149	3.38064	2.23098	6.4211	2.32507	0	2.72427	0	0	0	0	0	2.61899	1.44696	0	6.90541	3.93654	0	0	0	0.515632	2.23292	2.44827	3.05375	1.08168	0.971505	1.73337	12.0314	8.90285	2.66678	9.46245	0	2.20713	2.08362	1.87809	2.17145	0	0	3.1841	5.03022	3.12826	0	0	0	4.49291	25.2472	0	1.06978	1.7355
AT1G11545	6.01164	7.88816	6.69295	71.9163	51.1516	16.93	57.2096	7.03893	7.89056	11.8253	3.47109	9.1406	83.8078	15.4342	0	11.509	3.93654	15.3584	15.6443	11.0802	7.21884	25.3065	5.30459	3.05375	5.40839	11.6581	36.4008	3.8195	5.6055	10.6671	121.435	54.2871	4.41426	118.766	9.39046	4.3429	0	13.2392	9.55231	138.331	20.3337	3.20096	3.37599	4.96959	8.98582	5.04943	0	7.13184	33.5531
AT1G11570	0.286269	0.375627	0	0	0	2.41857	0	0	2.63019	0	3.47109	0	0	0	0	0	0	15.3584	0	0	0	3.72154	0	0	4.32671	0	0	0	0	0	0	0	4.41426	0	0	0	0	0	0	0	0	0	0	0	4.49291	0	0	0	0.578501
AT1G11572	0	0.375627	0	0	0	0	0	0	0	0	0	0	0	0.482319	0	0	0	0	0	0	0	0	0.408046	0	0	0	0	0.190975	0.329735	0	0	0	0	0	0	0	0	0	0	0	1.04275	0	0	0	0	0	0	0	0.578501
AT1G11580	128.248	184.433	140.552	119.432	834.701	386.972	757.347	178.32	796.947	88.6894	215.208	283.359	502.847	455.309	606.523	105.883	192.891	552.902	172.087	288.085	660.008	625.219	137.103	549.675	799.361	175.842	331.074	140.94	152.008	141.339	141.937	1021.76	335.484	735.518	204.712	733.95	137.977	115.843	461.695	633.808	717.935	502.551	172.176	119.27	390.883	151.483	120.861	665.4	495.776
AT1G11590	0	0	0	0	0	0	0	0	0	0	0	3.04687	0	0	0	0	0	0	0	0	0	0	0	0	0	0	0	0	0.329735	0	0	0	0	0	0	0	0	0	0	0	0	0	0	0	0	0	0	0	0
AT1G11591	0.572537	1.12688	0	2.56844	0	0	0	0	0	0	3.47109	3.04687	0	0	0	0	3.93654	0	0	0	0.515632	0.744308	0.408046	0	0	0	0	1.5278	0.65947	0	1.57708	0	0	0	1.87809	0	0	0	0	0	0	0	0	0	0	5.04943	0	2.13955	0
AT1G11592	21.4701	22.162	17.8479	24.4002	18.6006	26.6043	19.0699	23.4631	23.6717	32.5195	17.3554	18.2812	10.476	22.1867	21.2071	23.018	3.93654	15.3584	23.4665	0	17.0158	12.6532	24.4827	27.4838	15.1435	11.6581	8.66685	33.6116	32.314	18.6675	22.0791	9.69413	8.82852	25.0034	22.5371	17.3716	14.1515	16.549	35.0252	20.1209	23.9833	16.0048	33.7599	9.93917	13.4787	5.04943	0	21.7521	16.198
AT1G11600	0.286269	0	1.11549	0	0	0	0	0	0	0	0	0	0	1.44696	0	0	0	0	0	0	0	0.744308	0	1.01792	0	0	0	0	0	0	0	0	0	0	0	0	0	0	0	0	1.04275	0	0	0	4.49291	0	0	0	0
AT1G11610	0	0	0	0	0	0	0	0	0	0	0	0	0	0	0	0	0	0	0	0	0	0	0	0	0	0	0	0	0.329735	0	0	0	0	0	0	0	0	0	0	0	0	0	0	0	0	0	0	0	0
AT1G11620	0	0	0	0	0	0	0	0	0	0	0	0	2.61899	0	0	0	0	0	0	0	0	0	0	0	0	0	0	0	0.329735	0	0	0	0	0	0	0	0	0	0	0	0	0	0	0	0	0	0	0	0
AT1G11630	7.15671	4.88315	6.69295	10.2738	16.2755	14.5114	8.17281	4.69262	15.7811	0	0	6.09373	5.23799	13.0226	16.9657	6.90541	3.93654	0	0	11.0802	10.3126	13.3975	6.12068	13.2329	10.8168	9.71505	0	7.44803	7.91364	2.66678	4.73123	7.7553	15.4499	6.25086	3.75619	15.2001	3.53788	9.9294	12.7364	5.03022	14.0772	12.8039	6.75199	9.93917	17.9716	25.2472	0	10.3412	6.36352
AT1G11640	0	0.375627	0	0	0	0	0	0	0	0	0	0	0	0	0	0	0	0	0	0	0	0	0	0	0	0	0	0.190975	0	0	0	1.93883	0	0	0	0	0	0	0	0	0	0	0	0	0	0	0	0	0
AT1G11650	92.4647	93.5311	82.5464	101.453	111.604	82.2315	84.4523	68.043	105.208	73.9079	72.8929	97.4997	115.236	102.252	106.036	98.9775	82.6674	92.1503	86.0437	44.3208	101.064	94.5271	70.9999	87.5409	85.4526	84.5209	117.869	80.2096	74.8499	74.6699	69.3913	63.9813	72.8353	77.0939	67.6113	93.3723	60.144	66.196	85.9708	72.9382	89.6767	83.225	67.5199	64.6046	89.8582	75.7415	98.8859	94.1402	104.13
AT1G11655	0.572537	0.751254	0	1.28422	0	0	0	0	0	0	0	0	0	1.92928	0	62.1487	0	0	0	0	0	0	0.816091	0	0	0	3.46674	0.38195	0	0	0	0	0	2.08362	0	0	0	0	0	0	0	0	47.2639	0	0	0	0	0	0.578501
AT1G11660	49.8107	45.4508	40.1577	70.6321	67.4271	50.79	51.7611	63.3504	44.7132	44.3447	62.4796	42.6561	44.5229	59.8076	72.1042	135.806	74.7943	30.7168	62.5772	77.5615	50.0163	59.5446	47.3333	37.6629	53.0023	59.2618	58.9346	45.0701	38.579	61.336	41.004	63.9813	41.9355	43.756	50.7085	45.6004	53.0682	59.5764	63.6821	65.3928	52.659	28.8087	165.424	74.5438	53.9149	55.5438	76.9112	40.2949	58.4287
AT1G11670	1382.1	1044.62	950.399	827.037	330.16	384.553	553.027	1252.93	394.528	4907.48	2193.73	463.124	1086.88	563.349	343.555	322.252	673.149	783.278	993.414	365.647	411.474	340.893	2997.5	1320.24	412.12	1933.29	268.672	221.531	459.981	464.02	917.858	129.901	116.978	235.449	471.401	173.716	1783.09	1390.12	206.967	1134.31	448.384	96.0289	87.7759	59.635	269.574	267.62	87.8986	125.52	118.014
AT1G04863	0	0	0	0	0	0	0	0	0	2.95631	0	0	0	0	0	0	0	0	0	0	0	0	0	0	0	0	0	0	0	0	0	0	0	0	0	0	0	0	0	0	0	0	0	0	0	0	0	0	0
AT1G11680	34.9248	30.4258	22.3098	71.9163	53.4767	31.4414	136.213	25.8094	34.1924	79.8205	48.5953	54.8436	125.712	116.239	72.1042	18.4144	27.5558	15.3584	46.9329	33.2406	46.4068	40.1926	33.0517	36.645	34.6137	40.8032	27.7339	19.6704	22.0923	24.001	55.1976	60.1036	30.8998	100.014	30.0495	34.7432	31.8409	16.549	35.0252	133.301	107.925	19.2058	40.5119	24.8479	35.9433	0	43.9493	26.3878	31.8176
AT1G11690	0	0	0	1.28422	0	0	0	0	0	0	0	0	0	0	0	0	0	0	0	0	0	0	0	0	0	0	0	0	0	0	0	0	0	0	0	0	0	0	0	0	0	0	0	0	0	0	0	0	0
AT1G11700	30.6307	24.4157	16.7324	11.558	55.8018	31.4414	29.967	32.8484	52.6038	174.423	86.7772	39.6093	13.095	16.3989	29.69	6.90541	35.4289	0	15.6443	0	35.063	93.7828	90.5861	17.3046	37.8588	27.2021	52.0011	9.93071	15.8273	2.66678	9.46245	13.5718	26.4856	4.16724	9.39046	15.2001	91.9849	79.4352	0	10.0604	6.77789	16.0048	0	4.96959	13.4787	30.2966	10.9873	20.3257	54.3791
AT1G11710	9.73313	6.38566	7.80844	5.13688	9.30029	2.41857	5.44854	11.7316	5.26038	11.8253	3.47109	9.1406	2.61899	19.2928	12.7243	2.3018	3.93654	30.7168	15.6443	0	12.8908	8.93169	9.38505	6.1075	7.57175	6.80053	0	12.9863	7.91364	8.00034	4.73123	1.93883	4.41426	8.33448	7.51237	17.3716	7.07576	16.549	9.55231	5.03022	16.1627	9.60289	0	29.8175	13.4787	15.1483	0	12.1241	12.1485
AT1G11720	9.44686	22.9132	11.1549	20.5475	39.5262	12.0929	57.2096	32.8484	18.4113	5.91263	38.182	39.6093	57.6179	80.065	16.9657	0	23.6193	15.3584	0	0	30.4223	27.5394	13.8735	38.6809	32.4504	34.0027	32.934	7.82998	23.7409	10.6671	12.6166	29.0824	17.657	60.425	5.63428	21.7145	0	16.549	35.0252	52.8173	82.3775	16.0048	6.75199	14.9088	8.98582	10.0989	0	23.8917	15.6195
AT1G04873	0	0	0	0	0	0	0	0	0	0	0	0	0	0	0	0	0	0	0	0	0	0	0	0	0	0	0	0	0	0	0	0	0	0	0	0	0	0	0	0	0	0	0	0	0	0	0	0	0
AT1G11730	1.71761	2.62939	1.11549	6.4211	11.6254	9.67429	0	7.03893	13.1509	5.91263	3.47109	21.3281	5.23799	11.5757	12.7243	4.60361	0	30.7168	0	0	7.73447	70.7093	2.04023	10.1792	11.8985	2.91451	19.0671	1.33683	1.64868	5.33356	3.15415	15.5106	6.62139	10.4181	5.63428	10.8572	7.07576	3.3098	47.7616	5.03022	13.5558	12.8039	0	0	8.98582	10.0989	0	6.41865	52.6436
AT1G04877	0	0	0	0	2.32507	0	0	0	0	0	0	0	0	0.482319	0	2.3018	3.93654	0	0	0	0	0	0.408046	0	0	0	0	0	0.329735	0	0	0	0	0	1.87809	0	0	0	0	0	0	3.20096	0	0	0	0	0	0	0
AT1G11735	0.286269	0	0	0	0	0	0	16.4242	0	0	0	0	0	0	0	0	0	15.3584	54.7551	0	0.515632	0	0	4.07167	0	0	0	0.572925	0.65947	0	0	0	0	4.16724	18.7809	0	0	0	0	0	0	0	0	0	0	50.4943	0	0.713184	0
AT1G11740	2.57642	2.25376	2.23098	3.85266	93.0029	21.7672	43.5883	7.03893	5.26038	14.7816	24.2976	0	5.23799	3.85856	4.24142	9.20721	0	0	195.554	177.283	3.60942	9.676	19.5862	8.14334	1.08168	4.85752	1.73337	4.77438	3.29735	5.33356	26.8103	145.412	19.8642	100.014	5.63428	6.51435	35.3788	49.647	6.36821	32.6964	4.17101	3.20096	10.128	4.96959	22.4645	282.768	65.9239	5.70547	8.09902
AT1G11750	7.72925	14.2738	7.80844	8.98954	6.97522	9.67429	16.3456	7.03893	15.7811	8.86894	0	9.1406	13.095	13.9873	16.9657	0	3.93654	0	31.2886	22.1604	12.8908	14.8862	8.977	15.2688	9.73511	9.71505	10.4002	8.97583	11.8705	8.00034	14.1937	5.81648	4.41426	10.4181	11.2686	15.2001	17.6894	9.9294	12.7364	7.54533	19.8123	3.20096	0	9.93917	0	10.0989	21.9746	12.4807	21.9831
AT1G04883	0.286269	0	0	0	0	0	0	0	0	0	0	0	0	0	0	0	0	0	0	0	0	0	0	0	0	0	0	0	0	0	0	0	0	0	0	0	0	0	0	0	0	0	0	0	0	0	0	0	0
AT1G11755	7.44298	9.39067	6.69295	12.8422	18.6006	24.1857	10.8971	9.38524	23.6717	2.95631	6.94218	6.09373	2.61899	10.611	16.9657	2.3018	7.87309	15.3584	15.6443	0	18.5627	13.3975	6.52873	12.215	9.73511	6.80053	10.4002	6.11121	9.89205	5.33356	4.73123	7.7553	17.657	14.5853	5.63428	19.543	0	3.3098	12.7364	15.0907	11.4703	12.8039	6.75199	4.96959	8.98582	0	0	14.2637	13.3055
AT1G11760	12.5958	11.6444	7.80844	6.4211	4.65015	12.0929	13.6213	7.03893	7.89056	2.95631	3.47109	3.04687	10.476	9.64639	4.24142	9.20721	3.93654	30.7168	7.82216	11.0802	11.8595	8.93169	10.2011	10.1792	14.0618	5.82903	3.46674	7.82998	9.89205	0	3.15415	11.633	2.20713	8.33448	7.51237	8.6858	7.07576	9.9294	19.1046	2.51511	10.9489	9.60289	0	0	8.98582	10.0989	0	6.06206	10.9915
AT1G11770	0.286269	0.375627	0	0	2.32507	0	0	0	0	0	0	0	0	0	0	0	0	0	0	0	0	0	0	0	0	0	0	0	0.329735	0	0	0	0	0	0	0	0	0	0	0	0	0	0	0	0	0	0	0	0
AT1G04887	0	0	0	0	0	0	0	0	0	0	0	0	0	0	0	0	0	0	0	0	0	0	0	0	0	0	0	0	0	0	0	0	0	0	0	0	0	0	0	0	0	0	0	0	0	0	0	0	0
AT1G11780	19.4663	17.6545	17.8479	19.2633	32.551	14.5114	19.0699	9.38524	21.0415	5.91263	20.8265	27.4218	23.5709	23.1513	38.1728	13.8108	15.7462	30.7168	7.82216	11.0802	20.1096	23.0735	19.1781	21.3763	22.7153	22.3446	24.2672	25.5907	26.7085	29.3346	25.2332	29.0824	30.8998	33.3379	13.1467	17.3716	21.2273	29.7882	22.2887	17.6058	25.0261	16.0048	27.008	24.8479	13.4787	20.1977	43.9493	22.1087	24.8756
AT1G11785	1.43134	1.87813	0	0	0	0	0	2.34631	0	0	3.47109	0	0	0.964639	0	0	3.93654	0	0	0	0.515632	0	0.816091	1.01792	0	0	1.73337	1.5278	0.65947	2.66678	0	0	0	0	1.87809	2.17145	3.53788	0	0	0	0.521376	0	0	0	0	0	0	0.356592	0.578501
AT1G11790	4.86656	11.2688	13.3859	28.2528	16.2755	21.7672	35.4155	84.4672	13.1509	8.86894	27.7687	21.3281	39.2849	16.3989	16.9657	9.20721	0	0	0	22.1604	15.9846	26.0508	8.56896	11.1971	23.7969	8.74354	26.0005	3.43755	7.25417	13.3339	15.7708	5.81648	8.82852	20.8362	140.857	8.6858	7.07576	16.549	12.7364	22.636	19.2909	16.0048	6.75199	0	17.9716	15.1483	0	12.1241	15.041
AT1G11800	4.5803	4.13189	2.23098	1.28422	4.65015	4.83715	2.72427	0	13.1509	0	3.47109	9.1406	5.23799	3.37624	0	9.20721	3.93654	46.0752	0	11.0802	6.18758	5.21016	4.89655	4.07167	3.24504	4.85752	3.46674	3.62853	4.28656	2.66678	1.57708	3.87765	2.20713	4.16724	0	4.3429	3.53788	0	9.55231	5.03022	5.73514	6.40193	6.75199	14.9088	4.49291	5.04943	0	6.06206	5.20651
AT1G11810	0	0	0	0	0	0	0	0	0	0	0	0	0	0	0	0	0	0	0	0	0	0	0	1.01792	0	0	0	0	0	0	0	0	0	0	0	0	0	0	0	2.51511	0	0	0	0	0	0	0	0	0
AT1G11820	8.58806	13.5226	17.8479	26.9686	6.97522	14.5114	13.6213	4.69262	15.7811	8.86894	0	9.1406	13.095	21.2221	8.48284	9.20721	11.8096	15.3584	0	0	18.0471	23.0735	8.16091	15.2688	28.1236	21.3731	39.8675	22.3441	16.4868	18.6675	7.88538	5.81648	13.2428	18.7526	15.0247	17.3716	3.53788	9.9294	19.1046	2.51511	22.9406	6.40193	10.128	14.9088	44.9291	20.1977	0	18.1862	21.4046
AT1G11840	81.3003	109.307	78.0844	59.0741	113.929	207.997	81.7281	98.5451	160.441	82.7768	93.7194	97.4997	73.3318	88.2644	190.864	55.2433	35.4289	122.867	62.5772	33.2406	174.283	133.975	87.3217	124.186	362.362	194.301	235.738	61.685	84.7419	40.0017	64.6601	98.8801	139.049	68.7595	93.9046	125.944	42.4546	79.4352	76.4185	55.3324	81.8561	115.235	77.6479	39.7567	121.309	65.6426	131.848	115.892	123.221
AT1G11860	18.6075	24.0401	16.7324	20.5475	81.3776	33.86	79.0038	152.51	76.2754	8.86894	79.8351	24.3749	86.4268	52.0905	67.8627	13.8108	23.6193	46.0752	78.2216	88.6417	69.6103	65.4991	13.8735	139.455	45.4305	27.2021	76.2683	18.5246	22.0923	24.001	25.2332	71.7366	46.3497	77.0939	148.369	69.4864	3.53788	33.098	35.0252	52.8173	40.6674	48.0144	20.256	19.8783	58.4078	65.6426	87.8986	69.892	59.5857
AT1G11870	19.4663	24.7914	17.8479	19.2633	16.2755	33.86	8.17281	14.0779	18.4113	5.91263	10.4133	15.2343	23.5709	27.4922	29.69	11.509	23.6193	15.3584	15.6443	0	21.1409	18.6077	17.954	21.3763	20.5519	18.4586	12.1336	19.8614	16.157	18.6675	14.1937	11.633	11.0357	8.33448	22.5371	23.8859	10.6136	9.9294	15.9205	7.54533	31.2826	22.4067	20.256	14.9088	22.4645	10.0989	0	18.8994	23.7186
AT1G04897	0	0	0	0	0	0	0	0	0	0	0	0	0	0	0	0	0	0	0	0	0	0	0	0	0	0	0	0	0	0	0	0	0	0	0	0	0	0	0	0	0.521376	0	0	0	0	0	0	0	0
AT1G04907	0.858806	0	0	0	0	0	0	2.34631	0	0	0	0	0	0	0	6.90541	0	0	0	0	0.515632	0.744308	0.816091	1.01792	0	1.94301	0	0.572925	0	2.66678	0	0	0	0	0	0	0	0	0	2.51511	0.521376	0	0	0	0	0	0	0.356592	0.578501
[truncated: 26,038 more rows]
[truncated: 32 more columns]
