# Supplementary material for: Comparative single-nucleus RNA-seq analysis revealed localized and cell type-specific pathways governing root-microbiome interactions
Source: Nat Commun. 2025 Apr 3;16:3169. doi: 10.1038/s41467-025-58395-0 (PMC11965305; doi:10.1038/s41467-025-58395-0)
Supplement: Supplementary file 9 — Source Data [file 41467_2025_58395_MOESM9_ESM.xlsx]

## Sheet: figure 3
			figure 3 c							figure 3 d								figure 3 e
		Mock			WCS417			Lateral root number								fresh weght of shoots
Col-0								Col-0		cdc123		hem1				Col-0		cdc123		hem1
								Mock	WCS417	Mock	WCS417	Mock	WCS417			Mock	WCS417	Mock	WCS417	Mock	WCS417
							patch 1	17	19	13	14	16	18		patch 1	24.1	29.8	13.6	11.5	18	15.8
								16	16	16	14	13	18			26	19.4	12.7	10.3	13.7	29.7
								14	18	12	12	17	22			20	43.1	24.8	13.4	24.7	21.6
								14	21	14	14	18	18			23.5	26.6	8.8	13.8	24.4	19.6
								16	18	12	10	14	19			17.2	28.4	11.2	10.6	22.2	25.9
								16	23	13	10	17	18			24.8	33.6	9.2	9.2	33.5	25.9
								18	28	11	12	17	16			21.9	20.4	11.5	13.4	24.3	25.7
								18	16	10	12	18	20			23		14.5	14.7	13	31.5
								14	23	13	17	17	17			20.8		18.7	9.5	27.3	24.7
								17	23	15	14	18	16						12	23.7	28.4
cdc123								15	16	11	13		21							29.7	26
								13	23	11	16		20							25	27.3
								16		8	14									19.5
								15			12
											15
							patch 2	12	16	4	7	16	22		patch 2	27.6	33.5	7.8	10.7	18	16.6
								16	22	7	6	15	21			18.7	24.3	8.1	7.1	24.3	22.5
								11	22	7	8	13	11			26.5	26.8	5.5	4.4	20.4	20.1
								13	15	7	9	20	12			13.9	28	8.4	3.8	19.5	21
								16	16	4	7	13	22			26.1	31.2	6	7	29.4	35.6
								9	11	11	10	17	13			28.7	22.8	6.9	3.5	20.8	38.5
								13	16	6	6	17	18			25.3	25.1	6.2	5.8	31.8	22
hem1								15	18	12	6	21				30.6	34.7	7.4	5.3	32.5	17
								13	18	4	10	11				21.8	33.6	5.9	4	32.7	29.9
								16	21	9	11	18				27.4	36.5	5.5	8	28.3
								10		9		20				12.1	28.1	4.7	6	20.8
										9
							n	25	22	25	25	21	19		n	20	18	20	21	24	21
							p-values		1.10791e-05		0.193807		0.108209		p-values		0.0011228		0.42191		0.590767
															Figure3 g
			Col-0		AT3G53020		AT1G22780		AT1G26630		AT5G19510		AT1G30230		AT5G02870		AT5G39740		AT5G41520		AT2G42740		AT1G66580		AT5G60390		AT5G45775		AT5G60670
			Mock	WCS417	Mock	WCS417	Mock	WCS417	Mock	WCS417	Mock	WCS417	Mock	WCS417	Mock	WCS417	Mock	WCS417	Mock	WCS417	Mock	WCS417	Mock	WCS417	Mock	WCS417	Mock	WCS417	Mock	WCS417
			13	12	7	11	11	5	7	3	7	10	15	9	9	9	4	14	7	17	9	10	11	9	5	4	4	5	8	17
			15	20	8	6	6	6	8	3	9	12	11	10	9	9	8	13	8	10	17	12	9	12	5	6	3	5	10	12
			14	12	11	6	4	7	9	7	4	6	12	13	6	14	4	14	6	7	9	13	6	8	6	5	5	10	11	11
			8	12	7	7	6	8	6		4	5	11	10	14	9	4	8	9	8	5	10	11	18	5	5	4	15	5	14
			8	18	13	7	10	5	5		10	4	13	12	11	9	7	10	6	8	12	13	10	15	7	10	5	14	9	14
			6	19	12	12	11	9	6		8	5	15	11	11	16	10	11	7	11		12	7	16	9	8		9		15
			9	22	6		11	5				5	12	12	6	12	12	8	8			11	12	13	8	4				17
			13	14			10	4				9	14	12	13	8	10	7	6				17	13	8					13
			9	11			11	10				14	14	14			12	11	6				13	10	7
			7	16			8							10				16	6				7	14	9
			10																6				6		10
																			8						9
			8	12	6	7	8	9	7	12	10	11	3	5	4	7	7	9	7	6	7	10	6	13	5	11	6	12	7	16
			6	17	13	13	11	9	9	12	4	13	5	11	4	9	7	6	7	12	7	9	7	13	8	9	7	9	7	10
			8	13	9	7	10	15	7	11	9	13	5	10	4	8	9	4	6	8	8	8	11	8	7	7	8	10	6	12
			9	14	8	10	7	6	4		11	14	6	12	6	6	10	6	8	6	8	14	8	9	3	10	11	12	4	11
			6	14	9	7	11	15			15	14	7	9	8	11	7	9	5	12	7	10	7	11	6	15	7	8	9	10
			7	13	9		9	11			9	9	5	12	5	10	9	8	6	8	5	7	6	8	7	11	6	7	7	10
			7	21	6		9	8			7	11	10	5	5	9	8	11	5	9	8	14	5	11	8	11	6	7	8	6
			6	10	7		10	9			9	8	7	8	5	7	8	13	5	6	6	12	6	10	6	18	5	8	4	11
			11	14				8			6	10	5			8	7	10	10	7		11	7	8	4	13	6	5	4	7
			5	13				11			11	8	4			8		10	6	4		7	9	8	7	11		6	5	10
			5	14				9			11	6				7		10	8	7		12		8	8	11		12
			7	16								5				7		11	5	8		12		9	5	9		9
			9	15								13				7			7	10		12		12	7			15
			5	14								12							10	5		11		16	6
				14								10								6		7
				15																8		7
				13																8		12
				11																		11
				11
				11
		n	25	30	15	11	18	20	10	6	17	24	19	18	16	21	18	22	26	23	13	25	21	24	26	19	14	19	15	18
		p-values		1.27695e-09		0.780935		0.483851		0.432222		0.333089		0.325585		0.111121		0.0251951		0.024031		0.00998693		0.00420867		0.00261259		0.00143265		1.00599e-05

## Sheet: figure 4
																			figure 4h
					figure 3a
					clusrer	WCS417	GMI100
					11	179	129						Mock											WCS417										GMI1000
					17_0	142	140
					5	45	127					maturation
					0	64	201
					figure 3b
					cluster	WCS417	GMI100
					19	136	95
					17_1	151	111
					1	64	175
												elongation
					figure 3c
					cluster	WCS417	GMI100
					14	134	76
					6	82	136
					15	76	99
					8	47	118
					24	140	59
												meristem
															figure 4i
																meristem					elongation					maturation
																Mock	WCS417	GMI1000			Mock	WCS417	GMI1000			Mock	WCS417	GMI1000
																0.192	0.088	0.125			0.22	0.039	0.107			0.353	0.152	0.757
																0.179	0.071	0.169			0.135	0.08	0.164			0.27	0.614	2.229
																0.135	0.194	0.222			0.038	0.06	0.105			0.705	0.93	0.732
																0.141	0.062	0.163			0.221	0.052	0.192			0.249	0.042	0.966
																0.141	0.162	0.056			0.017	0.03	0.124			0.631	0.09	1.839
																0.215	0.245	0.093			0.095	0.132	0.133			0.149	0.352	1.866
															p-values		0.2493	0.6055		p-values		0.0684	0.1149		p-values		0.0761	0.0015

## Sheet: figure 5
									Figure 5c
							experiment 1																	experiment 2										experiment 3
	YFP							PI							Merge
		Figure 5g															Figure 5h
		mock						GMI1000									Mock	GMI1000
	meturation															maturation	0.0005074	0.000145
																	0.0008698	0.009
																	0.0007935	0.003
																	0.1	0.092
																	0.034	0.099
																	2.289e-05	0.022
																P-values	0.0101
	elongation															elongation	0.008	0.011
																	0.002	0.018
																	0.004	0.016
																	0.096	3.052e-05
																	0.019	0.269
																	1.144e-05	0.216
																P-values	0.9996
	meristem															meristem	0.494	0.201
																	0.0003242	0.156
																	0.0009193	0.351
																	0.097	2.404
																	0.012	0.863
																	0.005	1.404
																P-values	0.9999
			pTHAS1::YFP-NLS

## Sheet: figure 6
	figure 6c
	dis	group
	0.372822	Mock_Col_0
	0.317073	Mock_Col_0
	0.313589	Mock_Col_0
	0.425087	Mock_Col_0
	0.351916	Mock_Col_0
	0.278746	Mock_Col_0														figure 6g
	0.275261	Mock_Col_0
	0.33101	Mock_Col_0				Mock			GMI1000		WCS417			22G3			10G7		1H4			9C5			2G9			10B10			1D3
	0.240418	Mock_Col_0
	0.264808	Mock_Col_0
	0.348432	Mock_Col_0
	0.30662	Mock_Col_0
	0.299652	Mock_Col_0
	0.250871	Mock_Col_0
	0.324042	Mock_Col_0
	0.452962	GMI1000_Col_0
	0.498258	GMI1000_Col_0
	0.397213	GMI1000_Col_0
	0.30662	GMI1000_Col_0
	0.310105	GMI1000_Col_0
	0.515679	GMI1000_Col_0
	0.491289	GMI1000_Col_0
	0.45993	GMI1000_Col_0
	0.414634	GMI1000_Col_0
	0.376307	GMI1000_Col_0
	0.473868	GMI1000_Col_0			figure 6h
	0.484321	GMI1000_Col_0			Mock	GMI1000	WCS417	22G3	10G7	1H4	9C5	2G9	10B10	1D3
	0.390244	GMI1000_Col_0			6.073	1.015	5.371	8.16	7.654	2.498	2.286	1.938	2.124	2.169
	0.379791	GMI1000_Col_0			5.89	1.815	7.417	7.744	8.145	1.635	1.887	1.826	1.262	1.97
	0.30662	GMI1000_Col_0			5.015	1.773	6.711	8.697	8.31	2.724	1.889	1.982	1.847	3.415
	0.276596	Mock_thas_1			5.193	1.508	5.942	6.725	7.894	3.477	2.18	2.139	1.625	2.147
	0.34418	Mock_thas_1			7.8	2.171	7.614	7.017	8.606	3.014	2.107	1.539	2.061	2.594
	0.36796	Mock_thas_1			6.607	1.746	7.529	7.904	8.712	2.231	1.827	2.069	1.709	2.298
	0.340426	Mock_thas_1			6.53	2.25	5.987	7.787	8.534	2.685	2.491	1.539	2.015	2.156
	0.305382	Mock_thas_1			6.949	2.127	7.306	8.125	8.512	2.975	2.069	1.71	1.855	2.49
	0.341677	Mock_thas_1		p-values		5.20789e-09	0.302538	0.00182209	4.43669e-05	1.76423e-07	5.76944e-09	2.74635e-09	3.02445e-09	4.33618e-08
	0.401752	Mock_thas_1
	0.329161	Mock_thas_1
	0.339174	Mock_thas_1
	0.505632	Mock_thas_1
	0.270338	Mock_thas_1
	0.319149	Mock_thas_1
	0.484355	Mock_thas_1
	0.479349	Mock_thas_1
	0.281602	Mock_thas_1
	0.486859	GMI1000_thas_1
	0.335419	GMI1000_thas_1
	0.28035	GMI1000_thas_1
	0.355444	GMI1000_thas_1
	0.380476	GMI1000_thas_1
	0.483104	GMI1000_thas_1
	0.518148	GMI1000_thas_1
	0.380476	GMI1000_thas_1
	0.490613	GMI1000_thas_1
	0.315394	GMI1000_thas_1
	0.307885	GMI1000_thas_1
	0.356696	GMI1000_thas_1
	0.416771	GMI1000_thas_1
	0.377972	GMI1000_thas_1
	0.415519	GMI1000_thas_1

## Sheet: Supplementary figure1
Supplementary Figure 1
qrt data=POWER(2,-Genes Cq- EIF4A Cq))
CYP71A12	Mock-2h	WCS417-2h	GMI1000-2h	Mock-6h	WCS417-6h	GMI1000-6h	Mock-24h	WCS417-24h	GMI1000-24h	Mock-30h	WCS417-30h	GMI1000-30h	Mock-48h	WCS417-48h	GMI1000-48h
	0.00522628	0.00291963	0.00321715	0.00061805	0.00187356	0.00126206	0.00187356	0.178006	0.0915054	0.00367001	0.166086	0.0571145	0.0064343	0.0620683	0.118257
	0.00170029	0.00146997	0.00407213	0.00224355	0.00312918	0.0136023	0.00171212	0.0255594	0.148651	0.00708999	0.0518325	0.0476956	0.00418662	0.0166308	0.0195052
	0.00270529	0.00393342	0.013139	0.00067165	0.00471019	0.00233883	0.00116134	0.0158431	0.0316862	0.0105985	0.00454974	0.01418	0.00430432	0.046714	0.174343
	0.00323953	0.00445611	0.0033076	0.0109722	0.00396078	0.00519018	0.00393342	0.0651541	0.0196408	0.00342424	0.146604	0.0281641	0.0151977	0.20733	0.15283
	0.003813	0.007977	0.007494	0.00192	0.048027	0.302499	0.003533	0.001614	0.023035	0.002438	0.057114	0.496546	0.085971	0.004826	0.112267
	0.00324	0.006479	0.005336	0.001501	0.018581	0.159873	0.001609	0.008287	0.012259	0.001376	0.03288	0.784584	0.002405	0.020475	0.009195
	0.00423	0.006412	å	0.002899	0.126745	0.423373	0.003521	0.002251	0.028262	0.003721	0.039146	0.646176	0.002971	0.021717	0.017337
MPK11	Mock-2h	WCS417-2h	GMI1000-2h	Mock-6h	WCS417-6h	GMI1000-6h	Mock-24h	WCS417-24h	GMI1000-24h	Mock-30h	WCS417-30h	GMI1000-30h	Mock-48h	WCS417-48h	GMI1000-48h
	0.0211969	0.00897421	0.0168629	0.00471019	0.166662	0.062717	0.00347204	0.00494436	0.219151	0.00176025	0.00786684	0.216134	0.00118574	0.0216423	0.142595
	0.00401607	0.0105253	0.0165159	0.00647906	0.0133224	0.0257372	0.00161976	0.0231957	0.752623	0.00508337	0.0117597	0.153893	0.00379943	0.00304361	0.198884
	0.00704102	0.00916277	0.127627	0.0390103	0.00342424	0.0117597	0.00257716	0.017337	0.554785	0.00189972	0.00929068	0.0674518	0.0204749	0.0106722	0.103665
	0.0236831	0.0151977	0.0236831	0.0780207	0.00849012	0.0483614	0.00451831	0.0192366	0.153893	0.00199416	0.0119239	0.192109	0.0133224	0.0384733	0.153893
	0.002677	0.002743	0.005429	0.027299	0.61132	0.521233	0.01278	0.000681	0.015571	0.008699	0.072544	0.015734	0.001011	0.00293	0.283221
	0.006944	0.00111	0.003044	0.023931	0.61132	0.085971	0.000451	0.024689	0.076151	0.003129	0.133972	0.276433	0.001069	0.001271	0.008032
	0.004158	0.002524	0.009291	0.098413	0.196146	0.196146	0.062717	0.03029	0.145592	0.012259	0.042101	0.137738	0.004456	0.002145	0.00613
	0.007264	0.008402	0.020475	0.052922	0.521233	0.521233	0.023519	0.058924	0.062068	0.008699	0.072544	0.015734	0.103665	0.059129	0.148137
SRO4	Mock-2h	WCS417-2h	GMI1000-2h	Mock-6h	WCS417-6h	GMI1000-6h	Mock-24h	WCS417-24h	GMI1000-24h	Mock-30h	WCS417-30h	GMI1000-30h	Mock-48h	WCS417-48h	GMI1000-48h
	0.0451228	3.07375	0.213159	0.196146	0.055939	1.23114	0.0017725	0.0853775	3.38698	0.0769465	0.301452	5.31474	0.225313	4.85678	2.02792
	0.135842	0.154963	0.080772	0.619854	0.835088	0.888843	0.386891	0.248273	4.28709	1.19748	0.562529	1.55833	0.125	0.111878	3.73213
	0.210224	3.4822	0.524858	0.0908733	0.870551	0.15932	0.154963	0.368567	3.63008	0.144586	0.348686	1.39474	1.79005	2.17347	1.94531
	0.0915054	5.89708	3.53081	0.532185	1.1487	0.343885	0.712025	0.510506	1.93187	0.562529	1.30134	1.95884	0.574349	4.78991	4.19887
	0.001854	0.066293	0.007732	0.057512	1.13288	1.23114	0.245705	0.035158	0.149167	0.041521	0.026645	0.007813	0.17374	0.034794	0.229251
	0.000966	0.125	0.001967	1.19748	0.576343	0.085674	0.13167	0.022876	0.151774	0.045279	0.01384	0.029977	0.115824	0.029873	0.045279
	0.001543	0.102238	0.011125	0.009388	0.010273	0.122853	0.163289	0.359072	1.83749	7.19e-06	0.044967	0.00628	0.194791	0.137262	0.01209
WRKY33	Mock-2h	WCS417-2h	GMI1000-2h	Mock-6h	WCS417-6h	GMI1000-6h	Mock-24h	WCS417-24h	GMI1000-24h	Mock-30h	WCS417-30h	GMI1000-30h	Mock-48h	WCS417-48h	GMI1000-48h
	0.255253	0.193446	0.257028	0.180491	0.128514	0.20166	0.0717937	0.105112	0.281265	0.0559391	0.133046	0.180491	0.0915054	0.180491	0.295248
	0.189465	0.107321	0.0927827	0.205898	0.307786	0.870551	0.075363	0.14161	0.570382	0.100134	0.168404	0.189465	0.075363	0.100134	0.236514
	0.149685	0.532185	0.655197	0.131215	0.450625	0.154963	0.0656073	0.125869	0.339151	0.0712977	0.0638133	0.134904	0.145592	0.142595	0.264255
	0.15822	0.260616	0.332171	0.20166	0.408951	0.356013	0.072293	0.139661	0.30566	0.0647041	0.137738	0.351111	0.143587	0.171943	0.271684
	0.043889	0.037163	0.537747	0.032918	0.179867	0.296273	0.050241	0.053105	0.242322	0.043285	0.154963	1.6644	0.101532	0.05872	0.376312
	0.032804	0.049549	0.269807	0.022797	0.222211	0.362236	0.043586	0.087171	0.143091	0.035649	0.429283	2.36198	0.063153	0.056328	0.099442
	0.046231	0.042986	0.236514	0.053847	0.151249	0.564482	6.87e-05	0.284204	0.109956	0.044348	0.135842	1.87905	0.032577	0.112656	0.164938

## Sheet: Supplementary figure3
	Supplementary figure 3c				Supplementary figure 3d								Supplementary figure 3e
		WCS417	GMI1000			Only_WCS417	Overlap	Only_GMI1000	sum	Over				Mock	GMI1000	WCS417
	Atrichoblast	1008	1634		Atrichoblast	1008	344	1634	2298	0.149695			Atrichoblast	4776	3676	5500
	Cortex	816	1061		Cortex	816	236	1061	1641	0.143815			Cortex	2112	1698	2327
	Endodermis	777	807		Endodermis	777	200	807	1384	0.144509			Endodermis	3057	1799	2605
	Pericycle	621	964		Pericycle	621	217	964	1368	0.158626			Pericycle	2338	1483	1830
	Phleom	1322	976		Phleom	1322	369	976	1929	0.191291			Phleom	340	293	383
	Procambium	800	657		Procambium	800	172	657	1285	0.133852			Photosynthetic Cell	1579	1089	1724
	Proliferating Cell	1864	1185		Proliferating Cell	1864	525	1185	2524	0.208003			Procambium	1793	1273	2060
	Proximal Meristem	2416	844		Proximal Meristem	2416	277	844	2983	0.0928595			Proliferating Cell	181	170	311
	Root Cap	1754	2297		Root Cap	1754	759	2297	3292	0.230559			Proximal Meristem	1340	1181	2545
	Trichoblast	2307	1732		Trichoblast	2307	805	1732	3234	0.248918			Root Cap	113	133	105
	Xylem	2975	1844		Xylem	2975	966	1844	3853	0.250714			Trichoblast	144	180	189
													Xylem	46	38	78

## Sheet: Supplementary figure5
Supplementary Figure 5B
	Meristem						transitition						maturation
YFP
BF
Merge
	pAT3G03600::YFP-YFP
																	A

## Sheet: Supplementary figure7
Supplementary Figure 7
	Col-0	cdc123	hem1
patch 1	7	7.26324	7.12494
	6.92082	6.82391	6.69897
	6.92082	7.06695	6.69897
patch 1	7.06695	7.56427	7.36798
	7.26324	7.56427	7.47712
	7.12494	7.39794	7.22185

## Sheet: Supplementary figure8
	Supplementary figure8

## Sheet: Supplementary figure11
Col-0	thas1
2.96178	3.7887
4.62856	4.08563
3.25104	4.25337
3.3439	3.37882
4.79048

[truncated: 1 more sheets: Supplementary figure12]
